# Supplementary material for: Brain-immune interactions generate pathogen-specific sickness states
Source: bioRxiv. 2025 Dec 8:2025.12.06.692770. Preprint. [Version 1] doi: 10.64898/2025.12.06.692770 (PMC12713759; doi:10.64898/2025.12.06.692770)
Supplement: Supplement 4 [file media-4.xlsx]

## Sheet: Average Expression in Saline
	1700001C02Rik	Abcd2	Ace2	Acta2	Adamts9	Adcyap1	Adgrf5	Adora2a	Adra1a	Adra1d	Adra2a	Adra2c	Adrb1	Agtr1a	Aif1	Alas2	Aldh1l1	Amigo2	Ano3	Aqp4	Ar	Arhgap36	Avpr1a	Avpr2	Baiap2	Bax	Bcl11b	Bcl2	Bcl6	Bdnf	Bmp7	Bnc2	Brs3	C1qa	C1qb	C1qbp	C1qc	C1ql1	C1ql2	C1ql3	C1ra	C1rb	C1rl	C1s1	C1s2	C2	C3	C3ar1	C4a
Astro	0.0132215	0.645338	0.00588114	0.0720382	0.134192	0.0591493	0.018466	0.0119721	0.12261	0.0062212	0.372332	0.0464276	0.183481	0.010438	0.0128957	0.00974191	2.15326	0.454681	0.0239103	1.73789	0.178004	0.181658	0.0132361	0.00595995	0.283291	0.244096	0.0502172	1.07397	0.784167	0.0263846	0.328752	0.0119477	0.0158919	0.144087	0.20633	0.639116	0.14793	0.0320669	0.0347014	0.0682044	0.00905285	0.00102793	0.0163719	0.0109005	0.0135325	0.135374	0.00385843	0.00422631	0.00473812
Astroependymal	0.0343923	0.405311	0.00770077	0.0807339	0.189228	0.0482554	0.0157942	0.00828211	0.112344	0.00435962	0.314221	0.0338607	0.103419	0.0352281	0.00978036	0.0234779	1.76065	0.572262	0.0149557	2.03918	0.178637	0.270127	0.0260515	0.00714055	0.253311	0.227278	0.0568231	1.09482	0.621754	0.0288235	0.184031	0.00753738	0.0173325	0.0914963	0.119903	0.643454	0.0822854	0.0275665	0.0444962	0.0945923	0.0158597	0.000947631	0.0188806	0.0171433	0.0125141	0.0499114	0.0265951	0.00410193	0.00902852
BAM	0.00896239	0.375591	0.0108358	0.489753	0.0458889	0.0349837	0.244866	0.0558656	0.0445261	0.00956025	0.091232	0.0354984	0.166678	0.00938105	0.151582	0.0643597	0.57652	0.187414	0.0234853	0.604916	0.123291	0.136991	0.014102	0.00525253	0.287296	0.133859	0.0371795	0.453865	0.246115	0.0184011	0.368823	0.0256581	0.00672958	2.3298	2.21858	0.337603	1.94406	0.0287431	0.0354828	0.0461679	0.0542156	0.000578817	0.0365252	0.0904214	0.00192732	0.121548	0.0158964	0.480798	0.00501599
CHOR	0	0.0686966	0	0	0	0	0.0686966	0	0	0	0.278188	0	0.0686966	0	0	0	0.273898	0.624743	0.0810422	0.137393	0.0810422	0.752908	0	0.417385	0.518751	0.0686966	0	0.554358	0.318045	0.263341	0.333871	0	0	0	0.226739	1.15867	0	0	0	0	0.0810422	0	0	0	0	0	0	0.145697	0
DC	0.0291138	0.466532	0	0.136519	0.0285589	0	0.205777	0.107952	0.019922	0.0184014	0.135887	0.0173216	0.0682191	0.037386	0.275719	0.368777	0.297399	0.0529227	0	0.442248	0.0200153	0.037386	0	0	0.54897	0.318776	0.12314	0.358761	0.378086	0.0547076	0.35264	0	0	1.20357	1.08383	0.0382245	0.222806	0	0	0.0723083	0.218398	0	0.0163747	0.0385694	0	0	0.173211	0.163144	0.0234266
Endo	0.00893578	0.155087	0.00678346	0.0740762	0.0877739	0.0514376	0.963546	0.0126963	0.0322263	0.00512501	0.0607578	0.0525914	0.0401816	0.0111377	0.0189366	0.0730244	0.592983	0.175803	0.0165918	0.44828	0.135346	0.136693	0.0116039	0.00725088	0.499525	0.145395	0.0435375	0.388464	0.168559	0.0205838	0.0562324	0.0126135	0.00978103	0.171238	0.263047	0.369153	0.170806	0.0319208	0.0393543	0.0637016	0.0192228	0.00188888	0.00864926	0.0150971	0.00114936	0.0362303	0.004024	0.00773256	0.00114637
Ependymal	0.816285	0.14238	0.00551957	0.849876	0.113027	0.0104536	0.0115946	0.00359227	0.0545337	0.00553417	0.170498	0.0210882	0.384013	0.00866457	0.0143346	0.0176065	0.525845	0.156234	0.0421297	2.62356	0.0477443	0.0518061	0.00635747	0.00511908	1.27829	0.151235	0.0117667	0.663891	0.406063	0.0148079	0.103478	0.00440926	0.00560326	0.134828	0.185362	0.471387	0.106077	0.0107754	0.0168994	0.0243335	0.0124809	0.000908867	0.0938323	0.0116968	0.00454065	0.0093039	0.589045	0.00663535	0.00454603
Lymphoid	0.0294819	0.110515	0.0198728	0.242297	0.0365367	0.0319969	0.127815	0.0614405	0.0927069	0.013835	0.0454041	0.0704996	0.0597591	0.0354314	0.0797443	0.303996	0.3833	0.242428	0.0160042	0.513337	0.162142	0.178664	0.0305474	0.00975238	0.256548	0.21923	0.251324	0.66	0.219986	0.0513621	0.151769	0.0504628	0.0168633	0.361643	0.709007	0.486956	0.359105	0.0394447	0.155111	0.0205988	0.0444017	0.00403011	0.015001	0.04755	0	0.042596	0.0544063	0.0496616	0.00059824
Microglia	0.0152792	0.373555	0.00445969	0.0722286	0.0151582	0.0623789	0.029937	0.00392855	0.0417402	0.00515138	0.0665389	0.0474134	0.302955	0.00949059	0.373024	0.0140661	0.496901	0.157179	0.0257901	0.353869	0.161134	0.183688	0.0104998	0.00782463	0.230283	0.132015	0.0527369	0.314856	0.165436	0.0226322	0.0429191	0.0184549	0.0130077	2.15297	2.80763	0.373258	2.45368	0.0382445	0.0418092	0.063879	0.00961636	0.00192576	0.0502037	0.00533596	0.00364344	0.0297949	0.00682569	0.39252	0.00204232
OPC	0.0114376	0.134132	0.00745656	0.0599312	0.0888637	0.0916449	0.0208235	0.00725674	0.135997	0.00876531	0.0840453	0.0811792	0.0821255	0.0129968	0.0161175	0.0122274	0.429517	0.246226	0.0794467	0.298255	0.248159	0.235593	0.0167437	0.00878022	0.380665	0.267657	0.079893	0.52904	0.526158	0.037447	0.694289	0.0157916	0.023126	0.129685	0.182813	0.652163	0.129754	0.83021	0.374751	0.224692	0.0139192	0.00128856	0.00645434	0.00858875	0.00914201	0.0326344	0.00638209	0.0052264	0.00204157
Oligo	0.0110241	0.12766	0.00343882	0.0634942	0.0159182	0.072208	0.0250527	0.00761256	0.0430203	0.00897676	0.06266	0.0539683	0.0523589	0.0122248	0.0241581	0.0133257	0.498063	0.152913	0.0268889	0.442352	0.144878	0.150009	0.0138842	0.00922843	0.189284	0.202045	0.0574755	0.266556	0.353124	0.0232412	0.0430401	0.0110971	0.0117109	0.18419	0.305562	0.555579	0.191578	0.043299	0.0414573	0.0990157	0.00580725	0.000888627	0.00493632	0.00634882	0.00362203	0.0257493	0.00735677	0.00698505	0.00179788
Peri	0.0514095	0.189034	0.156496	0.0893263	0.0626325	0.0523773	0.333518	0.416194	0.0368711	0.00706278	0.0757939	0.0488708	0.0384698	0.0190626	0.0255859	0.0624481	0.563491	0.207546	0.0164216	0.426103	0.136121	0.141319	0.0174649	0.00700541	0.310489	0.173621	0.0460094	0.575011	0.354174	0.0157913	0.0567393	0.0119438	0.00984165	0.204831	0.321671	0.411289	0.216866	0.0255873	0.0389954	0.0708908	0.0867227	0.00105149	0.0318765	0.188761	0.00163388	0.0364867	0.00697055	0.0115142	0.00210279
SMC	0.016577	0.169712	0.0539448	3.35146	0.0735238	0.0324797	0.355877	0.141764	0.0233874	0.0182244	0.0686231	0.0707782	0.0440335	0.00684339	0.0198435	0.0379379	0.501048	0.469281	0.0196988	0.458436	0.14999	0.105643	0.019586	0.00516339	0.213922	0.143148	0.0239504	0.530106	0.385984	0.0274296	0.337027	0.0110007	0.00867856	0.213371	0.30566	0.364113	0.213658	0.019734	0.0323698	0.0389261	0.199954	0.000951416	0.0384639	0.542367	0.00144086	0.0525722	0.00596675	0.0251648	0.00180274
Tanycyte	0.0847152	0.0907191	0.0104872	0.166484	0.291443	0.0307512	0.0230676	0.00516401	0.0483628	0.0174572	0.175166	0.0411794	0.0587538	0.0137114	0.0242218	0.0638211	0.596932	0.203108	0.0287175	1.8194	0.191696	0.157213	0.0112941	0.00841637	0.170652	0.16541	0.0256626	1.07478	0.560536	0.0462404	0.0805057	0.0576701	0.0115616	0.189101	0.289335	0.515986	0.162846	0.0524309	0.072562	0.0315155	0.0368032	0.00295723	0.0303264	0.0467223	0.011453	0.0176482	0.559227	0.0180458	0.0117696
VLMC	0.0124721	0.143775	0.0174242	0.398975	0.145131	0.0233871	0.289264	0.0906617	0.0331438	0.00578929	0.235423	0.0385696	0.0413091	0.00956213	0.0208271	0.138319	0.50397	0.134856	0.0134632	0.471938	0.110824	0.0658336	0.0089767	0.0133281	0.330351	0.167794	0.0309794	0.428391	0.366983	0.0292293	1.56998	0.297347	0.0132438	0.358309	0.425797	0.334927	0.304995	0.127582	0.0556366	0.0284564	0.186144	0.000806411	0.0527698	0.1285	0.00536893	0.265416	0.0327448	0.0407797	0.00795665
e-A1	0.00775825	0.246331	0.00299483	0.0428917	0.0207565	0.492096	0.013362	0.00610267	0.101606	0.00656421	0.157438	0.142743	0.0868498	0.0534367	0.0250932	0.0136818	0.419974	0.550902	0.0868572	0.254537	0.659148	0.585655	0.040609	0.00824165	0.706043	0.168195	0.0235892	0.326408	0.171098	0.27951	0.039493	0.0129914	0.304158	0.130378	0.151303	0.929386	0.117888	0.136205	0.0488984	0.095317	0.005812	0.00145158	0.0162146	0.00482879	0.00505185	0.030798	0.00763607	0.00390551	0.000433374
e-A2	0.00620887	0.183875	0.00375697	0.0775394	0.0115244	0.801123	0.0231391	0.00486799	0.0962442	0.00452388	0.0527421	0.211354	0.061151	0.489529	0.0161223	0.00908353	0.454648	0.585465	0.0668091	0.319029	0.492107	0.698783	0.0334823	0.00858807	0.550043	0.184159	0.0517371	0.386729	0.185264	0.238102	0.201645	0.00939438	0.0471899	0.0795465	0.122748	0.881036	0.0906419	0.394068	0.310107	0.119866	0.00861699	0.000412557	0.00525977	0.0047899	0.00386563	0.0228432	0.0162647	0.00313514	0.00556039
e-A3	0.0246145	0.242287	0.00356492	0.102067	0.0290084	0.721982	0.0153953	0.0080856	0.218886	0.0200723	0.125759	0.0768489	0.0496858	0.119766	0.0271066	0.0126155	0.382552	0.477253	0.0793591	0.280286	0.49936	1.8034	0.028818	0.00559785	0.594016	0.143165	0.0152537	0.45476	0.218751	0.409159	0.101493	0.019813	0.0638442	0.141261	0.232404	0.92766	0.111416	0.468251	0.166392	0.126364	0.00795783	0.0025966	0.0106209	0.0160644	0.0103067	0.0288581	0.0219275	0.0044379	0.00340681
e-A4	0.00728841	0.252088	0.00594331	0.0613938	0.0551895	0.609856	0.0196352	0.00887828	0.230401	0.000984231	0.10245	0.108852	0.0656533	0.0309489	0.0180746	0.00814805	0.316567	0.828887	0.539129	0.237919	0.777647	0.573889	0.0238487	0.00865873	1.52606	0.182285	0.0579146	0.330466	0.291938	0.560809	0.114565	0.0386792	0.0652495	0.0927179	0.121564	0.886753	0.0903454	0.123911	0.119845	0.0881901	0.00213443	0	0.00669009	0.00192742	0.00781518	0.0254067	0.00634966	0.00445958	0.00616319
e-A5	0.00421989	0.221583	0.00837873	0.0539357	0.0208544	0.271723	0.017267	0.00586226	0.153734	0.0358102	0.254742	0.116416	0.0818479	0.0179819	0.0291624	0.0074612	0.429983	0.843179	0.115196	0.31283	0.519835	0.36583	0.0295673	0.0106756	0.90454	0.177668	0.0834207	0.433365	0.23779	0.280386	0.0542225	0.0225823	0.126438	0.125531	0.139709	0.748928	0.105481	0.0894315	0.0331538	0.572132	0.00712353	0.00212602	0.00844893	0.00411442	0.00501358	0.0206594	0.00466464	0.0081292	0.00248462
e-A6	0.0114228	0.209749	0.00257125	0.299053	0.0339322	0.465246	0.021323	0	0.16736	0.00560782	0.10946	0.155122	0.131009	0.0211082	0.0393836	0.0904696	0.471741	0.4814	0.104482	0.434022	0.496707	0.393233	0.0432816	0.0130132	0.759651	0.181827	0.297761	0.494499	0.187799	0.160126	0.391135	0.0758446	0.00327183	0.13206	0.119375	0.827697	0.114517	0.0743131	0.207296	0.219803	0.0322641	0.0254461	0.013598	0.0129114	0.00588552	0.0465578	0.0132908	0.0141935	0.00291755
e-B1	0.00822835	0.244158	0.00622465	0.0976991	0.0111053	1.07893	0.0222025	0.00563933	0.0195309	0.00551725	0.0362159	0.0386376	0.0223921	0.00645014	0.0252762	0.00962871	0.464771	0.161727	0.022467	0.295838	0.242851	0.0174041	0.0142732	0.0128027	0.149617	0.31062	0.0373198	0.507592	0.402753	1.15837	0.0259191	0.00730497	0.00462914	0.150924	0.183068	1.13843	0.126519	0.0409503	0.0158528	0.0663834	0.00615363	0.00256307	0.00491124	0.00380867	0.0046642	0.00818627	0.00698163	0.00404918	0.00324365
e-B2	0.010248	0.207192	0.00782631	0.0558686	0.0190569	0.483522	0.0207873	0.00685338	0.0225564	0.00693348	0.105458	0.121758	0.267707	0.00723968	0.0286908	0.00885118	0.444379	0.41782	0.0122474	0.429534	0.271524	0.0345095	0.0349512	0.0116649	0.774502	0.240181	1.41491	0.539058	0.534918	0.216238	0.026381	0.00990367	0.00617743	0.143798	0.185223	1.03722	0.12656	0.0313894	0.0177774	0.0759419	0.00620688	0.00101903	0.00711233	0.0048878	0.0036423	0.0106884	0.00493544	0.00417703	0.00587517
e-C1	0.00698369	0.200703	0.00749115	0.0621923	0.0221661	0.5239	0.0335189	0.00141838	0.130872	0.0101066	0.116899	0.125224	0.080248	0.0359002	0.0297095	0.0161302	0.348119	0.537604	0.133443	0.290257	0.779387	1.24736	0.0299442	0.0124615	0.875724	0.224859	0.053403	0.379968	0.293285	0.150555	0.0777368	0.0230168	0.0129717	0.128834	0.215135	0.867713	0.133515	0.0261926	0.048031	0.0992192	0.0062018	0.00196112	0.00719806	0.00696149	0.00252527	0.0214931	0.0190654	0.0046838	0.00231068
e-C2	0.0161881	0.210886	0.0156957	0.094538	0.0481937	1.19399	0.112007	0.0153603	0.0757234	0.00322247	0.0811497	0.162854	0.118472	0	0.0549887	0.0342301	0.364135	0.527285	0.301433	0.213464	0.791413	0.0980044	0.0233512	0.00638631	0.886494	0.229722	0.0796922	0.443284	0.16684	0.326668	0.0577873	0.0514307	0.0123018	0.136786	0.212072	0.814854	0.16239	0.102645	0.122152	0.129162	0.0276736	0	0.012346	0.0236274	0.00369727	0.0386094	0.00782595	0.00881149	0.011242
e-C3	0.0110323	0.221577	0.0071475	0.0641362	0.0403768	1.23827	0.0294982	0.00517663	0.0996933	0.00701264	0.220344	0.172957	0.156053	0.0158221	0.0269399	0.0144403	0.381098	0.716859	0.157197	0.246794	0.770235	0.633896	0.0707479	0.0148865	0.89842	0.199682	0.0651936	0.333208	0.174796	0.195682	0.0359144	0.0127437	0.0150237	0.178047	0.183557	0.87676	0.148363	0.0235777	0.0399624	0.130637	0.00842082	0.000773511	0.0109914	0.00394918	0.00709592	0.0324267	0.0164401	0.00458168	0.00186354
e-C4	0.00646611	0.277731	0.0087961	0.0642321	0.0600602	0.888714	0.0359074	0.0084022	0.106664	0.00796876	0.293302	0.263637	0.125015	0.00940856	0.0213101	0.00949027	0.390248	0.447301	0.194923	0.246063	0.685837	0.347848	0.0424429	0.0163636	0.929637	0.205461	0.186546	0.280423	0.14089	0.411567	0.0468558	0.00722617	0.00676542	0.150404	0.141498	0.97913	0.117425	0.0365856	0.0456062	0.225562	0.00472944	0.00220906	0.0114266	0.00572575	0.00355823	0.0311236	0.0452753	0.00388561	0.00168486
e-C5	0.00705515	0.240879	0.00314396	0.0600144	0.00974429	0.860219	0.0304879	0.00980837	0.281319	0.0168588	0.051771	0.122522	0.102803	0.0218322	0.0264861	0.00661754	0.388346	1.08201	0.176431	0.23832	0.601815	0.151719	0.0627493	0.00898477	0.832908	0.205159	0.0450688	0.413034	0.122006	0.219063	0.0396161	0.0592397	0.0330127	0.180481	0.178358	0.880027	0.148149	0.0434467	0.117182	0.0949516	0.00617685	0.00235931	0.00795605	0.00387136	0.00254036	0.0301981	0.00908229	0.00453189	0.00315054
e-C6	0.00515622	0.233477	0.00757993	0.0591011	0.0322418	0.854063	0.0183418	0.00857306	0.290544	0.0168737	0.0822491	0.0916403	0.0788387	0.0147472	0.0274474	0.0071666	0.352077	1.05367	0.231908	0.235206	0.804226	0.262483	0.0273387	0.00863052	1.10449	0.171917	0.0302518	0.244829	0.127647	0.161597	0.0433257	0.566231	0.128906	0.158698	0.175922	0.795051	0.13164	0.0312553	0.0479868	0.0816164	0.00573761	0.00158052	0.00772451	0.00418806	0.00399305	0.0260391	0.0119358	0.00447508	0.00334279
e-C7	0.00719687	0.349613	0.00544342	0.0546201	0.027615	0.547345	0.0217447	0.00493617	0.148341	0.0263114	0.201088	0.152263	0.0653862	0.0114065	0.0215669	0.00928798	0.388887	0.492229	0.16238	0.302231	0.923088	0.327673	0.171525	0.00797075	1.04068	0.198356	0.0289552	0.294836	0.149086	0.188317	0.0292225	0.0225037	0.0230926	0.173718	0.187487	0.986705	0.147929	0.0959385	0.0294524	0.153245	0.00402545	0.00249789	0.00946312	0.0046355	0.00389214	0.0225727	0.0126906	0.00277743	0.00272507
e-C8	0.00761357	0.213232	0.00605424	0.0617628	0.0646309	1.32878	0.0510145	0.00752518	0.100371	0.00583921	0.194406	0.227345	0.130557	0.00933255	0.0205014	0.00757371	0.384036	0.474062	0.345175	0.231385	0.916408	0.271475	0.0371941	0.0120949	0.851926	0.218335	0.0668785	0.375481	0.15131	0.339068	0.0440815	0.0278134	0.0207225	0.132786	0.137781	0.907795	0.10692	0.030448	0.0496368	0.194714	0.00645354	0.00195061	0.0120473	0.00605392	0.00479442	0.0303174	0.0106278	0.00441978	0.00313177
e-C9	0.00910633	0.179369	0.00950049	0.0846545	0.00866261	0.2751	0.0189733	0.0117514	0.0250428	0.00504513	0.402296	0.231086	0.177535	0.00870128	0.0221257	0.0163213	0.484024	0.875863	0.0880011	0.204567	0.964469	0.48959	0.0290407	0.0109925	0.904527	0.216637	0.410758	0.340053	0.264515	0.124759	0.0319126	0	0.0155082	0.104448	0.131773	0.90347	0.0897928	0.0153397	0.0330551	0.155776	0.00206584	0	0.00946376	0.0102127	0.00473503	0.0235429	0	0.0119567	0
e-F1	0.0286424	0.202364	0.00750031	0.0334908	0.0139297	0.827858	0.0202789	0.00567186	0.696359	0.0314376	0.116275	0.0951009	0.15805	0.167054	0.0249946	0.00696117	0.42612	0.468193	0.16234	0.283374	0.566889	0.968586	0.0485047	0.0170661	1.15084	0.170649	0.0301383	0.254924	0.168687	0.138343	0.0476944	0.0250908	0.0199797	0.169796	0.150349	0.673192	0.145931	0.0446985	0.0324255	0.119811	0.0105174	0.000853302	0.0133038	0.00391892	0.00548315	0.0260832	0.00608989	0.00475227	0.00233239
e-H1	0	0.267625	0	0.0427941	0.0439183	0.225365	0.0234278	0.0173095	0.165275	0.095986	0.38887	0.175408	0.0560351	0.0347161	0.0216893	0	0.505336	0.436666	0.0493081	0.345678	0.671641	0.265702	0.103381	0.00938619	0.772825	0.225211	0.0607148	0.469906	0.228603	0.012851	0.188271	0.0115623	0	0.125579	0.273494	0.750571	0.231635	0.0935112	0.0534789	0.0839925	0	0	0	0.0391454	0	0.0115623	0.0115623	0.0134544	0
e-H10	0.00539395	0.301115	0.00417204	0.0478438	0.0193646	0.396965	0.019884	0.00411803	0.111327	0.00606333	0.154638	0.174192	0.0846942	0.0344019	0.0260012	0.00830177	0.407102	0.719225	0.0871736	0.289436	0.718121	0.271934	0.102344	0.0123696	0.873653	0.208494	0.101008	0.335992	0.17894	0.140956	0.0457147	0.023229	0.118699	0.160378	0.195115	0.952685	0.137864	0.0406564	0.0447253	0.172483	0.00597851	0.00203658	0.015955	0.0057177	0.00495061	0.0237385	0.00770596	0.00777056	0.00164678
e-H2	0.00660503	0.217415	0.00275438	0.0719087	0.0224937	0.529204	0.0129142	0.0039923	0.277668	0.0124445	0.151328	0.129258	0.307768	0.00633957	0.0310704	0.00877506	0.395036	0.447111	0.0940396	0.215789	0.5535	0.278098	0.0573458	0.0240197	1.09582	0.176257	0.249773	0.361656	0.28937	0.289465	0.0526635	0.0725824	0.0382467	0.110133	0.183059	0.981869	0.103894	0.0172751	0.0261212	0.0984305	0.0106236	0	0.0257936	0.00349831	0.0040206	0.0196341	0.0092092	0.00445162	0
e-H3	0.0238379	0.233176	0	0.0897136	0.0357181	0.15403	0.0296693	0	0.30878	0.0191619	0.381738	0.112549	0.131864	0	0.0243385	0.0798505	0.281859	0.52012	0.0784857	0.283182	0.564268	0.236255	0.0199924	0.00955724	0.711421	0.251244	0.0582397	0.439619	0.23564	0.43565	0.178024	0.178994	0	0.191213	0.0951483	0.984293	0.0503473	0.0372785	0.0197273	0.148024	0.00744388	0	0	0	0.0154763	0.0289491	0	0	0
e-H4	0.00685597	0.307501	0.0125273	0.0416849	0.0340272	0.243828	0.00976186	0.00831787	0.364702	0.039328	0.160591	0.130979	0.110389	0.0181165	0.0341979	0.00379033	0.37392	0.650715	0.119735	0.244503	0.488956	0.578384	0.117048	0.0143875	0.732766	0.243272	0.0376875	0.547928	0.184404	0.255292	0.0364699	0.0220366	0.0195031	0.154347	0.164526	1.10893	0.11549	0.0358396	0.0699083	0.116798	0.00875908	0.00183955	0.0202349	0.00332096	0.00600386	0.0233329	0.0207681	0.00559865	0.000911914
e-H5	0.00830034	0.387109	0.00528234	0.0348285	0.0248039	0.0778322	0.0119953	0.00511753	0.0689061	0.0245435	0.16182	0.0561704	0.182987	0.00652306	0.0326531	0.0129007	0.854409	0.649678	0.0294959	0.642305	0.442434	0.0345584	0.0169978	0.00536747	0.333407	0.18166	0.148777	0.599395	0.363924	0.11689	0.078513	0.0230068	0.00579975	0.250772	0.432131	0.992747	0.272489	0.0282304	0.0204472	0.28394	0.00560419	0.000974678	0.00846669	0.00202245	0.00313488	0.0211795	0.00319842	0.0195562	0.000588863
e-H6	0.0046841	0.246783	0.00485325	0.0935726	0.041224	0.0566375	0.0319915	0.00990536	0.155291	0.0201958	0.160814	0.125838	0.157382	0.01599	0.0547105	0.0106109	0.756229	0.528851	0.051153	0.604614	0.415985	0.258322	0.0424644	0.0152914	0.457421	0.22581	0.0503682	0.641645	0.275898	0.0709399	0.111924	0.0188834	0.0046581	0.411427	0.587904	0.845546	0.444757	0.0442644	0.193525	0.0839203	0.0115478	0.00421211	0.0113631	0.00206058	0.00294055	0.0272004	0.00688868	0.0403124	0.00299633
e-H7	0.0100128	0.293207	0.0140537	0.0441971	0.0127959	0.499675	0.0134765	0.0249178	0.134703	0.0106638	0.103225	0.0777994	0.12857	0.00718541	0.0377874	0.00419194	0.2491	0.509926	0.109636	0.218072	0.446581	0.21672	0.0146316	0.0161456	0.971644	0.179016	0.209208	0.549257	0.699334	0.302133	0.0860279	0.0117052	0.0197645	0.213879	0.340232	1.0763	0.271085	0.0454209	0.0231432	0.0472872	0.00424214	0	0.0195923	0.00204989	0.00190872	0.0109722	0.00474044	0.00661373	0.00252582
e-H8	0.0100956	0.252761	0.0045151	0.0575346	0.0145027	0.0940873	0.0456912	0.00222337	0.0507569	0.0545357	0.21708	0.0859027	0.098668	0.00615804	0.0341198	0.0145959	0.405179	0.842358	0.0711228	0.390475	0.338343	0.0969544	0.0109652	0.00628824	0.476204	0.186053	0.0482691	0.484988	0.252028	0.260428	0.226642	0.0520726	0.0406857	0.142094	0.197499	0.878746	0.152562	0.0277018	0.0368067	0.210436	0.00799643	0	0.0147085	0.0340918	0.020531	0.017904	0.0129149	0.00485447	0.00177459
e-H9	0.0038775	0.232004	0.0114877	0.101737	0	0.13758	0.0122607	0	0.0798588	0.0558078	0.250991	0.0949028	0.111671	0.0391267	0.0289499	0	0.308598	0.666834	0.216422	0.368399	0.797636	0.22249	0.0468783	0	0.805639	0.230975	0.111436	0.515886	0.18268	0.2152	0.0975022	0.02985	0.0383023	0.087172	0.120546	1.01533	0.0768043	0.0130757	0.0291092	0.166235	0.0158388	0	0.0244626	0.0207196	0.0231947	0.0190783	0	0.0040939	0
e-L1	0.0112292	0.287201	0.0149401	0.0869212	0.0312132	0.273215	0.0243875	0.0199412	0.117762	0.00569695	0.119915	0.260572	0.0782662	0.0407486	0.0282888	0.0244811	0.334076	0.664141	0.187365	0.242163	0.660375	0.163784	0.0636613	0.0180096	1.06137	0.200687	0.144484	0.353456	0.237547	0.137985	0.0872852	0.0157861	0.12611	0.260745	0.265992	1.03074	0.176723	0.116582	0.0528792	0.449211	0.0048619	0.00294658	0.00991812	0.0110714	0.007975	0.0285088	0.0108417	0.0105849	0.00559201
e-L2	0.0060738	0.331196	0.00258483	0.0661499	0.013929	0.242971	0.017729	0.00219454	0.309651	0.00806285	0.167827	0.208102	0.0734346	0.0663892	0.0276939	0.0103315	0.420168	0.435819	0.116431	0.238494	0.604193	0.706394	0.0255201	0.0210647	1.01375	0.197723	0.0458789	0.341116	0.172689	0.190883	0.389529	0.134156	0.0283803	0.200995	0.221613	1.0292	0.145195	0.186156	0.0617074	0.151459	0.0117411	0.00116483	0.00959527	0.0136566	0.00486977	0.0371028	0.0165786	0.00297303	0.00418136
e-L3	0.00773803	0.262176	0.00847756	0.0481417	0.0132689	0.202199	0.0153608	0.00415821	0.132909	0.0118943	0.197177	0.175905	0.0469853	0.0183369	0.0214893	0.00692509	0.449905	0.671215	0.139429	0.293336	0.638054	0.262925	0.0479489	0.010652	1.01627	0.197448	0.0429733	0.316265	0.18428	0.120647	0.119605	0.0183367	0.0871204	0.1532	0.158972	0.954	0.120598	0.0560394	0.0926927	0.28596	0.00643482	0.000538935	0.0131172	0.00490338	0.00505458	0.0249192	0.00653826	0.00625871	0.00152167
e-L4	0.0107387	0.229426	0.00946706	0.0390684	0.0167121	0.418186	0.00486715	0.0144018	0.160833	0.00146635	0.129899	0.132716	0.0835168	0.0240981	0.0255816	0.0063753	0.540485	0.503945	0.136248	0.39433	0.592552	0.497116	0.0480311	0.0147559	0.812836	0.272993	0.0848622	0.458687	0.263701	0.212098	0.186092	0.0561901	0.0464389	0.108967	0.148213	0.849672	0.122171	0.173259	0.192307	0.286613	0.0066645	0	0.0053836	0	0.00539346	0.0457062	0.00118396	0	0.00350228
e-L5	0.0140507	0.166533	0.00739369	0.0557237	0.0157267	0.114283	0.0182705	0.00607898	0.0285619	0.010112	0.11314	0.360359	0.0889862	0.0543022	0.0504299	0.010095	0.365865	1.23377	0.0474863	0.325516	0.459524	0.0606375	0.0377474	0.0105254	0.525895	0.273184	0.863776	0.685834	0.139862	0.0841497	0.0413449	0.00954421	0.00736176	0.220762	0.23661	1.04823	0.196288	0.0104357	0.0196839	1.23861	0.00928926	0.00302806	0.00590008	0.00713714	0	0.00234559	0.00766045	0.0097076	0.00450878
e-L6	0.00414043	0.228511	0.00478916	0.061926	0.0150611	0.296766	0.0133938	0.00257114	0.10349	0.00982849	0.117298	0.181503	0.0666533	0.0407856	0.0171629	0.00762915	0.464638	0.522434	0.124362	0.331246	0.561161	0.308329	0.0462439	0.0103586	0.728624	0.224298	0.17924	0.477158	0.210258	0.231875	0.13516	0.0151766	0.0787839	0.0949394	0.151561	1.10997	0.0970464	0.0740497	0.112404	0.324313	0.00755713	0.000824424	0.0164279	0.0100462	0.00344776	0.0254944	0.0104593	0.00714219	0.00199214
e-L7	0	0.181816	0.00874239	0.0941096	0.00618886	0.305017	0.0205459	0	0.0659575	0.00792113	0.381044	0.0923042	0.210657	0.0173699	0.00666694	0.00904274	0.551752	1.18588	0.131939	0.342226	0.389736	0.110459	0.0107441	0.00998618	0.620521	0.165333	0.0793449	0.421538	0.133098	0.187248	0.0186115	0.0720875	0.0172811	0.128501	0.128153	0.956629	0.0795131	0.0170437	0.0311135	0.111561	0.00423051	0	0	0	0.0130011	0.0203028	0.00665306	0	0
e-L8	0.00592842	0.267448	0.00409415	0.0845077	0.0920716	0.18405	0.0494873	0.00665847	0.314631	0.0299329	0.315129	0.15234	0.0830056	0.0194138	0.0173818	0.0140115	0.243016	0.621795	0.107317	0.247121	0.648559	0.382623	0.0210903	0.0166799	0.960206	0.194689	0.0578468	0.49859	0.129444	0.248283	0.211734	0.204501	0.0476924	0.0774232	0.142701	0.937413	0.0805284	0.0285692	0.0958102	0.172195	0.0364788	0	0.020532	0.00265507	0.0119258	0.0428211	0.00864009	0	0
e-M1	0.00998283	0.198659	0.00356117	0.0628586	0.0351192	0.927018	0.012118	0.00369496	0.105867	0.00441266	0.239914	0.105563	0.0568808	0.00792348	0.0351959	0.00800556	0.380513	0.804947	0.173561	0.24522	0.988327	0.381369	0.0443783	0.0105856	0.76377	0.23776	0.0230178	0.332522	0.311238	0.483779	0.15016	0.0432633	0.0430805	0.134795	0.187143	0.867558	0.132734	0.0327	1.4882	0.845485	0.00826831	0.00324341	0.0135777	0.0040422	0.00435729	0.053659	0.00625981	0.00334909	0.00326717
e-M10	0.0167376	0.25633	0.00971584	0.071107	0.0357174	0.0812193	0.00645017	0.0128413	0.334966	0.0195729	0.243042	0.178446	0.0804112	0.00651639	0.0350338	0.00691287	0.401394	0.803572	0.112654	0.275958	0.911334	0.54055	0.028416	0.0106513	0.735234	0.244528	0.00961056	0.461281	0.204691	0.132889	0.0510671	0.00437666	0.243665	0.141474	0.159034	0.952122	0.118004	0.0384264	0.0978088	0.194737	0.00455132	0.00349786	0.0126086	0.0116079	0.00152319	0.0371378	0.00472932	0.0260824	0
e-M2	0.0237919	0.210506	0.00268369	0.0618318	0.0301578	0.179898	0.00935912	0.00263145	0.0725677	0.00629076	0.0806237	0.0479728	0.0248379	0.00443467	0.0279129	0.0080099	0.386794	0.70318	0.125523	0.281542	0.766176	0.45941	0.0186644	0.0107022	0.593298	0.227622	0.0103763	0.354779	0.375404	0.0875892	0.0473729	0.0116657	0.0644057	0.087218	0.139884	0.930842	0.101499	0.0327624	0.660279	0.19178	0.00640066	0.00331174	0.00813939	0.00446893	0.00612643	0.0443701	0.0119559	0.00512202	0.00284714
e-M3	0.00877668	0.143379	0.00524401	0.0603989	0.0633624	0.38845	0.00698733	0.00495737	0.115384	0.00796697	0.280253	0.117091	0.0731246	0.0104876	0.0374165	0.00769592	0.307941	0.799247	0.139251	0.203116	1.00694	0.808794	0.093295	0.0135869	0.638942	0.234738	0.0197689	0.393455	0.158397	0.27036	0.0339808	0.00965808	0.0641885	0.127091	0.184064	0.877602	0.116451	0.0187883	0.685223	0.3036	0.00751517	0	0.00862592	0.00655	0.00831707	0.0440914	0.00968751	0.00689566	0.00260897
e-M4	0.0119061	0.183146	0.00253707	0.0579405	0.128344	0.216121	0.00435345	0.0032561	0.222192	0.013708	0.183807	0.119807	0.0928665	0.00560894	0.0418847	0.00478572	0.300906	0.789847	0.057221	0.19146	1.15862	0.699415	0.0652327	0.0105633	0.73278	0.209875	0.013138	0.40611	0.146791	0.149885	0.0334702	0.0143402	0.189226	0.136907	0.138731	0.890881	0.0953491	0.0224462	0.104348	0.171989	0.00546789	0.00178323	0.0108017	0.00384163	0.00773406	0.0405845	0.0010715	0.0023625	0.00323379
e-M5	0.00432551	0.211842	0	0.0515939	0.0111879	0.761668	0.0149041	0.0074425	0.211025	0.00556802	0.695405	0.170664	0.120717	0.0085533	0.0187538	0.0311523	0.385564	0.766021	0.148494	0.242304	1.19026	0.30359	0.036236	0.0122768	0.923464	0.264831	0.0885344	0.368509	0.116397	0.300416	0.068361	0	0.107995	0.14131	0.146673	0.948306	0.130868	0.0353098	0.117576	0.340716	0.00943192	0	0.00275066	0.00533108	0.00256893	0.0449088	0.0128934	0.0104855	0.00945302
e-M6	0.00868592	0.250913	0.00576394	0.0643071	0.100995	1.23709	0.00787205	0.00655127	0.236773	0.0045016	0.255412	0.166071	0.109759	0.00801845	0.0234505	0.0080787	0.340763	1.30415	0.289231	0.248769	0.857477	0.921078	0.027305	0.0114043	1.20214	0.218819	0.223997	0.397761	0.290758	0.276945	0.089535	0.00676268	0.0199134	0.138909	0.194621	0.877586	0.124151	0.0252653	0.375116	0.154643	0.00904269	0.00235531	0.0111386	0.00622749	0.00554008	0.0375599	0.012067	0.00432719	0.00366491
e-M7	0.0093398	0.150523	0.0085187	0.0918671	0.0120981	0.615063	0.0119359	0.00529753	0.1315	0.00957089	0.342427	0.240778	0.151498	0.00780924	0.0310791	0	0.430681	0.87998	0.0788918	0.260606	0.878064	0.249179	0.0803752	0.0130374	0.777663	0.2498	0.0397283	0.682779	0.182536	0.219819	0.0365176	0	0.0174509	0.134641	0.128287	0.928323	0.110391	0.0156219	0.262057	0.2549	0	0.00252548	0.00413195	0	0.00400177	0.0377141	0.0119675	0.00279936	0
e-M8	0.0140818	0.203718	0.00544774	0.0643783	0.0348861	0.148529	0.011425	0.00640848	0.148454	0.00468567	0.168156	0.134294	0.0765736	0.01634	0.0272176	0.00743008	0.352981	1.17853	0.151195	0.239673	0.877969	0.958869	0.0728931	0.00894858	0.880234	0.231489	0.218595	0.433884	0.453914	0.0692488	0.0807104	0.00910808	0.0665414	0.141053	0.229306	0.946559	0.142232	0.0229509	0.307333	0.10578	0.0077195	0.00214051	0.0113014	0.00498047	0.00901154	0.03988	0.00960722	0.00710554	0.00357231
e-M9	0.00870072	0.234328	0.00437222	0.0487969	0.059663	0.453112	0.0127321	0.00535813	0.172071	0.00487842	0.161284	0.136401	0.12875	0.0046471	0.0257891	0.00915818	0.39405	1.0593	0.179337	0.232474	1.16787	0.752207	0.0293423	0.00969575	1.06952	0.207041	0.041633	0.394545	0.213905	0.221589	0.0459726	0.00664499	0.385903	0.112268	0.151162	0.949818	0.0970011	0.0299719	0.193591	0.139923	0.00728767	0.00168053	0.00983361	0.00451971	0.00637208	0.0366091	0.0103571	0.00388122	0.00316865
e-N1	0.0107346	0.211997	0.00713613	0.0638277	0.0099749	0.293817	0.0176223	0.00586707	0.112428	0.00983876	0.313026	0.113058	0.11244	0.0217469	0.0233296	0.0118319	0.38301	0.452055	0.147736	0.263521	0.525461	0.533448	0.0883342	0.0118203	0.712706	0.218067	0.0650136	0.430502	0.146388	0.275945	0.0424738	0.0200175	0.130618	0.128604	0.155701	1.01097	0.116331	0.0281207	0.418308	0.468746	0.0110638	0.00132588	0.011885	0.00633636	0.00535311	0.0261934	0.00493795	0.0060109	0.00212012
e-N10	0.020321	0.260849	0.00926685	0.0608169	0.0297601	0.4937	0.0246077	0.00986238	0.106901	0.00582338	0.103504	0.127148	0.0472323	0.0240273	0.0144047	0.00371718	0.468112	0.350698	0.0353451	0.285678	0.473676	1.33964	0.0233533	0.01275	0.544761	0.214926	0.019568	0.286006	0.133949	0.248524	0.0441805	0.000687291	0.0174426	0.118769	0.0982654	0.935964	0.0775868	0.0513175	0.0643937	0.160254	0.00106101	0.00819137	0.00894752	0.00457308	0.00427238	0.0315467	0.0110471	0.00213709	0
e-N11	0.00818246	0.172105	0.00459147	0.0370772	0.0175302	0.706881	0.0166107	0.00770587	0.11224	0.00413588	0.297848	0.0965423	0.0891415	0.0152999	0.0295101	0.00713423	0.360068	0.646967	0.233504	0.201666	0.731214	0.371186	0.0194405	0.0148794	0.627011	0.195465	0.0162371	0.321185	0.126753	0.356992	0.0326645	0.0257571	0.034462	0.124017	0.153832	0.900307	0.106821	0.0241553	0.0530127	0.585142	0.00301667	0.00533026	0.00690772	0.00314845	0.00418223	0.0253743	0.00585805	0.00578836	0.00305136
e-N2	0.0355675	0.196186	0.00840036	0.0584125	0.00682612	0.122567	0.0111547	0.00691683	0.0329394	0.00329125	0.13068	0.0846105	0.0509468	0.070945	0.0222311	0.0155035	0.442846	0.603616	0.0287658	0.317077	0.561454	1.45707	0.0428594	0.0151662	0.669786	0.200579	0.0448817	0.266591	0.161366	0.0709982	0.0343357	0.00740044	0.0322401	0.147777	0.184214	0.889548	0.143603	0.0263077	0.0312406	0.137276	0.00763727	0.00356338	0.0193789	0.00219802	0.00385513	0.0151305	0.00687047	0.00599612	0.004896
e-N3	0.0263339	0.129073	0.00610011	0.0757853	0.118256	1.6539	0.0396949	0.00762178	0.16029	0.00331282	0.197838	0.101637	0.137876	0.0123785	0.0297606	0.00819898	0.34856	0.341154	0.0748986	0.222534	0.496601	0.854293	0.0157653	0.00638965	0.745818	0.245613	0.00543104	0.258406	0.100918	0.933418	0.0409875	0.0395848	0.0334186	0.107448	0.106434	0.806054	0.0825957	0.0416026	0.0298392	0.076514	0.0121815	0.000919764	0.00930355	0.0079394	0.0106064	0.0285284	0.00965265	0.00314728	0.0018894
e-N4	0.0135661	0.196516	0.00741156	0.0508902	0.122581	1.60479	0.013435	0.0071076	0.283227	0.00076062	0.184358	0.0801665	0.0611175	0.0205262	0.0203992	0.0139715	0.355018	0.346202	0.078242	0.212537	0.596477	1.5963	0.0206844	0.0179411	0.799571	0.190447	0.0184286	0.273434	0.122697	0.749558	0.0439471	0.0108537	0.0235712	0.120005	0.105395	0.770831	0.102461	0.0334158	0.0416268	0.0996989	0.00392279	0.00316377	0.00921178	0.0040072	0.00143199	0.0277645	0.0117	0.00209451	0.000734376
e-N5	0.0193381	0.173486	0.0080402	0.0454565	0.0639093	1.44051	0.0124391	0.00799712	0.345436	0.0106794	0.247851	0.0909648	0.117314	0.0642391	0.0297809	0.00907343	0.342258	0.552465	0.0853438	0.208946	0.498363	0.830965	0.0478896	0.0127071	0.718715	0.192516	0.0245044	0.294328	0.162861	0.753416	0.0497221	0.0147893	0.0139859	0.147021	0.155392	0.82975	0.133577	0.040118	0.0490962	0.329424	0.00497348	0.00432446	0.00933189	0.00444839	0.00607183	0.0271642	0.00977725	0.0077111	0.00357514
e-N6	0.018198	0.351465	0.00699453	0.035495	0.0117537	0.827937	0.01903	0.0150241	0.285	0.0058399	0.273515	0.0423636	0.0782192	0.887395	0.0162269	0.0181773	0.343056	0.856228	0.0263948	0.258049	0.740234	0.650903	0.172107	0.0272414	0.833672	0.18431	0.0238355	0.24393	0.44796	0.61522	0.0414599	0.0179137	0.0265584	0.150433	0.105545	0.80806	0.104222	0.0295504	0.053599	0.288896	0.00992169	0.00661302	0.00954147	0.00251111	0.0070514	0.0239638	0.00828652	0.00320563	0.00236066
e-N7	0.0229093	0.336371	0.0112865	0.0959675	0.0268992	1.72641	0.0148726	0.00517399	0.592333	0	0.11049	0.0586312	0.0931178	0.174364	0.0148915	0.0224426	0.440175	0.652595	0.0406851	0.270681	0.54883	0.973397	0.0228723	0.0152836	0.823008	0.168299	0.0304254	0.245023	0.12621	0.368612	0.045418	0.00813776	0.0136249	0.160758	0.145599	0.876807	0.085087	0.0425261	0.0297533	0.149333	0	0	0.0088435	0.00517399	0	0.0225004	0.0182238	0	0
e-N8	0.0255225	0.296624	0.010055	0.0591912	0.0209962	0.98926	0.0169843	0.0102131	0.220943	0.0103146	0.143385	0.076539	0.09508	0.392037	0.0180326	0.0233792	0.337158	0.614157	0.0599515	0.212595	0.72631	1.78627	0.0480059	0.0246521	0.819453	0.189306	0.0654419	0.302452	0.184963	0.2161	0.0573031	0.00515623	0.021757	0.11702	0.141723	0.978778	0.109631	0.0303591	0.0243646	0.125759	0.00493741	0.00437489	0.0175144	0.00646474	0.00789693	0.0241876	0.0152481	0.00540214	0.00401812
e-N9	0.0088378	0.351419	0.00822024	0.0528142	0.0449409	1.23499	0.0161977	0.00617197	0.282339	0.0105921	0.237608	0.146552	0.113351	0.0181745	0.023406	0.0120272	0.473494	0.437803	0.0992732	0.290004	0.67622	0.93904	0.037471	0.0142643	0.844306	0.220171	0.0795822	0.334043	0.175162	0.345872	0.0982843	0.0205418	0.00695558	0.143051	0.140053	1.0492	0.117651	0.0515595	0.0642288	0.138453	0.0047541	0.00226746	0.0151584	0.00364609	0.00505454	0.0403782	0.031227	0.00444609	0.00154224
e-P1	0.0354675	0.240756	0.00346327	0.0792911	0.00966929	0.31955	0.0296277	0.00548051	0.612565	0.0165232	0.0892639	0.0664661	0.173255	0.0475221	0.0180689	0.0118594	0.320894	0.403586	0.0562629	0.28069	0.667192	0.216728	0.276274	0.017851	0.288155	0.198463	0.0311281	0.457314	0.118081	0.0355516	0.0357	0.0203215	0.0175981	0.14755	0.163229	1.30627	0.11593	0.036724	0.228321	0.244242	0.0161747	0.00177702	0.0165448	0.00870715	0.00598782	0.0244171	0.00755979	0.00506908	0.00224214
e-P2	0.0178459	0.276519	0.0060005	0.102235	0.016784	0.0427856	0.038665	0.00589295	0.543959	0.00546618	0.0741083	0.156468	0.190057	0.0607643	0.0284483	0.0335651	0.347712	0.658693	0.0302889	0.401646	0.36384	0.176998	0.0824793	0.0115762	0.220636	0.17419	0.328741	0.429716	0.0762935	0.0310879	0.0469127	0.0110742	0.0139191	0.165991	0.228164	1.17861	0.131178	0.0283962	1.29364	0.132424	0.0128142	0.00248447	0.0144954	0.016251	0.00631939	0.0217668	0.0123711	0.0073655	0.00418774
e-P3	0.0143567	0.190632	0.00831114	0.062209	0.0185702	0.042988	0.0305152	0.00906924	0.0561376	0.0115427	0.248742	0.117037	0.143736	1.13912	0.0334656	0.014425	0.358917	1.10366	0.0214978	0.262018	0.247028	0.692705	0.0628163	0.0143885	1.0321	0.202907	0.0659541	0.36085	0.289162	0.0901746	0.0358785	0.0141555	0.0436659	0.175283	0.179656	0.813696	0.151213	0.0354968	0.102994	0.0965873	0.00583389	0.00261869	0.00833441	0.00748391	0.0050692	0.0185447	0.00879469	0.00370256	0.00306178
e-P4	0.0689811	0.163112	0.00563036	0.0774945	0.0119888	0.087916	0.023188	0.00407933	0.131332	0.0134246	0.0734923	0.0864923	0.197156	0.753855	0.0280703	0.0096098	0.346782	0.891017	0.0628298	0.292031	0.63683	0.776799	0.0778218	0.0135949	0.726945	0.191582	0.0480511	0.48948	0.554714	0.0280152	0.0264668	0.0142519	0.017459	0.192409	0.178057	0.789174	0.137615	0.0298604	0.0246611	0.155542	0.059123	0.0043124	0.0155194	0.0121111	0.00647946	0.0207573	0.0123884	0.00546822	0.00229372
e-T1	0.00795592	0.337729	0.00645344	0.0537095	0.0240384	0.208285	0.0165618	0.006296	0.0153195	0.0703424	0.141101	0.0585188	0.0942415	0.00746699	0.0304216	0.00994393	0.439886	0.871216	0.0121433	0.367913	0.474104	0.0181567	0.0115314	0.0103356	0.261454	0.215831	0.0393436	0.505372	0.355933	0.0728944	0.0382696	0.033324	0.0114627	0.178922	0.200616	0.999235	0.142808	0.0258163	0.0122265	0.146066	0.00628139	0.00118901	0.00913527	0.00474453	0.00313686	0.0125536	0.00528585	0.00725335	0.00190968
e-T2	0.00746229	0.222657	0.00727062	0.038517	0.0110054	0.0496974	0.0156243	0.00715033	0.0676589	0.0113332	0.17271	0.0842217	0.045076	0.00912406	0.0275858	0.00822764	0.463653	1.38353	0.03965	0.355467	0.568097	0.019131	0.0681057	0.0124538	0.508983	0.208062	0.628385	0.766203	0.636503	0.11803	0.100843	0.0260661	0.0258053	0.122265	0.134372	0.891944	0.10725	0.0263569	0.0145949	1.48781	0.0068955	0.00191575	0.00970713	0.00405376	0.00474163	0.02133	0.00634023	0.00439562	0.00237655
e-X1	0.00974298	0.227224	0.00885111	0.0540516	0.0419862	0.277638	0.0145935	0.00678357	0.174393	0.00938198	0.292959	0.187443	0.098527	0.0349753	0.0246312	0.0111472	0.455063	0.716794	0.100179	0.306206	0.503815	0.945741	0.0371697	0.0155895	0.794174	0.211609	0.124677	0.497538	0.217612	0.185622	1.12813	0.0571155	0.00794452	0.16504	0.173726	0.945864	0.0981065	0.443132	0.21914	0.089219	0.00881665	0.00184245	0.0136183	0.0130971	0.00518399	0.0440869	0.0195331	0.00425259	0.00539795
i-B1	0.0095015	0.172203	0.00576165	0.0546423	0.020486	0.0617049	0.0150412	0.00547349	0.330273	0.0155013	0.101039	0.14491	0.316488	0.00616326	0.0282317	0.00593745	0.359419	0.441679	0.164323	0.212836	1.00772	0.616481	0.0407803	0.0125394	1.12365	0.235709	0.0292579	0.349999	0.259147	0.022063	0.045472	0.0421811	0.19711	0.116348	0.155528	0.962077	0.123818	0.0463903	0.0290061	0.1005	0.0076152	0.00172538	0.00789361	0.00469485	0.00402643	0.0269662	0.00788566	0.00466585	0.00310074
i-B10	0.00740823	0.35377	0.00407569	0.081501	0.0171031	0.0545914	0.0190156	0.0073632	0.107497	0.0166186	0.334574	0.143248	0.176977	0.012517	0.0159999	0.00722373	0.383773	0.422581	0.219717	0.220528	0.625939	0.282637	0.0358113	0.0141088	1.10993	0.248651	0.0533339	0.342656	0.367725	0.0395533	0.0430779	0.0629858	0.021285	0.133635	0.193657	0.975795	0.123651	0.0257321	0.0442265	0.25319	0.00593543	0.00111487	0.0147203	0.006446	0.00348234	0.0268146	0.0149622	0.00350066	0.00240627
i-B11	0.0167232	0.180894	0.00586548	0.0552312	0.0165044	0.0618147	0.0164223	0.0068767	0.261422	0.00998044	0.0896045	0.124222	0.112407	0.0139267	0.0227474	0.00761931	0.285527	0.905894	0.293092	0.177369	0.815262	1.69495	0.0213936	0.0163723	1.14805	0.20664	0.0212114	0.313724	0.368753	0.0214565	0.065264	0.0792651	0.0242723	0.141136	0.19718	0.837963	0.142459	0.0368754	0.0302953	0.163934	0.00590164	0.0014661	0.00828387	0.0050231	0.00559078	0.0266154	0.00676639	0.00673364	0.00429779
i-B12	0.00892344	0.197261	0.00425114	0.0539204	0.0356724	0.0446574	0.0112348	0.00862833	0.111816	0.0142786	0.13532	0.0935089	0.0995657	0.0223747	0.0266694	0.0049241	0.493863	0.769464	0.238571	0.295142	0.63433	0.743895	0.0354601	0.0109542	1.08236	0.218099	0.072053	0.449261	0.401174	0.044952	0.0791981	0.021648	0.0231214	0.102948	0.141999	0.980304	0.104655	0.0426311	0.0653642	0.11135	0.00453588	0.0018277	0.00534004	0.00536128	0.00316704	0.0225595	0.00683061	0.00366612	0.00236455
i-B13	0.0202982	0.161086	0.00744981	0.0548588	0.0145832	0.0949388	0.0140873	0.00866561	0.124081	0.0084012	0.171616	0.158375	0.11497	0.0139825	0.0211212	0.00648832	0.29587	1.47791	0.653549	0.167656	1.14136	1.77411	0.019521	0.012604	1.16823	0.224735	0.0374377	0.263061	0.360323	0.0337698	0.0666777	0.0470681	0.0992934	0.124835	0.161432	0.907339	0.117705	0.0490505	0.0604604	0.531926	0.00539106	0.0012428	0.0118046	0.00512391	0.00507781	0.027702	0.0111283	0.00389075	0.0051166
i-B2	0.00588412	0.138754	0.00558111	0.0550003	0.0198807	0.051118	0.0158512	0.00644576	0.623675	0.0191792	0.141927	0.0909284	0.11497	0.012735	0.0336482	0.00669729	0.343301	0.270363	0.0583222	0.208898	1.37008	0.306299	0.0266304	0.0137238	0.821806	0.238114	0.0239096	0.38908	0.369706	0.0221113	0.0633542	0.021289	0.248452	0.121384	0.175159	0.886138	0.123488	0.0533679	0.100383	0.224474	0.0105301	0.00182171	0.00650295	0.00698251	0.00771476	0.0242425	0.0069757	0.00566395	0.00469859
i-B3	0.00553268	0.214977	0.00582228	0.0670085	0.00962372	0.0667992	0.00814114	0.0102541	0.104976	0.0136978	0.301452	0.127432	0.160907	0.00855033	0.0428065	0.00653568	0.367079	0.784518	0.387307	0.225811	1.03567	0.55345	0.0348538	0.0114441	0.958405	0.232624	0.0805772	0.390215	0.190693	0.0313149	0.0362354	0.0224841	0.122003	0.147772	0.20927	0.934899	0.150644	0.0281527	0.0714646	0.444888	0.00659418	0.00127364	0.0188678	0.00442403	0.00809012	0.0241652	0.0219113	0.00599467	0.00236456
i-B4	0.00378649	0.220763	0.00326862	0.0514684	0.00953696	0.049967	0.0189347	0.0046953	0.225802	0.00951246	0.112598	0.128143	0.257579	0.00646085	0.023734	0.0119903	0.377709	0.401704	0.112563	0.197726	0.725678	0.424698	0.0303421	0.0105722	0.818861	0.243953	0.0818306	0.429823	0.249954	0.0241599	0.0356641	0.0194907	0.0983512	0.12373	0.174084	1.09671	0.120396	0.0253801	0.0504723	0.127321	0.00837968	0.00243464	0.0133833	0.00677298	0.00230161	0.0441406	0.00758037	0.0053285	0.00202701
i-B5	0.00821821	0.200074	0.00823133	0.077845	0.0113385	0.0481379	0.0406107	0.00943246	0.269229	0.00829781	0.130086	0.123172	0.163117	0.0120145	0.0268986	0.00880773	0.371634	0.40335	0.163968	0.214539	0.62005	0.223891	0.0209495	0.0172027	1.27877	0.197096	0.0710177	0.345085	0.244458	0.0235795	0.0372723	0.0505238	0.0340226	0.237078	0.32073	0.870133	0.249554	0.0538226	0.0206524	0.0839116	0.00727799	0.00418221	0.00846205	0.00504597	0.00519078	0.0234793	0.00378893	0.00754686	0.000931333
i-B6	0.013125	0.217466	0.00566751	0.0581237	0.0228851	0.0873887	0.0117546	0.00654976	0.601226	0.00807156	0.0889646	0.169709	0.343974	0.00423334	0.0226316	0.00690004	0.322222	0.439022	0.678463	0.176428	0.752192	0.427192	0.0165795	0.0164625	1.62321	0.205538	0.061441	0.285005	0.357717	0.0225432	0.0426228	0.0750678	0.047003	0.148308	0.168327	0.863265	0.125349	0.0326561	0.0306341	0.0903557	0.00567313	0.00133854	0.00659937	0.00325082	0.00399469	0.023437	0.0180101	0.00338085	0.00224452
i-B7	0.0169055	0.221688	0.0022314	0.0611456	0.0796022	0.0975508	0.00580046	0	0.361532	0.0606654	0.107328	0.158676	0.234221	0.0045458	0.0305584	0.00154103	0.406916	0.41331	0.0805976	0.221208	0.448476	0.389786	0.0438179	0.0289848	0.82459	0.246779	0.152843	0.54267	0.44214	0.0588397	0.0592053	0.0141252	0.0110282	0.125341	0.17295	1.00205	0.107774	0.0743064	0.147963	0.466354	0.00650493	0	0.0133211	0.00217052	0.00406156	0.0259442	0.0112349	0.00333073	0
i-B8	0.0115043	0.174224	0.00553507	0.0576121	0.0249503	0.117373	0.0151464	0.0106718	0.33645	0.035119	0.102004	0.106735	0.181329	0.0352979	0.046989	0.0157769	0.386349	0.443749	0.0990879	0.258029	0.500181	0.275101	0.0532221	0.0136988	0.83242	0.218978	0.156844	0.527895	0.31542	0.0756987	0.0583003	0.0263162	0.0323096	0.234714	0.355096	0.882288	0.275532	0.042541	0.139642	0.150352	0.0101408	0.00184691	0.0159427	0.00518771	0.00413692	0.0207073	0.00374714	0.00803711	0.00134594
i-B9	0.0162188	0.194402	0.00836198	0.0409058	0.027963	0.249249	0.0115209	0.00453457	0.323814	0.0296942	0.119456	0.0943902	0.155919	0.0171279	0.0268287	0.00617553	0.592381	0.475171	0.183025	0.329339	0.684444	0.31826	0.0276694	0.00896409	0.934284	0.214446	0.196414	0.458249	0.339425	0.132578	0.0918292	0.0242878	0.0583273	0.0938455	0.0905914	0.879325	0.091637	0.0785319	0.0698941	0.279225	0.00430863	0.00104292	0.00827126	0.00187866	0.00423129	0.0269829	0.00814686	0.001295	0.00444161
i-C1	0.0082375	0.214677	0.00326626	0.0654143	0.0208365	0.0568349	0.118141	0.00367808	0.0819212	0.022959	0.706072	0.0949984	0.121583	0.022142	0.0203259	0	0.345181	1.17298	0.0589654	0.301256	0.365849	0.380553	0.0886698	0.0140135	0.509745	0.229616	0.0909724	0.635551	0.218061	0.0807793	0.0967205	0.0119544	0.0300607	0.0840839	0.0907157	1.1568	0.0852155	0.0403875	0.153505	0.252079	0.0585022	0.00524818	0.0117029	0.0217045	0.0118249	0.0173422	0.00830662	0.00504892	0.00317422
i-C2	0.00819261	0.261653	0	0.211449	0.0431406	0.175232	0.0408002	0	0.194007	0.0159589	0.496412	0.220029	0.156966	0.0484463	0.0380019	0.00576065	0.321851	0.827898	0.0833981	0.196879	0.355636	0.29533	0.0388196	0.00397652	0.692228	0.258197	0.103149	0.598093	0.205875	0.194216	0.179307	0.0290869	0.0893794	0.045932	0.129347	1.18803	0.0403137	0.127604	0.272437	0.138763	0.0467153	0	0.0577615	0.0332209	0	0.00467326	0	0	0.004814
i-H1	0.00581272	0.211307	0.0111605	0.118166	0.0907395	0.221102	0.0329732	0.0333722	0.18141	0.0392751	0.435342	0.290567	0.254122	0.00895572	0.0399609	0.0254458	0.496351	0.40889	0.531609	0.36803	0.475477	0.185919	0.0215113	0.0096496	1.35962	0.25604	0.722022	0.488601	0.337556	0.0756802	0.103231	0.0101473	0.020472	0.19157	0.321624	0.772254	0.217639	0.0441469	0.0946111	0.162493	0.0142418	0	0.00489262	0.0181769	0.00428089	0.020484	0.00326607	0.00977081	0.00315327
i-H10	0.0100028	0.262325	0.00107092	0.0609347	0.0241124	0.0343932	0.0175847	0.00999048	0.331939	0.0252191	0.120432	0.178459	0.227985	0.0151525	0.0374337	0.00847847	0.469977	0.688284	0.0943783	0.363104	0.548276	0.434939	0.0473287	0.00881652	0.754028	0.215547	0.0548533	0.628896	0.2485	0.0239139	0.045933	0.0183111	0.00866225	0.147705	0.237012	0.8503	0.127405	0.0426045	0.12086	0.170202	0.00617491	0.00142329	0.00975848	0.00712397	0.00410713	0.0310255	0.00831544	0.0103417	0.000723631
i-H11	0.00560369	0.123978	0.00684226	0.0585727	0.230986	0.0164476	0.0111612	0.0122507	0.275789	0.16136	0.826517	0.549302	0.368435	0.00302419	0.0241352	0.0127734	0.356338	0.258769	0.783356	0.25998	0.498213	0.0868946	0.016797	0.0102871	1.51395	0.282611	0.671279	0.461466	0.161198	0.028092	0.0429162	0.0252182	0.0134253	0.106559	0.120538	0.76249	0.0803543	0.0326371	0.0314039	0.216882	0.00586027	0.00173331	0.00902001	0.00660729	0.00697534	0.00783403	0.00392937	0.00265482	0.00159293
i-H2	0.0072	0.248394	0.00702764	0.0736087	0.0499291	0.838448	0.0103185	0.0163855	0.167611	0.0044035	0.299996	0.131539	0.115196	0.0135424	0.0285185	0.00785124	0.374814	1.02117	0.311002	0.290744	0.877207	0.380136	0.0187589	0.00902607	1.4226	0.220901	0.884543	0.415694	0.42635	0.161771	0.0796366	0.0100953	0.0119274	0.123598	0.205819	0.944324	0.114667	0.0413694	0.369155	0.109429	0.0110606	0.00178399	0.0112783	0.00694557	0.00478561	0.019659	0.0071371	0.00554333	0.00268525
i-H3	0.00770465	0.221489	0.00281144	0.0820919	0.0221313	0.219236	0.0230595	0.00644787	0.154271	0.00584288	0.283988	0.162665	0.0782964	0.0141462	0.0308985	0.00720542	0.45856	0.816817	0.22705	0.309772	0.63695	0.533507	0.0438189	0.0149428	0.888667	0.185235	0.483866	0.48635	0.404688	0.0346866	0.0599429	0.020803	0.033103	0.115697	0.154787	1.03057	0.105505	0.01904	0.208243	0.2624	0.00873616	0.00135268	0.00730102	0.0059763	0.00200815	0.0367412	0.00850061	0.00113803	0.000718806
i-H4	0.011351	0.172705	0.00822246	0.114359	0.0489451	0.0414081	0.0151708	0.137381	0.237242	0.020747	0.167969	0.15302	0.253784	0.0229608	0.0380975	0.0175282	0.374323	0.384881	0.46642	0.23699	0.574556	0.452479	0.0246893	0.00970156	1.50743	0.234953	0.638234	0.674444	0.413912	0.0603903	0.0791286	0.0357137	0.0333942	0.101583	0.205531	0.930913	0.168875	0.0309966	0.071762	0.148107	0.00991431	0.00229219	0.00454125	0.0128073	0.00428047	0.0177562	0.0081401	0	0.00102803
i-H5	0.00791707	0.213432	0.00785647	0.0650764	0.0311424	0.0465233	0.00556066	0.046106	0.404398	0.0217156	0.15922	0.161586	0.306566	0.0159086	0.024269	0.00614515	0.399779	0.421959	0.405737	0.241189	0.825572	0.459417	0.0136883	0.00853324	1.55411	0.233649	0.404145	0.472045	0.539593	0.0258716	0.0541052	0.132052	0.0306121	0.0956984	0.136156	0.932223	0.0995921	0.0354027	0.0489635	0.168214	0.00663961	0.00219426	0.00521208	0.00630179	0.00634177	0.0200285	0.00766011	0.00294832	0.000619101
i-H6	0.0136685	0.221244	0.0088934	0.0981852	0.0244278	0.054334	0.00780348	0.020251	0.226082	0.0122597	0.249731	0.143514	0.187369	0.0169621	0.025392	0.01545	0.411046	0.458595	0.443288	0.27342	0.727355	0.54523	0.0234407	0.00752402	1.47854	0.221272	0.71916	0.448483	0.500205	0.0139547	0.0369016	0.062663	0.0486098	0.153997	0.320727	0.902887	0.154727	0.0294834	0.0331221	0.196073	0.0014232	0	0.0110497	0.0087258	0.00222526	0.0134594	0.00814745	0.00442147	0.00283687
i-H7	0.00972729	0.329491	0.00786509	0.0485472	0.0131998	0.0376988	0.013844	0.00249561	0.23444	0.0032673	0.101393	0.126923	0.265265	0.00983275	0.0375635	0.00826031	0.386619	0.349524	0.277605	0.221972	1.07858	0.435208	0.0196257	0.0193961	1.055	0.220357	0.641364	0.416678	0.5143	0.0186578	0.0280095	0.0237241	0.0103709	0.132679	0.184399	0.905207	0.121332	0.0403737	0.0447723	0.160905	0.00321396	0.00175416	0.0032752	0.00101708	0.00756866	0.0293985	0.0037482	0.00312402	0.00164973
i-H8	0.016494	0.242881	0.0228026	0.126076	0.0101964	0.066455	0.0532329	0	0.544934	0.0224822	0.147587	0.247628	0.157812	0.00633736	0.0131847	0.0106786	0.374085	0.57514	0.338715	0.226095	1.40924	2.24203	0.025203	0.0220988	1.71703	0.249403	0.0856378	0.203659	0.304388	0.0255099	0.187169	1.50789	0.0134804	0.135881	0.22729	0.605959	0.063466	0.103952	0.00992952	0.16059	0.00506287	0	0.00774579	0.0143323	0	0	0.00606895	0.0233399	0.00993012
i-H9	0.00647608	0.242455	0.00801117	0.0723486	0.022955	0.0179888	0.0100203	0.00637094	0.246982	0.0209639	0.109239	0.147601	0.163516	0.00859745	0.0217515	0.00968238	0.437683	0.595544	0.144086	0.307888	0.609902	0.442919	0.0240908	0.0112631	0.727969	0.220852	0.193139	0.66124	0.336137	0.0237845	0.0340188	0.0209051	0.0067908	0.0893082	0.168756	0.993981	0.0978229	0.024289	0.195288	0.115084	0.00558745	0.0022815	0.00734172	0.00420884	0.00844344	0.0203756	0.00585795	0.00443977	0.00239271
i-L1	0.0104297	0.189447	0.00516084	0.0691944	0.0103127	0.0344559	0.026786	0.00949622	0.160272	0.0133674	0.224253	0.133748	0.108125	0.020734	0.0259526	0.00729082	0.494703	0.569435	0.0864266	0.348875	0.362179	0.377031	0.0321997	0.0152577	0.513883	0.200799	0.0275648	0.585133	0.246746	0.0410098	0.0407244	0.0107816	0.0358027	0.127159	0.177314	0.943583	0.139948	0.0263213	0.363357	0.146727	0.00512794	0.00247076	0.00845699	0.00687991	0.0050972	0.0317687	0.00436604	0.00730255	0.0017416
i-L2	0.00859619	0.162693	0.00457429	0.062459	0.0376958	0.0479963	0.0202108	0.00518743	0.23205	0.0147606	0.339166	0.120243	0.124067	0.012324	0.0320695	0.0117327	0.359647	0.556478	0.104881	0.216658	0.507477	0.575749	0.0355714	0.0147942	0.551481	0.223488	0.055288	0.556598	0.200491	0.0278364	0.0369377	0.015929	0.032292	0.158091	0.237598	0.987372	0.164229	0.0291782	0.134919	0.303695	0.00974858	0.00286695	0.0110134	0.0037255	0.00392851	0.0317807	0.0115124	0.00598526	0.00168908
i-L3	0.00725356	0.329076	0	0.0655851	0.0371347	0.0554912	0.0020417	0.00293949	0.16847	0.0173713	0.194755	0.160564	0.129562	0.0110788	0.0350279	0	0.588632	0.46735	0.181834	0.31232	0.492936	0.428608	0.0336113	0.0144207	0.663891	0.239336	0.0967981	0.544207	0.298891	0.0393075	0.0683179	0.0209483	0.0397784	0.0769717	0.149927	1.28689	0.104794	0.0432747	0.109861	0.181376	0.00133492	0	0.00628751	0	0.0040636	0.0247814	0.0149212	0.00803829	0
i-L4	0.00558076	0.241158	0.00361498	0.0688649	0.0335542	0.0376342	0.0118354	0.00366731	0.247271	0.00604625	0.177461	0.15064	0.250645	0.0132159	0.0281708	0.0104802	0.435873	0.419435	0.080288	0.259313	0.554753	0.254753	0.0516277	0.0161205	0.553495	0.249879	0.328823	0.508646	0.260136	0.0180449	0.04299	0.00477368	0.0195541	0.153621	0.272069	1.19905	0.190606	0.0430737	0.357315	0.210893	0.00929951	0.00109635	0.0125093	0.00225076	0.00245417	0.0302442	0.0115522	0.00487623	0
i-L5	0.00221273	0.246868	0.00369655	0.0762627	0.0197042	0.0258536	0.0196565	0.00618758	0.212905	0.00335308	0.126765	0.132292	0.143417	0.0103054	0.0267956	0.0118202	0.566596	0.426913	0.0949988	0.387621	0.47947	0.459055	0.0500734	0.0151071	0.665693	0.1936	0.15807	0.501301	0.301546	0.0172429	0.0343662	0.00981118	0.0189173	0.255204	0.368899	0.947837	0.264735	0.0145195	0.180947	0.103618	0.00294063	0.000700274	0.0109855	0.00449479	0.00397945	0.0379805	0.00374195	0.00565457	0.00389201
i-L6	0.00870279	0.226571	0.00369629	0.0401119	0.0147978	0.0321287	0.0094127	0.00374077	0.307996	0.006363	0.156728	0.0915922	0.239754	0.00905569	0.0224657	0.00843981	0.507684	0.351933	0.079904	0.299501	0.722386	0.491505	0.0241003	0.00705357	0.632888	0.195099	0.211607	0.442972	0.267674	0.0335382	0.047768	0.0201251	0.135872	0.137885	0.15484	1.06738	0.11622	0.031122	0.0512664	0.114931	0.00443259	0.00126321	0.00590266	0.00659377	0.00406471	0.0283014	0.00835471	0.00355393	0.00579597
i-L7	0.0155919	0.212954	0.00320771	0.0492649	0.0457858	0.0264446	0.0314079	0.00962727	0.444249	0.00643997	0.0830238	0.0658755	0.173393	0.00548214	0.014774	0.0167244	0.394735	0.189817	0.0731985	0.303943	0.338337	0.510566	0.0138728	0.00974879	0.433829	0.232024	0.308349	0.622962	0.16372	0.0145376	0.0454438	0.0117189	0.01802	0.0863229	0.109351	1.00777	0.0879993	0.0280972	0.0256029	0.114595	0.00551457	0	0.0162417	0.0100634	0.00894588	0.0493407	0.00966972	0.00335354	0.00088008
i-M1	0.0104133	0.161819	0.0044511	0.0518579	0.0250245	0.0843919	0.0104006	0.00796683	0.0912253	0.016323	0.260708	0.071775	0.0740144	0.0146022	0.0537584	0.00558114	0.322884	0.728493	0.131341	0.211758	1.07564	0.763992	0.10901	0.0106854	0.737373	0.251041	0.0447236	0.427802	0.31012	0.0339921	0.0438701	0.0133474	0.65043	0.137314	0.169924	0.898797	0.131322	0.0281591	0.1659	0.802351	0.0316078	0.00236411	0.0206621	0.00594868	0.00886027	0.0254126	0.00881038	0.00354366	0.00223664
i-M10	0.00419453	0.168741	0.00991422	0.0597701	0.0125997	0.0684856	0.0117725	0.0389642	0.0559923	0.0173075	0.853311	0.0793349	0.0625532	0.0387634	0.0488486	0.014626	0.354791	2.23405	0.49082	0.225729	0.544153	0.482977	0.0770596	0.0153269	0.562075	0.202012	0.0277498	0.442547	0.195608	0.0522602	0.0345837	0.0116203	0.13064	0.154279	0.223611	1.01266	0.180477	0.0175086	0.0438611	0.714936	0.0106298	0.00265793	0.0145227	0.00459271	0.00497092	0.038393	0.00900189	0.00657732	0.00374703
i-M11	0.0114095	0.209831	0.00443685	0.0660823	0.0223355	0.05732	0.012781	0.0035793	0.142077	0.00898548	0.517153	0.106091	0.0434116	0.00874305	0.0299179	0.00812908	0.335267	0.408928	0.21608	0.206706	1.19753	1.20401	0.0463239	0.0112327	0.657063	0.193215	0.0139343	0.497521	0.237176	0.0367853	0.0444939	0.0180772	0.0630216	0.108045	0.122775	0.901632	0.10391	0.039577	0.0454787	0.149252	0.004161	0.00134001	0.00989409	0.00472963	0.0060071	0.035491	0.00908098	0.00297509	0.00312056
i-M12	0.0113313	0.168155	0.00490922	0.0579609	0.0100597	0.0755656	0.0160666	0.0126062	0.0913171	0.0123421	0.537936	0.0827653	0.0499755	0.00851714	0.0318411	0.0118214	0.339643	0.930525	0.41075	0.208971	1.23518	1.15564	0.0850629	0.0165294	0.66881	0.173194	0.017307	0.528125	0.274477	0.0674666	0.029253	0.00811404	0.063812	0.138903	0.20241	0.921937	0.154573	0.027333	0.0739445	0.212257	0.00613229	0.00119108	0.0141731	0.00497276	0.00258615	0.0339597	0.00922852	0.0042598	0.00203043
i-M2	0.0176244	0.211273	0.00389525	0.0655128	0.0453951	0.382215	0.0112825	0.00306787	0.217321	0.00759688	0.146987	0.0813105	0.143334	0.0171837	0.0235583	0.0100452	0.326861	0.605446	0.0347922	0.213987	0.812449	0.547544	0.080133	0.0132952	0.973397	0.218718	0.0286406	0.341612	0.22948	0.0402068	0.039912	0.00818481	0.032467	0.110313	0.132133	0.842232	0.112986	0.0425012	0.0919389	0.15518	0.008125	0.00193225	0.0085744	0.00374582	0.00591797	0.0305112	0.00634119	0.00275155	0.00263841
i-M3	0.0215714	0.178436	0.00792988	0.0699092	0.013112	0.0836275	0.0153584	0.00522017	0.0750546	0.00702931	0.110411	0.0479046	0.0535434	0.0134784	0.0232639	0.0100469	0.36672	0.629547	0.131397	0.255966	1.04562	0.603571	0.0384259	0.0120285	0.767248	0.233116	0.0331219	0.334514	0.577308	0.0316389	0.0470334	0.0139514	0.124141	0.0914178	0.138931	0.857977	0.103696	0.0287096	0.276685	0.301685	0.00816971	0.00455814	0.0118502	0.00486225	0.00740757	0.0286647	0.00742415	0.00412069	0.00600258
i-M4	0.011841	0.219925	0.0058608	0.0586309	0.0113814	0.0726987	0.00912777	0.00423578	0.155817	0.00804979	0.272353	0.0480858	0.027886	0.0124342	0.0379909	0.00462355	0.392877	0.548134	0.145309	0.242159	0.99128	0.762086	0.032901	0.0122374	0.627987	0.203087	0.0145857	0.421658	0.646387	0.0210549	0.0537827	0.0139386	0.17435	0.113402	0.141172	0.916496	0.110029	0.0368229	0.243243	0.259976	0.00549446	0.00349967	0.00637546	0.0020773	0.00237064	0.029419	0.00876692	0.00375635	0.00338072
i-M5	0.0107809	0.18465	0.00451067	0.0646595	0.0110828	0.131403	0.0136887	0.00498187	0.107547	0.0104471	0.434559	0.100541	0.0444771	0.0068681	0.0344276	0.00694849	0.374506	0.743218	0.207447	0.216878	1.2248	1.15039	0.035661	0.0111778	0.679182	0.221985	0.0114581	0.41954	0.329028	0.0254222	0.0464464	0.0184177	0.209252	0.100646	0.122724	0.937516	0.104589	0.0328822	0.112716	0.339433	0.00677982	0.00347214	0.0141377	0.00511341	0.00600258	0.039528	0.00841849	0.00353725	0.00468963
i-M6	0.0100299	0.170189	0.00436459	0.055666	0.0116257	0.0905464	0.00936405	0.0177853	0.0572714	0.00423568	0.1904	0.083555	0.0777258	0.0310284	0.023476	0.0115651	0.375288	1.26906	0.0699304	0.243625	0.886071	0.643524	0.113432	0.0120525	0.634265	0.196991	0.0402188	0.460372	0.284497	0.0340505	0.0308617	0.00775966	0.302132	0.116099	0.164413	0.883838	0.115394	0.0200003	0.0588013	0.747784	0.00914841	0.00204749	0.0124157	0.00404233	0.00469128	0.0302525	0.00653464	0.00637399	0.00243337
i-M7	0.00694517	0.217162	0.0055758	0.0638192	0.0326334	0.0349713	0.0060821	0.0226427	0.136489	0.00839386	0.310137	0.0939317	0.0843263	0.0138515	0.0278757	0.00756428	0.420084	1.36828	0.194003	0.270563	0.993458	1.3858	0.111311	0.0115535	0.595415	0.215297	0.0119887	0.470426	0.276933	0.0287585	0.042191	0.0268138	0.0563312	0.117306	0.142033	0.890186	0.105271	0.0343032	0.0824578	0.345878	0.00975634	0.00269807	0.0126907	0.009575	0.0054256	0.0345749	0.00496671	0.00335985	0.00570982
i-M8	0.012929	0.247248	0.00656976	0.0599295	0.0169425	0.0590814	0.0104301	0.0307489	0.0783364	0.00975497	0.123382	0.0844805	0.077459	0.0577868	0.0326056	0.00239927	0.282882	1.88786	0.128389	0.236512	0.967583	0.740189	0.029008	0.0257697	0.815555	0.199836	0.0134236	0.416353	0.556727	0.0137661	0.0774172	0.0159554	0.072687	0.11034	0.127244	0.80676	0.0909045	0.0477981	0.0700348	0.485521	0.00707198	0	0.0151705	0.0119102	0.00687071	0.0254062	0.00647695	0.00757273	0.00776261
i-M9	0.00491926	0.201362	0.00449833	0.0772259	0.0156336	0.07379	0.0161833	0.139993	0.081119	0.010175	0.464707	0.107886	0.109029	0.0188597	0.0262282	0.00631256	0.333872	1.51653	0.512859	0.216792	0.558543	0.537529	0.0465265	0.0117367	0.712756	0.21084	0.0541136	0.454084	0.257719	0.0189859	0.0424253	0.00958361	0.02073	0.0884054	0.116607	1.03193	0.114535	0.0503388	0.0915764	0.555569	0.00733195	0	0.0152834	0.00871082	0.00780445	0.044515	0.00798757	0.00408034	0.00136358
i-P1	0.00738459	0.223403	0.00445678	0.070688	0.0174737	0.0375169	0.012172	0.00674592	0.302685	0.00681051	0.166666	0.13638	0.102232	0.010623	0.0206546	0.00712351	0.387567	0.535308	0.313731	0.235319	0.962096	1.31283	0.0239504	0.0106124	0.739007	0.224139	0.0356865	0.409213	0.231481	0.0193851	0.0455077	0.0155046	0.0249878	0.0910567	0.114478	1.00603	0.0840388	0.0432563	0.0609357	0.258438	0.00521423	0.000364266	0.0133499	0.0054199	0.00409462	0.0432858	0.00915647	0.00266011	0.00206692
i-P2	0.00716856	0.171444	0.00420329	0.0607857	0.0585838	0.0506215	0.0127504	0.00537781	0.195577	0.00514273	0.276493	0.0671109	0.0564517	0.0105848	0.0235422	0.00734416	0.401778	0.305628	0.11132	0.214072	0.461437	0.61617	0.021856	0.01439	0.55732	0.208938	0.0860111	0.576321	0.204931	0.016829	0.0492964	0.0117865	0.029394	0.122907	0.157171	0.931478	0.105175	0.0388723	0.0425316	0.14253	0.00443506	0.00270645	0.00841731	0.00503338	0.00323245	0.0392144	0.0103437	0.0042187	0.00225422
i-P3	0.00534818	0.253203	0.00923489	0.0866769	0.00692675	0.0613916	0.0188209	0.0187112	0.269675	0.0101492	0.107511	0.170117	0.188497	0.0177925	0.0243926	0.00641504	0.267917	0.460304	0.0872714	0.259202	0.442831	0.726536	0.0473299	0.0264332	0.580903	0.186968	0.0582753	0.578559	0.111561	0.0183371	0.0681807	0.011736	0.0248744	0.0950276	0.155042	1.172	0.128624	0.0989587	0.125898	0.0849532	0.00712049	0.00575023	0.00439084	0.0121577	0.00357098	0.0135395	0.00326479	0.00550435	0.00116116
i-P4	0.0278478	0.273935	0.00897677	0.0991352	0.0179792	0.0347219	0.0188383	0.0346079	0.235421	0.0263104	0.0701827	0.145752	0.298521	0.0113681	0.0116358	0	0.331365	0.44804	0.0564014	0.269886	0.376308	0.0708265	0.111927	0.0170198	0.710414	0.175371	0.233447	0.520489	0.381388	0.0231557	0.0692172	0.0126419	0.0418678	0.207357	0.185252	1.18484	0.131875	0.0183834	0.122422	0.103515	0	0	0.0109252	0	0.0127576	0.0554965	0	0	0.0123448
i-S1	0.0195266	0.147569	0.00671987	0.0803602	0.0246143	0.0415833	0.0288336	0.0128736	0.0872942	0.0084638	0.0774811	0.033015	0.0389445	0.141823	0.0368954	0.0134247	0.609037	0.368827	0.0161361	0.475413	0.348167	0.601209	0.546369	0.0125503	0.356845	0.249656	0.43426	0.551673	0.200187	0.060332	0.0482872	0.00819292	0.0101836	0.092325	0.090247	0.595117	0.0749991	0.0245043	0.0353983	0.844958	0.00606256	0.00232481	0.0121561	0.00595414	0.00784817	0.0279221	0.00508594	0.00310544	0.00380477
i-S2	0.0174718	0.105339	0.00624378	0.0952624	0.0135832	0.011667	0.0276927	0.00785059	0.0841639	0.00655271	0.0495196	0.0261354	0.0131659	0.146018	0.0359485	0.00670144	0.360639	0.405916	0.00521479	0.337425	0.336003	0.839076	0.828059	0.0173634	0.392426	0.269482	0.601339	0.459444	0.212193	0.0314164	0.0359146	0.00710627	0.00801849	0.118086	0.14167	0.654757	0.116394	0.0173409	0.0137328	0.272017	0.00635242	0.00219695	0.0140853	0.00945421	0.00871154	0.0238669	0.0059397	0.00678475	0.00202897
i-S3	0.00911472	0.105807	0.00620145	0.0428075	0.0148207	0.0984324	0.00940143	0.00418023	0.0817225	0.00596305	0.0554754	0.0162418	0.0449918	0.21011	0.0663363	0.00818895	0.488824	0.354205	0.017725	0.354498	0.467409	0.505008	0.305793	0.0123397	0.372685	0.235205	0.145426	0.496701	0.166827	0.147274	0.0275759	0.0083412	0.00644967	0.0936362	0.106629	0.602322	0.0909444	0.0134195	0.0172619	2.03052	0.00602291	0.00155974	0.0103436	0.003865	0.00720627	0.0251708	0.00534509	0.00442686	0.0029747
i-S4	0.00496648	0.124647	0.00873004	0.0434733	0.0254701	0.0557854	0.0169287	0.00453527	0.15292	0.0083524	0.0657305	0.0140177	0.0483125	0.277654	0.0382646	0.0291721	0.591743	0.224674	0.0445276	0.452749	0.489143	0.889322	0.337741	0.0120612	0.261802	0.225279	0.0313791	0.473379	0.141757	0.0511691	0.0324031	0.00781256	0.0235441	0.134224	0.156948	0.528062	0.136637	0.0192503	0.0123383	1.71709	0.00630913	0.00206066	0.00993301	0.00788871	0.00287352	0.0202101	0.00471115	0.00980532	0.00142564
i-S5	0.0102201	0.0775526	0.00592054	0.0495571	0.0591048	0.0236787	0.0102413	0.00665213	0.235819	0.00688553	0.129801	0.0240664	0.151374	0.25165	0.0221774	0.00931403	0.460752	0.645877	0.0874645	0.378186	1.0877	0.52485	0.182844	0.0103159	0.572693	0.227019	0.071662	0.324901	0.0995782	0.0217899	0.0210977	0.00541143	0.0102476	0.0914039	0.10499	0.755337	0.0885815	0.0147573	0.0147455	0.513083	0.00660671	0.00189554	0.00822822	0.00671049	0.0046973	0.0159443	0.00485663	0.00252296	0.00223033
i-S6	0.015631	0.15389	0.00457553	0.107206	0.0252309	0.0453501	0.0218011	0.0232265	0.204587	0.0133617	0.372806	0.0900109	0.189461	0.0585083	0.019009	0.014801	0.306029	0.528374	0.094036	0.240725	0.326909	0.392877	0.0497923	0.0126494	0.755582	0.218114	0.064577	0.409819	0.160438	0.0232859	0.0388391	0.00910415	0.00561378	0.178845	0.248439	0.834274	0.1583	0.0432602	0.0280837	0.0907666	0.00677787	0.00386407	0.0110047	0.00626563	0.00349054	0.0332694	0.011276	0.00757619	0.00245176
i-S7	0.0201029	0.176959	0.00661438	0.0665865	0.00899618	0.0875409	0.0164468	0.00706358	0.105299	0.00559989	0.159725	0.0779698	0.0981906	0.122459	0.0270014	0.00878221	0.41557	0.599753	0.0237253	0.275044	0.405147	0.370991	0.144078	0.0157762	0.466052	0.236319	0.337638	0.567433	0.214406	0.0180592	0.0375776	0.00600729	0.00904302	0.104191	0.116891	1.04229	0.0957717	0.022959	0.473626	0.209586	0.00414522	0.00348692	0.0106834	0.00643014	0.00384853	0.0264751	0.00442668	0.00183956	0.00330614
i-S8	0.0414223	0.174046	0.00941144	0.0620016	0.0163164	0.0466825	0.0160113	0.00563432	0.133569	0.0100471	0.0705314	0.0926259	0.0886892	0.0673814	0.0283584	0.010224	0.308731	0.725847	0.0278504	0.257932	0.615454	2.30784	0.122379	0.0158988	0.494409	0.207047	0.162897	0.553171	0.319914	0.0220597	0.161341	0.00868783	0.0196408	0.146775	0.18988	0.859881	0.131045	0.0302712	0.0260757	0.0882432	0.0116804	0.00315882	0.0133346	0.00605617	0.00897282	0.0260453	0.00849574	0.00512268	0.00272952
i-V1	0.018013	0.198932	0.00244307	0.0411694	0.0142725	0.029452	0.0108115	0.00507945	0.271654	0.0157025	0.108365	0.088273	0.197555	0.0125083	0.0181252	0	0.448974	0.292662	0.088073	0.310585	0.521659	0.217492	0.0422021	0.0133574	0.607032	0.29177	0.259479	0.587678	0.262154	0.0211351	0.0321264	0.0170119	0.0973275	0.10933	0.150397	1.07539	0.116578	0.0290591	0.0402243	0.085945	0.00116603	0.00200052	0.0115207	0.00549765	0.00805675	0.036901	0.00493694	0.00608036	0.004389
i-V2	0.0156197	0.286329	0.00266042	0.0451765	0.0280645	0.0299422	0.0342786	0.00993817	0.173596	0.00872472	0.251514	0.138671	0.145021	0.0160842	0.0397573	0.0169156	0.245999	0.343275	0.206743	0.213102	0.384155	0.320666	0.102691	0.0324212	0.660152	0.271443	0.360454	0.489705	0.250101	0.0658506	0.0810906	0.0109626	0.0099021	0.136758	0.12333	1.07867	0.126563	0.0350191	0.186154	0.38878	0.0252281	0.00884705	0.0222278	0.0117211	0.0104144	0.0311715	0.0108776	0.00386956	0
i-V3	0.0069748	0.283175	0.00665958	0.0491062	0.0134299	0.029135	0.00523711	0.00513489	0.274663	0.0392486	0.0580452	0.179702	0.239678	0.018521	0.0254378	0.00892114	0.43684	0.290542	0.156555	0.301866	0.251786	0.125233	0.156852	0.0161034	0.609371	0.259627	0.594984	0.51701	0.402025	0.0384204	0.0332725	0.0148416	0.00606486	0.106	0.0840093	1.14961	0.104558	0.0226806	0.101202	0.121191	0.0073156	0.00326145	0.0179976	0.00510076	0.00505161	0.0287198	0.00274123	0.00153127	0.00119635
i-V4	0.00462724	0.189551	0.0147123	0.093678	0.00997448	0.0560411	0.0362059	0.0130251	0.28738	0.0140181	0.100256	0.137529	0.149458	0.0148498	0.0294558	0.00973629	0.319886	0.356633	0.103521	0.211481	0.405438	0.529809	0.0427712	0.0137863	0.74988	0.219804	0.503669	0.455616	0.337257	0.0821259	0.0438203	0.0745391	0.0164405	0.131879	0.172549	0.89117	0.160006	0.0495189	0.0452709	0.136145	0.0144645	0.00228069	0.0167948	0.00841752	0.0102677	0.0203289	0.00876043	0.00590227	0.00404575
i-V5	0.00746374	0.277958	0.00239335	0.0591346	0.0114834	0.0851673	0.0136658	0.0035194	0.228554	0.0288556	0.122361	0.161735	0.170461	0.0164811	0.0367005	0.00319586	0.357708	0.35831	0.104828	0.272279	0.551777	0.632781	0.0596352	0.0209354	0.73019	0.219862	0.273682	0.429485	0.255259	0.062882	0.116303	0.0280643	0.0300387	0.113137	0.165785	1.24257	0.0964297	0.0837766	0.0754183	0.138292	0.00170857	0.000467257	0.0111748	0.0058468	0.0017208	0.0300907	0.0125244	0.00350139	0.000726085
i-V6	0.0265036	0.193062	0.00224003	0.073038	0.010052	0.102748	0.0173376	0.00474122	0.444204	0.0409245	0.0816197	0.0869365	0.0938087	0.0693331	0.0383864	0.00886089	0.427953	0.361983	0.0464935	0.200385	0.381312	0.219279	0.00224003	0.0130363	0.430261	0.303148	0.516502	0.663484	0.283781	0.0863614	0.149095	0.0200832	0.0148255	0.0807121	0.0731381	1.05588	0.0376585	0.0736394	0.265495	0.137355	0.0173728	0	0.00706028	0.00774409	0	0.0195627	0	0.00511421	0
i-V7	0.0185941	0.498938	0.00495483	0.0856032	0.0396596	0.0279741	0.0172733	0.00285822	0.216483	0.0132107	0.245014	0.0643395	0.240925	0.00198385	0.104729	0.00791364	1.19991	0.33351	0.014766	1.00578	0.245837	0.136355	0.0444093	0.002301	0.374146	0.205221	0.208584	0.677572	0.429824	0.0212996	0.10258	0.0226234	0.020906	0.895271	1.40787	0.651426	0.983337	0.0321354	0.122588	0.0309174	0.0129102	0	0.0200462	0.00857192	0	0.047102	0.00928466	0.0865272	0
i-V8	0	0.329146	0	0.0860586	0.0112095	0.162815	0.0418963	0	0.29343	0.00930082	0.153408	0.213297	0.0565818	0	0.0155742	0	0.145305	0.298115	0.100126	0.208559	0.436083	0.574493	0.0897301	0.0234322	0.708562	0.329748	0.293653	0.598538	0.309511	0.0293544	0.0394072	0	0.0313765	0.11679	0.152177	0.942046	0.110727	0.0871853	0.123155	0.203441	0	0	0.0436889	0.0147414	0	0.0497401	0	0.0225391	0
i-V9	0.00664166	0.222092	0.00515402	0.0686988	0.0165943	0.0379351	0.0288919	0.00457081	0.507435	0.0203538	0.215143	0.162405	0.136061	0.0259519	0.0257582	0.0171129	0.445852	0.534772	0.0631749	0.321001	0.485781	0.658502	0.0340236	0.0206404	0.776839	0.217463	0.072434	0.519071	0.237205	0.0220209	0.167318	0.0184691	0.00940604	0.120494	0.149617	0.928285	0.112486	0.0401163	0.142746	0.146767	0.00640134	0.000765611	0.00821818	0.00906127	0.00467	0.0236757	0.00367626	0.00288951	0.00192432
i-X1	0.00835973	0.235443	0.00456404	0.0621249	0.0288373	0.0410191	0.0141265	0.00559601	0.247455	0.0142714	0.0892012	0.205532	0.232244	0.037192	0.0261162	0.00903791	0.373586	0.511635	0.0444742	0.220988	0.386172	0.215541	0.0355828	0.0150839	0.619376	0.254519	0.220989	0.610217	0.343394	0.0177776	0.0360971	0.0109132	0.00549552	0.149567	0.190385	1.14293	0.129914	0.0298107	0.610558	0.202786	0.00520441	0.00181973	0.0124421	0.00593544	0.00424362	0.0354025	0.0057343	0.00484813	0.00209081
i-X10	0.0149111	0.160488	0.00825889	0.0621651	0.0135327	0.041581	0.00851734	0.00543828	0.0595087	0.00945587	0.0765081	0.0602127	0.0402088	0.108015	0.0187015	0.00920456	0.384541	0.63986	0.0788474	0.244855	0.398879	1.89209	0.0528798	0.0126726	0.675197	0.209074	0.0494117	0.474617	0.281463	0.0161733	0.0383673	0.0168042	0.0159133	0.125533	0.1549	0.956366	0.111071	0.0425183	0.0290594	0.105216	0.00364969	0.00182968	0.00877902	0.00303723	0.00530013	0.0267507	0.00779905	0.00472588	0.00319868
i-X11	0.00980396	0.199001	0.00489375	0.0498838	0.0279628	0.0618712	0.0227192	0.00682481	0.0981109	0.00842066	0.146873	0.125208	0.0612689	0.0619091	0.0190638	0.0110885	0.556844	0.610601	0.0611297	0.397807	0.400637	0.767326	0.0520464	0.0102993	0.605356	0.164549	0.052365	0.499922	0.271371	0.0713366	0.355375	0.0234495	0.0113825	0.14041	0.162663	1.04863	0.126346	0.140243	0.042825	0.0839878	0.00384553	0	0.00347622	0.0084794	0.00626759	0.0335417	0.0103922	0.0102315	0.00123828
i-X12	0.0165193	0.188541	0.0036839	0.0575959	0.00965978	0.0701616	0.0138803	0.00469341	0.101351	0.0116646	0.0906412	0.118514	0.0625092	0.0395435	0.0137037	0.00955033	0.401534	0.671201	0.044032	0.286956	0.553086	1.07438	0.109985	0.0108717	0.657689	0.172886	0.0483623	0.512319	0.300333	0.0289932	0.0687876	0.00473203	0.0197645	0.146339	0.182419	0.883173	0.132727	0.0487754	0.0864434	0.196658	0.00710759	0.00105324	0.0155269	0.00504254	0.00158771	0.016544	0.0102869	0.0053521	0.00473772
i-X13	0.00932762	0.226214	0.0040945	0.0430886	0.0149962	0.0495957	0.00562674	0.00366666	0.104795	0.0102761	0.122662	0.153667	0.121225	0.0223405	0.0173104	0.00387699	0.470848	0.58897	0.077529	0.266696	0.373326	0.417443	0.0489438	0.00989692	0.578014	0.24736	0.120764	0.509503	0.386601	0.0573999	0.0568292	0.00471364	0.00644881	0.0991972	0.135487	1.22806	0.0934095	0.0571738	0.169475	0.176515	0.00344675	0.00132326	0.0107018	0.00357346	0.00324602	0.0272505	0.0173836	0.00104553	0.00369869
i-X14	0.00914695	0.192082	0.00397649	0.0492396	0.0311062	0.0471348	0.018568	0.00519761	0.0884011	0.0242999	0.0924337	0.129924	0.091559	0.0189666	0.0312504	0.00828391	0.393834	0.379347	0.0611644	0.2527	0.423601	0.648102	0.0486422	0.00873146	0.65207	0.247927	0.109763	0.569906	0.325901	0.152559	0.124183	0.0195533	0.0140988	0.0919066	0.13588	1.17646	0.0913802	0.046565	0.120411	0.121203	0.00550371	0.00192914	0.00732929	0.00563106	0.00577697	0.0328979	0.00786456	0.00421015	0.00237505
i-X15	0.0056642	0.340441	0.00492005	0.0561126	0.0282962	0.00891523	0.0179091	0.0075686	0.118401	0.532102	0.0361708	0.134902	0.341447	0.00494622	0.0242827	0.0100595	0.490136	0.400064	0.173302	0.405325	0.36838	0.0333132	0.0357401	0.0126653	0.444784	0.222591	0.0113283	0.816526	0.183932	0.0147911	0.0391182	0.00567018	0.00304138	0.134308	0.190722	1.02698	0.130999	0.0294194	0.0622225	0.0497356	0.0054779	0.00180389	0.0128902	0.00539281	0.00442326	0.0205946	0.00776125	0.0078721	0.00130624
i-X16	0.00825911	0.294288	0.00428372	0.0773915	0.0200159	0.0260133	0.00841058	0.00367528	0.351317	0.0384471	0.117888	0.157669	0.139275	0.00890974	0.0284333	0.00323241	0.529783	0.422422	0.177283	0.391508	0.465103	0.591278	0.0294624	0.0152182	0.948365	0.187552	0.193331	0.553529	0.229783	0.0136994	0.0708326	0.0592504	0.00960502	0.118303	0.131851	1.06162	0.127692	0.0484606	0.0764713	0.0948036	0.00257293	0.00111018	0.0100873	0.00177143	0.00300318	0.0124795	0.00310532	0.00208895	0.00329452
i-X17	0.00680134	0.181268	0.0165258	0.0621127	0.0231965	0.26369	0.0247188	0.0218922	0.164591	0.0139774	0.316271	0.101019	0.202824	0.00483297	0.0504914	0.0147996	0.419648	0.719572	0.241458	0.224847	0.835916	0.244609	0.00833963	0.00172588	1.19807	0.217802	0.675092	0.34416	0.205762	0.0613833	0.0450243	0.0450963	0.0561994	0.223247	0.402892	0.956983	0.257609	0.0304826	0.106982	0.229956	0.0141816	0.00123039	0.0146737	0.00247597	0.00807299	0.0270022	0.00751349	0.0325276	0.00763271
i-X2	0.00687392	0.188612	0.00592191	0.0620635	0.0107605	0.0834107	0.0189812	0.00484208	0.226771	0.0071553	0.137762	0.144502	0.2847	0.0226266	0.0251778	0.00667495	0.439356	0.544759	0.0742536	0.246312	0.53295	0.207693	0.0892972	0.014273	0.735327	0.228802	0.219188	0.450967	0.439697	0.0245965	0.0353707	0.00734937	0.0105365	0.118515	0.147869	1.01953	0.119217	0.0285143	0.283018	0.146014	0.004549	0.00224171	0.0116431	0.00397439	0.00473094	0.0395222	0.0073804	0.00293004	0.00318922
i-X3	0.0137755	0.227093	0.00804131	0.0850613	0.0164864	0.0612753	0.0157224	0.0100176	0.163638	0.00713239	0.180726	0.177735	0.214056	0.0485567	0.0207157	0.00801296	0.356488	0.467985	0.0823493	0.239581	0.434494	0.866999	0.0423471	0.0150274	0.636797	0.226469	0.306291	0.539828	0.236866	0.0287207	0.115667	0.00777399	0.0057084	0.114981	0.156075	1.11252	0.109506	0.0470016	0.0758301	0.115337	0.00648496	0.0014983	0.00993572	0.00563825	0.00433731	0.0357705	0.0142708	0.00359096	0.00263084
i-X4	0.0151967	0.159619	0.00586591	0.0614096	0.0156056	0.0369633	0.0160012	0.00535719	0.0625527	0.00697277	0.0621618	0.152377	0.0816207	0.0924252	0.0173823	0.00914924	0.480147	0.558541	0.0226631	0.282958	0.653998	1.13945	0.0702601	0.0157815	0.651097	0.187407	0.0749345	0.356781	0.245254	0.0192454	0.0719778	0.00762989	0.00762678	0.116585	0.123725	0.833022	0.0977993	0.0289735	0.0168169	0.122431	0.0050132	0.0029431	0.0114719	0.00465135	0.00592696	0.0239223	0.0073792	0.00394672	0.00163291
i-X5	0.00887787	0.209595	0.00590844	0.0624632	0.0119018	0.0439262	0.0142464	0.00413055	0.37521	0.0336692	0.191877	0.203745	0.191405	0.0736252	0.0234107	0.0105393	0.382612	0.509064	0.0543482	0.256097	0.820316	0.428422	0.0457316	0.0162047	0.907261	0.228319	0.0661317	0.406964	0.389551	0.0224004	0.0698921	0.0157283	0.00798832	0.138215	0.158798	0.861719	0.119135	0.0239674	0.0551461	0.208158	0.00607194	0.00100269	0.00641172	0.00450301	0.00707367	0.025057	0.00495519	0.00325578	0.00358527
i-X6	0.00900489	0.275956	0.00581882	0.0653472	0.0164234	0.0637144	0.0106188	0.00818896	0.365954	0.00746937	0.131605	0.141466	0.178778	0.0501278	0.0217576	0.00856309	0.379722	0.487557	0.156587	0.242922	0.404396	0.629914	0.0692084	0.0124456	0.745213	0.242123	0.102202	0.467694	0.371564	0.0337784	0.0510671	0.0117037	0.00707702	0.126623	0.171461	1.07698	0.120255	0.0562006	0.0568974	0.147538	0.00706009	0.00255976	0.0123272	0.00426601	0.00418299	0.0347745	0.0147355	0.00479567	0.00258139
i-X7	0.0128669	0.16931	0.00596544	0.0562535	0.0138797	0.0680383	0.0112535	0.00976834	0.3026	0.0160576	0.174847	0.0994145	0.294578	0.0219079	0.0206233	0.0127833	0.382464	0.745666	0.123311	0.286988	0.422534	0.307141	0.0597536	0.0163192	0.68961	0.222073	0.0476067	0.419478	0.337879	0.0322898	0.0404086	0.0151561	0.0079331	0.146784	0.16032	0.873699	0.100282	0.0481699	0.044759	0.067085	0.00500788	0.00204581	0.0119895	0.00305792	0.0058559	0.0240441	0.00654977	0.00438633	0.00300249
i-X8	0.0157506	0.158721	0.00464334	0.0511701	0.0156248	0.0503745	0.0339031	0.00659148	0.210238	0.0350815	0.136392	0.093609	0.1114	0.01525	0.0181	0.00695097	0.383952	1.18341	0.263016	0.248963	0.606943	2.54672	0.0268913	0.0211089	0.842053	0.199265	0.015707	0.346585	0.153547	0.0199799	0.0556149	0.020928	0.00967876	0.148723	0.173909	0.929066	0.134418	0.0435581	0.0439443	0.104711	0.0075756	0.00202284	0.0103068	0.0108325	0.00397632	0.028856	0.00513663	0.00462062	0.00458263
i-X9	0.0132896	0.177077	0.00719258	0.0577785	0.0162983	0.062705	0.0137963	0.00881747	0.126422	0.0123797	0.103132	0.0913272	0.0938336	0.0451416	0.0215475	0.00860856	0.427601	1.16072	0.240647	0.262857	0.562898	1.60534	0.0519832	0.0127533	0.859185	0.196177	0.0428877	0.385884	0.321984	0.0249328	0.0510059	0.0241416	0.0301018	0.12352	0.147225	0.898384	0.114815	0.0419967	0.073596	0.127972	0.0063555	0.00177552	0.0107646	0.00450141	0.0032444	0.035881	0.00726081	0.00299755	0.00369453
[truncated: 892 more columns]
