# Supplementary material for: Brain-immune interactions generate pathogen-specific sickness states
Source: bioRxiv. 2025 Dec 8:2025.12.06.692770. Preprint. [Version 1] doi: 10.64898/2025.12.06.692770 (PMC12713759; doi:10.64898/2025.12.06.692770)
Supplement: Supplement 5 [file media-5.xlsx]

## Sheet: MERFISH Probe Sequences
Name	Sequence
NBCTL1_8e66ed27-06_RS0805_RS0763_1700001C02Rik__ENSMUST00000031078__210__30__0.56667__73.4155__0.9968_RS0548_T7p_8e66ed27-07	CCTTGATGACGGATAACTCTAGGGATGTGATTTGTTAGGAAGGGTAGTGGGAATGATTTATGCGCATAGCTCTTCTCCAAGCCTGTGTTGCAGAGGGTTTGTAAGGTGAATACCCTATAGTGAGTCGTATTAACCTAAGATCGGTGAATACT
NBCTL1_8e66ed27-06_RS0896_RS0763_1700001C02Rik__ENSMUST00000031078__80__30__0.53333__73.3873__1_RS0548_T7p_8e66ed27-07	CCTTGATGACGGATAACTCTAGGGATTATGGGTTTGTAGTAGGGTAGTGGGAATGATTTATGGGCACGAAGGCGGCATTAAATTCGGTCATAGAGGGTTTGTAAGGTGAATACCCTATAGTGAGTCGTATTAACCTAAGATCGGTGAATACT
NBCTL1_8e66ed27-06_RS0896_RS0548_1700001C02Rik__ENSMUST00000031078__262__30__0.6__73.8122__1_RS0805_T7p_8e66ed27-07	CCTTGATGACGGATAACTCTAGGGATTATGGGTTTGTAGTAGAGGGTTTGTAAGGTGAATAACCAGGGGGGAGTTAGGGGAGAAGATGGTGAGGGATGTGATTTGTTAGGAACCCTATAGTGAGTCGTATTAACCTAAGATCGGTGAATACT
NBCTL1_8e66ed27-06_RS0805_RS0896_1700001C02Rik__ENSMUST00000031078__419__30__0.43333__66.9992__0.95607_RS0763_T7p_8e66ed27-07	CCTTGATGACGGATAACTCTAGGGATGTGATTTGTTAGGAAGGGATTATGGGTTTGTAGTAGGACAGAATGCCAGTCTTGTCTTGGTAATAAGGGTAGTGGGAATGATTTATCCCTATAGTGAGTCGTATTAACCTAAGATCGGTGAATACT
NBCTL1_8e66ed27-06_RS0548_RS0805_1700001C02Rik__ENSMUST00000031078__594__30__0.5__70.4605__1_RS0763_T7p_8e66ed27-07	CCTTGATGACGGATAACTCTAGAGGGTTTGTAAGGTGAATAGGGATGTGATTTGTTAGGAATTTGGCGCTCTTGAGAGGAAACTCTCTTCCAGGGTAGTGGGAATGATTTATCCCTATAGTGAGTCGTATTAACCTAAGATCGGTGAATACT
NBCTL1_8e66ed27-06_RS0896_RS0548_1700001C02Rik__ENSMUST00000031078__292__30__0.46667__67.8096__1_RS0763_T7p_8e66ed27-07	CCTTGATGACGGATAACTCTAGGGATTATGGGTTTGTAGTAGAGGGTTTGTAAGGTGAATACGATCCCAGTTCTGTGAGTTATCAGTCAGAAGGGTAGTGGGAATGATTTATCCCTATAGTGAGTCGTATTAACCTAAGATCGGTGAATACT
NBCTL1_8e66ed27-06_RS0805_RS0548_1700001C02Rik__ENSMUST00000031078__518__30__0.43333__65.2934__1_RS0896_T7p_8e66ed27-07	CCTTGATGACGGATAACTCTAGGGATGTGATTTGTTAGGAAGAGGGTTTGTAAGGTGAATATAGTAGGTTCCACTTACTCTTCTCACTCAGAGGGATTATGGGTTTGTAGTACCCTATAGTGAGTCGTATTAACCTAAGATCGGTGAATACT
NBCTL1_8e66ed27-06_RS0805_1700001C02Rik__ENSMUST00000031078__564__30__0.53333__70.6536__1_RS0896_RS0763_T7p_8e66ed27-07	CCTTGATGACGGATAACTCTAGGGATGTGATTTGTTAGGAACTGATGGGAAGGTCTGGTAGGTCCTCTTGTAGGGATTATGGGTTTGTAGTAGGGTAGTGGGAATGATTTATCCCTATAGTGAGTCGTATTAACCTAAGATCGGTGAATACT
NBCTL1_8e66ed27-06_RS0805_RS0763_1700001C02Rik__ENSMUST00000031078__220__30__0.56667__71.9503__0.9968_RS0548_T7p_8e66ed27-07	CCTTGATGACGGATAACTCTAGGGATGTGATTTGTTAGGAAGGGTAGTGGGAATGATTTATCCACTGAGGAGCGCATAGCTCTTCTCCAAGAGAGGGTTTGTAAGGTGAATACCCTATAGTGAGTCGTATTAACCTAAGATCGGTGAATACT
NBCTL1_8e66ed27-06_RS0896_1700001C02Rik__ENSMUST00000031078__651__30__0.6__74.0744__1_RS0763_RS0548_T7p_8e66ed27-07	CCTTGATGACGGATAACTCTAGGGATTATGGGTTTGTAGTAGTTCCCTGGGGTCAACCACCTGGTTTCAGGAGGGTAGTGGGAATGATTTATGAGGGTTTGTAAGGTGAATACCCTATAGTGAGTCGTATTAACCTAAGATCGGTGAATACT
NBCTL1_8e66ed27-06_RS0896_1700001C02Rik__ENSMUST00000031078__282__30__0.53333__70.8254__1_RS0805_RS0548_T7p_8e66ed27-07	CCTTGATGACGGATAACTCTAGGGATTATGGGTTTGTAGTATCTGTGAGTTATCAGTCAGAACCAGGGGGGAGGGATGTGATTTGTTAGGAAGAGGGTTTGTAAGGTGAATACCCTATAGTGAGTCGTATTAACCTAAGATCGGTGAATACT
NBCTL1_8e66ed27-06_RS0805_RS0896_1700001C02Rik__ENSMUST00000031078__146__30__0.5__70.4075__1_RS0763_T7p_8e66ed27-07	CCTTGATGACGGATAACTCTAGGGATGTGATTTGTTAGGAAGGGATTATGGGTTTGTAGTAATAAGAAGAGCCAAAGGAGGAAGCCACACCAGGGTAGTGGGAATGATTTATCCCTATAGTGAGTCGTATTAACCTAAGATCGGTGAATACT
NBCTL1_8e66ed27-06_RS0548_RS0805_1700001C02Rik__ENSMUST00000031078__691__30__0.43333__67.2286__0.96708_RS0763_T7p_8e66ed27-07	CCTTGATGACGGATAACTCTAGAGGGTTTGTAAGGTGAATAGGGATGTGATTTGTTAGGAAGAAGATTTTATTACAAGCAAGCCAGCCTGGAGGGTAGTGGGAATGATTTATCCCTATAGTGAGTCGTATTAACCTAAGATCGGTGAATACT
NBCTL1_8e66ed27-06_RS0548_RS0763_1700001C02Rik__ENSMUST00000031078__156__30__0.5__70.7687__1_RS0896_T7p_8e66ed27-07	CCTTGATGACGGATAACTCTAGAGGGTTTGTAAGGTGAATAGGGTAGTGGGAATGATTTATTGGTGTTGCCATAAGAAGAGCCAAAGGAGGAGGGATTATGGGTTTGTAGTACCCTATAGTGAGTCGTATTAACCTAAGATCGGTGAATACT
NBCTL1_8e66ed27-06_RS0805_RS0548_1700001C02Rik__ENSMUST00000031078__449__30__0.43333__66.2002__1_RS0896_T7p_8e66ed27-07	CCTTGATGACGGATAACTCTAGGGATGTGATTTGTTAGGAAGAGGGTTTGTAAGGTGAATACTTCACAGGAAGTACAAAGTAAGGAACACGAGGGATTATGGGTTTGTAGTACCCTATAGTGAGTCGTATTAACCTAAGATCGGTGAATACT
NBCTL1_8e66ed27-06_RS0763_1700001C02Rik__ENSMUST00000031078__136__30__0.6__74.4626__1_RS0805_RS0896_T7p_8e66ed27-07	CCTTGATGACGGATAACTCTAGGGTAGTGGGAATGATTTATCCAAAGGAGGAAGCCACACCGGGAACATGGAGGGATGTGATTTGTTAGGAAGGGATTATGGGTTTGTAGTACCCTATAGTGAGTCGTATTAACCTAAGATCGGTGAATACT
NBCTL1_8e66ed27-06_RS0805_1700001C02Rik__ENSMUST00000031078__251__30__0.53333__70.8102__0.99991_RS0548_RS0763_T7p_8e66ed27-07	CCTTGATGACGGATAACTCTAGGGATGTGATTTGTTAGGAAGTTAGGGGAGAAGATGGTGGGAAAGCAACCAGAGGGTTTGTAAGGTGAATAGGGTAGTGGGAATGATTTATCCCTATAGTGAGTCGTATTAACCTAAGATCGGTGAATACT
NBCTL1_8e66ed27-06_RS0896_RS0763_1700001C02Rik__ENSMUST00000031078__399__30__0.53333__71.0611__1_RS0548_T7p_8e66ed27-07	CCTTGATGACGGATAACTCTAGGGATTATGGGTTTGTAGTAGGGTAGTGGGAATGATTTATCTTGGTAATACTTCCGCTGCTGCTGGACTGAGAGGGTTTGTAAGGTGAATACCCTATAGTGAGTCGTATTAACCTAAGATCGGTGAATACT
NBCTL1_8e66ed27-06_RS0805_RS0896_1700001C02Rik__ENSMUST00000031078__272__30__0.56667__73.1977__1_RS0548_T7p_8e66ed27-07	CCTTGATGACGGATAACTCTAGGGATGTGATTTGTTAGGAAGGGATTATGGGTTTGTAGTAATCAGTCAGAACCAGGGGGGAGTTAGGGGAAGAGGGTTTGTAAGGTGAATACCCTATAGTGAGTCGTATTAACCTAAGATCGGTGAATACT
NBCTL1_8e66ed27-06_RS0896_1700001C02Rik__ENSMUST00000031078__429__30__0.5__71.9209__0.95607_RS0763_RS0805_T7p_8e66ed27-07	CCTTGATGACGGATAACTCTAGGGATTATGGGTTTGTAGTAAAGGAACACGGGACAGAATGCCAGTCTTGTAGGGTAGTGGGAATGATTTATGGGATGTGATTTGTTAGGAACCCTATAGTGAGTCGTATTAACCTAAGATCGGTGAATACT
NBCTL1_8e66ed27-06_RS0805_RS0548_1700001C02Rik__ENSMUST00000031078__617__30__0.56667__73.0101__1_RS0763_T7p_8e66ed27-07	CCTTGATGACGGATAACTCTAGGGATGTGATTTGTTAGGAAGAGGGTTTGTAAGGTGAATAGAACTCGAAGTAAAGGTCCCGCCTTTGGCGAGGGTAGTGGGAATGATTTATCCCTATAGTGAGTCGTATTAACCTAAGATCGGTGAATACT
NBCTL1_8e66ed27-06_RS0548_1700001C02Rik__ENSMUST00000031078__533__30__0.43333__65.8575__1_RS0896_RS0763_T7p_8e66ed27-07	CCTTGATGACGGATAACTCTAGAGGGTTTGTAAGGTGAATAGTCAGGGGATAATCTTAGTAGGTTCCACTTAGGGATTATGGGTTTGTAGTAGGGTAGTGGGAATGATTTATCCCTATAGTGAGTCGTATTAACCTAAGATCGGTGAATACT
NBCTL1_8e66ed27-06_RS0548_RS0805_1700001C02Rik__ENSMUST00000031078__544__30__0.43333__65.4425__0.99959_RS0896_T7p_8e66ed27-07	CCTTGATGACGGATAACTCTAGAGGGTTTGTAAGGTGAATAGGGATGTGATTTGTTAGGAAGTCCTCTTGTAGTCAGGGGATAATCTTAGTAGGGATTATGGGTTTGTAGTACCCTATAGTGAGTCGTATTAACCTAAGATCGGTGAATACT
NBCTL1_8e66ed27-06_RS0763_RS0805_1700001C02Rik__ENSMUST00000031078__335__30__0.6__73.8054__1_RS0896_T7p_8e66ed27-07	CCTTGATGACGGATAACTCTAGGGTAGTGGGAATGATTTATGGGATGTGATTTGTTAGGAAGTTGTCCTGGTTGGATCGGCTGTAGGTGGGAGGGATTATGGGTTTGTAGTACCCTATAGTGAGTCGTATTAACCTAAGATCGGTGAATACT
NBCTL1_8e66ed27-06_RS0805_1700001C02Rik__ENSMUST00000031078__126__30__0.56667__74.4493__1_RS0763_RS0548_T7p_8e66ed27-07	CCTTGATGACGGATAACTCTAGGGATGTGATTTGTTAGGAAAAGCCACACCGGGAACATGGCCTTTGTACCAGGGTAGTGGGAATGATTTATGAGGGTTTGTAAGGTGAATACCCTATAGTGAGTCGTATTAACCTAAGATCGGTGAATACT
NBCTL1_8e66ed27-06_RS0548_1700001C02Rik__ENSMUST00000031078__70__30__0.5__70.6829__1_RS0763_RS0896_T7p_8e66ed27-07	CCTTGATGACGGATAACTCTAGAGGGTTTGTAAGGTGAATAGCGGCATTAAATTCGGTCATTAGTGTGCCCAGGGTAGTGGGAATGATTTATGGGATTATGGGTTTGTAGTACCCTATAGTGAGTCGTATTAACCTAAGATCGGTGAATACT
NBCTL1_8e66ed27-06_RS0548_1700001C02Rik__ENSMUST00000031078__498__30__0.6__74.5952__1_RS0805_RS0896_T7p_8e66ed27-07	CCTTGATGACGGATAACTCTAGAGGGTTTGTAAGGTGAATATCTCACTCAGAGGAGGCAGGTCGGTGGGTAAGGGATGTGATTTGTTAGGAAGGGATTATGGGTTTGTAGTACCCTATAGTGAGTCGTATTAACCTAAGATCGGTGAATACT
NBCTL1_8e66ed27-06_RS0763_1700001C02Rik__ENSMUST00000031078__637__30__0.53333__71.8735__0.95914_RS0896_RS0805_T7p_8e66ed27-07	CCTTGATGACGGATAACTCTAGGGTAGTGGGAATGATTTATACCACCTGGTTTCAGGCTCTGAACTCGAAGAGGGATTATGGGTTTGTAGTAGGGATGTGATTTGTTAGGAACCCTATAGTGAGTCGTATTAACCTAAGATCGGTGAATACT
NBCTL1_8e66ed27-06_RS0548_RS0763_1700001C02Rik__ENSMUST00000031078__607__30__0.56667__73.7995__1_RS0805_T7p_8e66ed27-07	CCTTGATGACGGATAACTCTAGAGGGTTTGTAAGGTGAATAGGGTAGTGGGAATGATTTATTAAAGGTCCCGCCTTTGGCGCTCTTGAGAGAGGGATGTGATTTGTTAGGAACCCTATAGTGAGTCGTATTAACCTAAGATCGGTGAATACT
NBCTL1_8e66ed27-06_RS0896_1700001C02Rik__ENSMUST00000031078__359__30__0.6__74.4696__1_RS0548_RS0763_T7p_8e66ed27-07	CCTTGATGACGGATAACTCTAGGGATTATGGGTTTGTAGTAGTTAGTGAGCTCAGTGGTGCGCCCGTTGTCAGAGGGTTTGTAAGGTGAATAGGGTAGTGGGAATGATTTATCCCTATAGTGAGTCGTATTAACCTAAGATCGGTGAATACT
NBCTL1_8e66ed27-06_RS0548_RS0805_1700001C02Rik__ENSMUST00000031078__409__30__0.5__69.4108__1_RS0896_T7p_8e66ed27-07	CCTTGATGACGGATAACTCTAGAGGGTTTGTAAGGTGAATAGGGATGTGATTTGTTAGGAACCAGTCTTGTCTTGGTAATACTTCCGCTGCAGGGATTATGGGTTTGTAGTACCCTATAGTGAGTCGTATTAACCTAAGATCGGTGAATACT
NBCTL1_8e66ed27-06_RS0763_1700001C02Rik__ENSMUST00000031078__302__30__0.53333__72.3018__1_RS0896_RS0805_T7p_8e66ed27-07	CCTTGATGACGGATAACTCTAGGGTAGTGGGAATGATTTATGTGCAGCCATCGATCCCAGTTCTGTGAGTTAGGGATTATGGGTTTGTAGTAGGGATGTGATTTGTTAGGAACCCTATAGTGAGTCGTATTAACCTAAGATCGGTGAATACT
NBCTL1_8e66ed27-06_RS0805_RS0763_1700001C02Rik__ENSMUST00000031078__681__30__0.56667__74.4305__0.96708_RS0548_T7p_8e66ed27-07	CCTTGATGACGGATAACTCTAGGGATGTGATTTGTTAGGAAGGGTAGTGGGAATGATTTATTTACAAGCAAGCCAGCCTGGTCAGGCCAAGAGAGGGTTTGTAAGGTGAATACCCTATAGTGAGTCGTATTAACCTAAGATCGGTGAATACT
NBCTL1_8e66ed27-06_RS0548_1700001C02Rik__ENSMUST00000031078__459__30__0.53333__71.7172__1_RS0763_RS0896_T7p_8e66ed27-07	CCTTGATGACGGATAACTCTAGAGGGTTTGTAAGGTGAATAGGTCCGGCTCCTTCACAGGAAGTACAAAGTAGGGTAGTGGGAATGATTTATGGGATTATGGGTTTGTAGTACCCTATAGTGAGTCGTATTAACCTAAGATCGGTGAATACT
NBCTL1_8e66ed27-06_RS0896_RS0548_1700001C02Rik__ENSMUST00000031078__200__30__0.6__74.1004__1_RS0805_T7p_8e66ed27-07	CCTTGATGACGGATAACTCTAGGGATTATGGGTTTGTAGTAGAGGGTTTGTAAGGTGAATACTTCTCCAAGCCTGTGTTGCGGAGGTCCTGAGGGATGTGATTTGTTAGGAACCCTATAGTGAGTCGTATTAACCTAAGATCGGTGAATACT
NBCTL1_8e66ed27-06_RS0896_RS0805_1700001C02Rik__ENSMUST00000031078__584__30__0.46667__68.9627__1_RS0763_T7p_8e66ed27-07	CCTTGATGACGGATAACTCTAGGGATTATGGGTTTGTAGTAGGGATGTGATTTGTTAGGAATTGAGAGGAAACTCTCTTCCCTGATGGGAAAGGGTAGTGGGAATGATTTATCCCTATAGTGAGTCGTATTAACCTAAGATCGGTGAATACT
NBCTL1_8e66ed27-06_RS0805_1700001C02Rik__ENSMUST00000031078__554__30__0.56667__71.512__1_RS0548_RS0763_T7p_8e66ed27-07	CCTTGATGACGGATAACTCTAGGGATGTGATTTGTTAGGAAGGTCTGGTAGGTCCTCTTGTAGTCAGGGGAAGAGGGTTTGTAAGGTGAATAGGGTAGTGGGAATGATTTATCCCTATAGTGAGTCGTATTAACCTAAGATCGGTGAATACT
NBCTL1_8e66ed27-06_RS0896_1700001C02Rik__ENSMUST00000031078__389__30__0.5__71.1676__1_RS0763_RS0548_T7p_8e66ed27-07	CCTTGATGACGGATAACTCTAGGGATTATGGGTTTGTAGTACTTCCGCTGCTGCTGGACTGTCTTGTAAAAAGGGTAGTGGGAATGATTTATGAGGGTTTGTAAGGTGAATACCCTATAGTGAGTCGTATTAACCTAAGATCGGTGAATACT
NBCTL1_8e66ed27-06_RS0896_1700001C02Rik__ENSMUST00000031078__369__30__0.43333__67.4615__1_RS0805_RS0548_T7p_8e66ed27-07	CCTTGATGACGGATAACTCTAGGGATTATGGGTTTGTAGTATCTTGTAAAAGTTAGTGAGCTCAGTGGTGCAGGGATGTGATTTGTTAGGAAGAGGGTTTGTAAGGTGAATACCCTATAGTGAGTCGTATTAACCTAAGATCGGTGAATACT
NBCTL1_8e66ed27-06_RS0805_1700001C02Rik__ENSMUST00000031078__508__30__0.53333__69.4659__0.99934_RS0896_RS0763_T7p_8e66ed27-07	CCTTGATGACGGATAACTCTAGGGATGTGATTTGTTAGGAACACTTACTCTTCTCACTCAGAGGAGGCAGGAGGGATTATGGGTTTGTAGTAGGGTAGTGGGAATGATTTATCCCTATAGTGAGTCGTATTAACCTAAGATCGGTGAATACT
NBCTL1_8e66ed27-06_RS0763_RS0805_1700001C02Rik__ENSMUST00000031078__241__30__0.56667__73.7967__1_RS0548_T7p_8e66ed27-07	CCTTGATGACGGATAACTCTAGGGTAGTGGGAATGATTTATGGGATGTGATTTGTTAGGAAAAGATGGTGGGAAAGCAACCCCCACTGAGGAGAGGGTTTGTAAGGTGAATACCCTATAGTGAGTCGTATTAACCTAAGATCGGTGAATACT
NBCTL1_8e66ed27-06_RS0763_1700001C02Rik__ENSMUST00000031078__176__30__0.53333__71.0126__1_RS0548_RS0896_T7p_8e66ed27-07	CCTTGATGACGGATAACTCTAGGGTAGTGGGAATGATTTATGTCCTGGAAGTACTTGAAGGTGGTGTTGCCAGAGGGTTTGTAAGGTGAATAGGGATTATGGGTTTGTAGTACCCTATAGTGAGTCGTATTAACCTAAGATCGGTGAATACT
NBCTL1_8e66ed27-06_RS0805_1700001C02Rik__ENSMUST00000031078__111__30__0.6__74.4586__1_RS0548_RS0896_T7p_8e66ed27-07	CCTTGATGACGGATAACTCTAGGGATGTGATTTGTTAGGAACATGGCCTTTGTACCCGGGCATGAGAGCTGAGAGGGTTTGTAAGGTGAATAGGGATTATGGGTTTGTAGTACCCTATAGTGAGTCGTATTAACCTAAGATCGGTGAATACT
NBCTL1_8e66ed27-06_RS0896_RS0805_1700001C02Rik__ENSMUST00000031078__379__30__0.43333__67.4615__1_RS0763_T7p_8e66ed27-07	CCTTGATGACGGATAACTCTAGGGATTATGGGTTTGTAGTAGGGATGTGATTTGTTAGGAATGCTGGACTGTCTTGTAAAAGTTAGTGAGCAGGGTAGTGGGAATGATTTATCCCTATAGTGAGTCGTATTAACCTAAGATCGGTGAATACT
NBCTL1_8e66ed27-06_RS0763_RS0548_1700001C02Rik__ENSMUST00000031078__231__30__0.6__74.5849__1_RS0805_T7p_8e66ed27-07	CCTTGATGACGGATAACTCTAGGGTAGTGGGAATGATTTATGAGGGTTTGTAAGGTGAATAGAAAGCAACCCCCACTGAGGAGCGCATAGCAGGGATGTGATTTGTTAGGAACCCTATAGTGAGTCGTATTAACCTAAGATCGGTGAATACT
NBCTL1_8e66ed27-06_RS0896_1700001C02Rik__ENSMUST00000031078__186__30__0.53333__71.7121__0.96941_RS0763_RS0548_T7p_8e66ed27-07	CCTTGATGACGGATAACTCTAGGGATTATGGGTTTGTAGTATGTTGCGGAGGTCCTGGAAGTACTTGAAGGAGGGTAGTGGGAATGATTTATGAGGGTTTGTAAGGTGAATACCCTATAGTGAGTCGTATTAACCTAAGATCGGTGAATACT
NBCTL1_8e66ed27-06_RS0548_RS0805_1700001C02Rik__ENSMUST00000031078__439__30__0.43333__67.1099__1_RS0896_T7p_8e66ed27-07	CCTTGATGACGGATAACTCTAGAGGGTTTGTAAGGTGAATAGGGATGTGATTTGTTAGGAAAGTACAAAGTAAGGAACACGGGACAGAATGAGGGATTATGGGTTTGTAGTACCCTATAGTGAGTCGTATTAACCTAAGATCGGTGAATACT
NBCTL1_8e66ed27-06_RS0896_1700001C02Rik__ENSMUST00000031078__574__30__0.53333__70.2846__1_RS0805_RS0763_T7p_8e66ed27-07	CCTTGATGACGGATAACTCTAGGGATTATGGGTTTGTAGTAACTCTCTTCCCTGATGGGAAGGTCTGGTAGAGGGATGTGATTTGTTAGGAAGGGTAGTGGGAATGATTTATCCCTATAGTGAGTCGTATTAACCTAAGATCGGTGAATACT
NBCTL1_8e66ed27-06_RS0763_1700001C02Rik__ENSMUST00000031078__60__30__0.56667__74.9535__1_RS0548_RS0805_T7p_8e66ed27-07	CCTTGATGACGGATAACTCTAGGGTAGTGGGAATGATTTATATTCGGTCATTAGTGTGCCCGCGCTACGGAAGAGGGTTTGTAAGGTGAATAGGGATGTGATTTGTTAGGAACCCTATAGTGAGTCGTATTAACCTAAGATCGGTGAATACT
NBCTL1_8e66ed27-06_RS0896_RS0548_1700001C02Rik__ENSMUST00000031078__166__30__0.43333__67.1497__1_RS0763_T7p_8e66ed27-07	CCTTGATGACGGATAACTCTAGGGATTATGGGTTTGTAGTAGAGGGTTTGTAAGGTGAATATACTTGAAGGTGGTGTTGCCATAAGAAGAGAGGGTAGTGGGAATGATTTATCCCTATAGTGAGTCGTATTAACCTAAGATCGGTGAATACT
NBCTL1_8e66ed27-06_RS0548_RS0896_1700001C02Rik__ENSMUST00000031078__627__30__0.5__69.8675__1_RS0805_T7p_8e66ed27-07	CCTTGATGACGGATAACTCTAGAGGGTTTGTAAGGTGAATAGGGATTATGGGTTTGTAGTATTCAGGCTCTGAACTCGAAGTAAAGGTCCCAGGGATGTGATTTGTTAGGAACCCTATAGTGAGTCGTATTAACCTAAGATCGGTGAATACT
NBCTL1_8e66ed27-06_RS0015_Abcd2__ENSMUST00000069511__5227__30__0.4__65.4111__1_RS0175_RS0548_T7p_8e66ed27-07	CCTTGATGACGGATAACTCTAGGGATGTATTGAAGGAGGATGAAAAGATAAGTAGTTTGATAGCCGGAGCTATGAAAGGAATGGGTTGTGGTGAGGGTTTGTAAGGTGAATACCCTATAGTGAGTCGTATTAACCTAAGATCGGTGAATACT
NBCTL1_8e66ed27-06_RS0015_Abcd2__ENSMUST00000069511__1942__30__0.56667__73.2988__1_RS0175_RS0896_T7p_8e66ed27-07	CCTTGATGACGGATAACTCTAGGGATGTATTGAAGGAGGATCTATGTGGTAGAGGTGCACGCTGTGCAGGAATGAAAGGAATGGGTTGTGGTGGGATTATGGGTTTGTAGTACCCTATAGTGAGTCGTATTAACCTAAGATCGGTGAATACT
NBCTL1_8e66ed27-06_RS0896_Abcd2__ENSMUST00000069511__1040__30__0.56667__73.8084__0.9649_RS0015_RS0548_T7p_8e66ed27-07	CCTTGATGACGGATAACTCTAGGGATTATGGGTTTGTAGTACGCAGGTAGCCTTTCCTGTGGGCTTCTTCAAGGGATGTATTGAAGGAGGATGAGGGTTTGTAAGGTGAATACCCTATAGTGAGTCGTATTAACCTAAGATCGGTGAATACT
NBCTL1_8e66ed27-06_RS0548_RS0896_Abcd2__ENSMUST00000069511__3142__30__0.4__65.9994__1_RS0175_T7p_8e66ed27-07	CCTTGATGACGGATAACTCTAGAGGGTTTGTAAGGTGAATAGGGATTATGGGTTTGTAGTATTCTGGGTAGAAATTGTACCAGATAGCACTATGAAAGGAATGGGTTGTGGTCCCTATAGTGAGTCGTATTAACCTAAGATCGGTGAATACT
NBCTL1_8e66ed27-06_RS0548_Abcd2__ENSMUST00000069511__2123__30__0.4__65.8523__1_RS0175_RS0015_T7p_8e66ed27-07	CCTTGATGACGGATAACTCTAGAGGGTTTGTAAGGTGAATACCAATAGCAGCCTGAAATATCTTTCCTTCAATGAAAGGAATGGGTTGTGGTGGGATGTATTGAAGGAGGATCCCTATAGTGAGTCGTATTAACCTAAGATCGGTGAATACT
NBCTL1_8e66ed27-06_RS0175_RS0896_Abcd2__ENSMUST00000069511__305__30__0.5__71.2356__1_RS0015_T7p_8e66ed27-07	CCTTGATGACGGATAACTCTATGAAAGGAATGGGTTGTGGTGGGATTATGGGTTTGTAGTACCAGGCTGCTTTAAACGCTTGCCAATGATGAGGGATGTATTGAAGGAGGATCCCTATAGTGAGTCGTATTAACCTAAGATCGGTGAATACT
NBCTL1_8e66ed27-06_RS0015_RS0548_Abcd2__ENSMUST00000069511__5411__30__0.4__65.287__1_RS0896_T7p_8e66ed27-07	CCTTGATGACGGATAACTCTAGGGATGTATTGAAGGAGGATGAGGGTTTGTAAGGTGAATAGTAAATCGGGTTGGTTTTCAAGTAAGATCGAGGGATTATGGGTTTGTAGTACCCTATAGTGAGTCGTATTAACCTAAGATCGGTGAATACT
NBCTL1_8e66ed27-06_RS0896_Abcd2__ENSMUST00000069511__1353__30__0.56667__74.5309__1_RS0175_RS0548_T7p_8e66ed27-07	CCTTGATGACGGATAACTCTAGGGATTATGGGTTTGTAGTATAAGTTCCGGGCAGTGGTGAAGGCCTCTGTATGAAAGGAATGGGTTGTGGTGAGGGTTTGTAAGGTGAATACCCTATAGTGAGTCGTATTAACCTAAGATCGGTGAATACT
NBCTL1_8e66ed27-06_RS0548_RS0175_Abcd2__ENSMUST00000069511__2427__30__0.4__65.8621__0.86425_RS0015_T7p_8e66ed27-07	CCTTGATGACGGATAACTCTAGAGGGTTTGTAAGGTGAATATGAAAGGAATGGGTTGTGGTGCTTCACCTAGAAGGTAACTGAAAACATGTAGGGATGTATTGAAGGAGGATCCCTATAGTGAGTCGTATTAACCTAAGATCGGTGAATACT
NBCTL1_8e66ed27-06_RS0896_Abcd2__ENSMUST00000069511__5141__30__0.43333__67.1721__1_RS0175_RS0015_T7p_8e66ed27-07	CCTTGATGACGGATAACTCTAGGGATTATGGGTTTGTAGTATCTTTATGTTCTCACAAGGATGCCTGTGAGATGAAAGGAATGGGTTGTGGTGGGATGTATTGAAGGAGGATCCCTATAGTGAGTCGTATTAACCTAAGATCGGTGAATACT
NBCTL1_8e66ed27-06_RS0548_RS0896_Abcd2__ENSMUST00000069511__832__30__0.46667__69.2602__1_RS0015_T7p_8e66ed27-07	CCTTGATGACGGATAACTCTAGAGGGTTTGTAAGGTGAATAGGGATTATGGGTTTGTAGTAGGTGAGCCACAGATTGCGAGAACATCATAAAGGGATGTATTGAAGGAGGATCCCTATAGTGAGTCGTATTAACCTAAGATCGGTGAATACT
NBCTL1_8e66ed27-06_RS0896_Abcd2__ENSMUST00000069511__2241__30__0.5__71.3732__1_RS0548_RS0175_T7p_8e66ed27-07	CCTTGATGACGGATAACTCTAGGGATTATGGGTTTGTAGTAGATAGCAGTGTCCAACTGTTCAAAGCGCCAAGAGGGTTTGTAAGGTGAATATGAAAGGAATGGGTTGTGGTCCCTATAGTGAGTCGTATTAACCTAAGATCGGTGAATACT
NBCTL1_8e66ed27-06_RS0015_Abcd2__ENSMUST00000069511__2787__30__0.4__65.8924__1_RS0548_RS0175_T7p_8e66ed27-07	CCTTGATGACGGATAACTCTAGGGATGTATTGAAGGAGGATCTATTGTCCTTGTTAACTGGGCTGAAAGAAAGAGGGTTTGTAAGGTGAATATGAAAGGAATGGGTTGTGGTCCCTATAGTGAGTCGTATTAACCTAAGATCGGTGAATACT
NBCTL1_8e66ed27-06_RS0015_Abcd2__ENSMUST00000069511__1009__30__0.56667__74.2177__1_RS0175_RS0896_T7p_8e66ed27-07	CCTTGATGACGGATAACTCTAGGGATGTATTGAAGGAGGATCCACCAGCGAACCAAATTTGGGCGAGCAAGATGAAAGGAATGGGTTGTGGTGGGATTATGGGTTTGTAGTACCCTATAGTGAGTCGTATTAACCTAAGATCGGTGAATACT
NBCTL1_8e66ed27-06_RS0896_RS0548_Abcd2__ENSMUST00000069511__189__30__0.4__67.4488__1_RS0015_T7p_8e66ed27-07	CCTTGATGACGGATAACTCTAGGGATTATGGGTTTGTAGTAGAGGGTTTGTAAGGTGAATAGGCTGCTGCATTTAGCATGTGTATCATTTTAGGGATGTATTGAAGGAGGATCCCTATAGTGAGTCGTATTAACCTAAGATCGGTGAATACT
NBCTL1_8e66ed27-06_RS0548_Abcd2__ENSMUST00000069511__3742__30__0.56667__73.3044__1_RS0175_RS0896_T7p_8e66ed27-07	CCTTGATGACGGATAACTCTAGAGGGTTTGTAAGGTGAATACTGGCAATAGAACTCGGGACCCCTGCAAGAATGAAAGGAATGGGTTGTGGTGGGATTATGGGTTTGTAGTACCCTATAGTGAGTCGTATTAACCTAAGATCGGTGAATACT
NBCTL1_8e66ed27-06_RS0175_Abcd2__ENSMUST00000069511__4691__30__0.4__66.7596__0.99409_RS0015_RS0548_T7p_8e66ed27-07	CCTTGATGACGGATAACTCTATGAAAGGAATGGGTTGTGGTTTCCTCTTGTGCCTTTCAGAGCTAATGTAAAGGGATGTATTGAAGGAGGATGAGGGTTTGTAAGGTGAATACCCTATAGTGAGTCGTATTAACCTAAGATCGGTGAATACT
NBCTL1_8e66ed27-06_RS0896_RS0175_Abcd2__ENSMUST00000069511__2647__30__0.43333__65.289__1_RS0015_T7p_8e66ed27-07	CCTTGATGACGGATAACTCTAGGGATTATGGGTTTGTAGTATGAAAGGAATGGGTTGTGGTCTAGAAAGTCCTGCTTTACAGGTGAGTTAGAGGGATGTATTGAAGGAGGATCCCTATAGTGAGTCGTATTAACCTAAGATCGGTGAATACT
NBCTL1_8e66ed27-06_RS0548_RS0896_Abcd2__ENSMUST00000069511__3112__30__0.5__71.7864__1_RS0015_T7p_8e66ed27-07	CCTTGATGACGGATAACTCTAGAGGGTTTGTAAGGTGAATAGGGATTATGGGTTTGTAGTAGCAGAGTCAAGCAACAGCCAGAACAAGCATAGGGATGTATTGAAGGAGGATCCCTATAGTGAGTCGTATTAACCTAAGATCGGTGAATACT
NBCTL1_8e66ed27-06_RS0175_Abcd2__ENSMUST00000069511__1521__30__0.46667__67.9455__1_RS0896_RS0548_T7p_8e66ed27-07	CCTTGATGACGGATAACTCTATGAAAGGAATGGGTTGTGGTCTTGCTATGGTTTTCAGGTTCCTGAGTGACAGGGATTATGGGTTTGTAGTAGAGGGTTTGTAAGGTGAATACCCTATAGTGAGTCGTATTAACCTAAGATCGGTGAATACT
NBCTL1_8e66ed27-06_RS0548_RS0015_Abcd2__ENSMUST00000069511__4174__30__0.4__65.007__1_RS0175_T7p_8e66ed27-07	CCTTGATGACGGATAACTCTAGAGGGTTTGTAAGGTGAATAGGGATGTATTGAAGGAGGATGCTCTGTACTTCAGATGAGCTCTATTTCATATGAAAGGAATGGGTTGTGGTCCCTATAGTGAGTCGTATTAACCTAAGATCGGTGAATACT
NBCTL1_8e66ed27-06_RS0896_Abcd2__ENSMUST00000069511__989__30__0.5__70.1244__1_RS0015_RS0175_T7p_8e66ed27-07	CCTTGATGACGGATAACTCTAGGGATTATGGGTTTGTAGTAGGCGAGCAAGCTTTCAGTACTTTAGCAGTGAGGGATGTATTGAAGGAGGATTGAAAGGAATGGGTTGTGGTCCCTATAGTGAGTCGTATTAACCTAAGATCGGTGAATACT
NBCTL1_8e66ed27-06_RS0548_RS0015_Abcd2__ENSMUST00000069511__2677__30__0.5__69.4923__1_RS0896_T7p_8e66ed27-07	CCTTGATGACGGATAACTCTAGAGGGTTTGTAAGGTGAATAGGGATGTATTGAAGGAGGATTGAAGAACCTCAGGCCACTTTCTCCTAGTCAGGGATTATGGGTTTGTAGTACCCTATAGTGAGTCGTATTAACCTAAGATCGGTGAATACT
NBCTL1_8e66ed27-06_RS0896_RS0175_Abcd2__ENSMUST00000069511__4312__30__0.43333__68.6174__1_RS0548_T7p_8e66ed27-07	CCTTGATGACGGATAACTCTAGGGATTATGGGTTTGTAGTATGAAAGGAATGGGTTGTGGTAGTCTATTGCAAGTTAGCGTCGGCTAAAGTAGAGGGTTTGTAAGGTGAATACCCTATAGTGAGTCGTATTAACCTAAGATCGGTGAATACT
NBCTL1_8e66ed27-06_RS0015_RS0175_Abcd2__ENSMUST00000069511__2797__30__0.46667__68.3331__1_RS0548_T7p_8e66ed27-07	CCTTGATGACGGATAACTCTAGGGATGTATTGAAGGAGGATTGAAAGGAATGGGTTGTGGTGGTGTTGCACCTATTGTCCTTGTTAACTGGAGAGGGTTTGTAAGGTGAATACCCTATAGTGAGTCGTATTAACCTAAGATCGGTGAATACT
NBCTL1_8e66ed27-06_RS0175_Abcd2__ENSMUST00000069511__893__30__0.43333__65.4795__1_RS0896_RS0015_T7p_8e66ed27-07	CCTTGATGACGGATAACTCTATGAAAGGAATGGGTTGTGGTCGGATGAGAGTATAGGAGGTTAGAATGACAAGGGATTATGGGTTTGTAGTAGGGATGTATTGAAGGAGGATCCCTATAGTGAGTCGTATTAACCTAAGATCGGTGAATACT
NBCTL1_8e66ed27-06_RS0015_Abcd2__ENSMUST00000069511__4681__30__0.4__66.3738__1_RS0548_RS0896_T7p_8e66ed27-07	CCTTGATGACGGATAACTCTAGGGATGTATTGAAGGAGGATGCCTTTCAGAGCTAATGTAAGACATTTGCTAGAGGGTTTGTAAGGTGAATAGGGATTATGGGTTTGTAGTACCCTATAGTGAGTCGTATTAACCTAAGATCGGTGAATACT
NBCTL1_8e66ed27-06_RS0896_RS0175_Abcd2__ENSMUST00000069511__2827__30__0.5__70.6116__1_RS0548_T7p_8e66ed27-07	CCTTGATGACGGATAACTCTAGGGATTATGGGTTTGTAGTATGAAAGGAATGGGTTGTGGTGGCCCCTAGCAATGCTGATTATGGATTCCAAGAGGGTTTGTAAGGTGAATACCCTATAGTGAGTCGTATTAACCTAAGATCGGTGAATACT
NBCTL1_8e66ed27-06_RS0015_Abcd2__ENSMUST00000069511__1642__30__0.53333__72.4265__1_RS0548_RS0175_T7p_8e66ed27-07	CCTTGATGACGGATAACTCTAGGGATGTATTGAAGGAGGATCCACTTCGCCCGCTGGTGTAATTATGGGAAAGAGGGTTTGTAAGGTGAATATGAAAGGAATGGGTTGTGGTCCCTATAGTGAGTCGTATTAACCTAAGATCGGTGAATACT
NBCTL1_8e66ed27-06_RS0896_Abcd2__ENSMUST00000069511__1892__30__0.5__70.9929__1_RS0175_RS0015_T7p_8e66ed27-07	CCTTGATGACGGATAACTCTAGGGATTATGGGTTTGTAGTAGTGTAACCTTTCTCACGCATGTCATCCGCTATGAAAGGAATGGGTTGTGGTGGGATGTATTGAAGGAGGATCCCTATAGTGAGTCGTATTAACCTAAGATCGGTGAATACT
NBCTL1_8e66ed27-06_RS0896_Abcd2__ENSMUST00000069511__1632__30__0.4__66.7494__1_RS0548_RS0015_T7p_8e66ed27-07	CCTTGATGACGGATAACTCTAGGGATTATGGGTTTGTAGTACGCTGGTGTAATTATGGGAACATTTTCACAAGAGGGTTTGTAAGGTGAATAGGGATGTATTGAAGGAGGATCCCTATAGTGAGTCGTATTAACCTAAGATCGGTGAATACT
NBCTL1_8e66ed27-06_RS0175_Abcd2__ENSMUST00000069511__5381__30__0.43333__67.2531__1_RS0548_RS0896_T7p_8e66ed27-07	CCTTGATGACGGATAACTCTATGAAAGGAATGGGTTGTGGTTCAGCCTTGTGATTCAAGAGGATTTTAGGGAGAGGGTTTGTAAGGTGAATAGGGATTATGGGTTTGTAGTACCCTATAGTGAGTCGTATTAACCTAAGATCGGTGAATACT
NBCTL1_8e66ed27-06_RS0015_RS0175_Abcd2__ENSMUST00000069511__2301__30__0.53333__73.9872__1_RS0548_T7p_8e66ed27-07	CCTTGATGACGGATAACTCTAGGGATGTATTGAAGGAGGATTGAAAGGAATGGGTTGTGGTTTTGGGAATTCCAGCGAGCTGCGACTCCAAAGAGGGTTTGTAAGGTGAATACCCTATAGTGAGTCGTATTAACCTAAGATCGGTGAATACT
NBCTL1_8e66ed27-06_RS0175_RS0015_Abcd2__ENSMUST00000069511__16__30__0.56667__73.8832__1_RS0896_T7p_8e66ed27-07	CCTTGATGACGGATAACTCTATGAAAGGAATGGGTTGTGGTGGGATGTATTGAAGGAGGATGACGGATGCAGCAAAGCACAAACTCCACCGAGGGATTATGGGTTTGTAGTACCCTATAGTGAGTCGTATTAACCTAAGATCGGTGAATACT
NBCTL1_8e66ed27-06_RS0015_Abcd2__ENSMUST00000069511__1060__30__0.56667__73.0325__1_RS0896_RS0548_T7p_8e66ed27-07	CCTTGATGACGGATAACTCTAGGGATGTATTGAAGGAGGATTGATTCGGGAGTGGACATACCGCAGGTAGCAGGGATTATGGGTTTGTAGTAGAGGGTTTGTAAGGTGAATACCCTATAGTGAGTCGTATTAACCTAAGATCGGTGAATACT
NBCTL1_8e66ed27-06_RS0548_RS0175_Abcd2__ENSMUST00000069511__2012__30__0.56667__72.5603__1_RS0896_T7p_8e66ed27-07	CCTTGATGACGGATAACTCTAGAGGGTTTGTAAGGTGAATATGAAAGGAATGGGTTGTGGTCTCTGCTTCTCCCCTCCGGAAAGGACATCTAGGGATTATGGGTTTGTAGTACCCTATAGTGAGTCGTATTAACCTAAGATCGGTGAATACT
NBCTL1_8e66ed27-06_RS0548_Abcd2__ENSMUST00000069511__2667__30__0.5__68.0607__1_RS0015_RS0175_T7p_8e66ed27-07	CCTTGATGACGGATAACTCTAGAGGGTTTGTAAGGTGAATACAGGCCACTTTCTCCTAGTCCTAGAAAGTCAGGGATGTATTGAAGGAGGATTGAAAGGAATGGGTTGTGGTCCCTATAGTGAGTCGTATTAACCTAAGATCGGTGAATACT
NBCTL1_8e66ed27-06_RS0896_Abcd2__ENSMUST00000069511__4642__30__0.46667__68.621__0.9376_RS0015_RS0175_T7p_8e66ed27-07	CCTTGATGACGGATAACTCTAGGGATTATGGGTTTGTAGTATCCCCTTTATCAAATAACCTGGGTAGCTGCAGGGATGTATTGAAGGAGGATTGAAAGGAATGGGTTGTGGTCCCTATAGTGAGTCGTATTAACCTAAGATCGGTGAATACT
NBCTL1_8e66ed27-06_RS0896_Abcd2__ENSMUST00000069511__327__30__0.56667__74.8256__1_RS0548_RS0015_T7p_8e66ed27-07	CCTTGATGACGGATAACTCTAGGGATTATGGGTTTGTAGTATTCTGCTTTTGCCTTCCTGTGGCCAGGCTGAGAGGGTTTGTAAGGTGAATAGGGATGTATTGAAGGAGGATCCCTATAGTGAGTCGTATTAACCTAAGATCGGTGAATACT
NBCTL1_8e66ed27-06_RS0896_RS0548_Abcd2__ENSMUST00000069511__4352__30__0.46667__67.9467__1_RS0175_T7p_8e66ed27-07	CCTTGATGACGGATAACTCTAGGGATTATGGGTTTGTAGTAGAGGGTTTGTAAGGTGAATAAATCACTGTGAGTGACTTCCAGGTAGTCTGATGAAAGGAATGGGTTGTGGTCCCTATAGTGAGTCGTATTAACCTAAGATCGGTGAATACT
NBCTL1_8e66ed27-06_RS0548_RS0175_Abcd2__ENSMUST00000069511__1671__30__0.46667__69.6068__1_RS0015_T7p_8e66ed27-07	CCTTGATGACGGATAACTCTAGAGGGTTTGTAAGGTGAATATGAAAGGAATGGGTTGTGGTTTCCACTTTGAAGTTTAGCCTGGAAGCCACAGGGATGTATTGAAGGAGGATCCCTATAGTGAGTCGTATTAACCTAAGATCGGTGAATACT
NBCTL1_8e66ed27-06_RS0015_RS0175_Abcd2__ENSMUST00000069511__721__30__0.5__69.0087__1_RS0896_T7p_8e66ed27-07	CCTTGATGACGGATAACTCTAGGGATGTATTGAAGGAGGATTGAAAGGAATGGGTTGTGGTAGGTCTCATAGGCATGGTCTACTAAGCGAGAGGGATTATGGGTTTGTAGTACCCTATAGTGAGTCGTATTAACCTAAGATCGGTGAATACT
NBCTL1_8e66ed27-06_RS0015_Abcd2__ENSMUST00000069511__3218__30__0.43333__68.2533__1_RS0896_RS0548_T7p_8e66ed27-07	CCTTGATGACGGATAACTCTAGGGATGTATTGAAGGAGGATTTTCCAGGATCAAGGAAACTTAGGACAGCAAGGGATTATGGGTTTGTAGTAGAGGGTTTGTAAGGTGAATACCCTATAGTGAGTCGTATTAACCTAAGATCGGTGAATACT
NBCTL1_8e66ed27-06_RS0896_RS0548_Abcd2__ENSMUST00000069511__347__30__0.46667__70.648__1_RS0175_T7p_8e66ed27-07	CCTTGATGACGGATAACTCTAGGGATTATGGGTTTGTAGTAGAGGGTTTGTAAGGTGAATATTCTCTGCAGGCGAGTAAGCTTCTGCTTTTATGAAAGGAATGGGTTGTGGTCCCTATAGTGAGTCGTATTAACCTAAGATCGGTGAATACT
NBCTL1_8e66ed27-06_RS0015_RS0175_Abcd2__ENSMUST00000069511__1501__30__0.43333__65.5746__1_RS0548_T7p_8e66ed27-07	CCTTGATGACGGATAACTCTAGGGATGTATTGAAGGAGGATTGAAAGGAATGGGTTGTGGTCCTGAGTGACAGTTCTCTTATAAATGCCTCAGAGGGTTTGTAAGGTGAATACCCTATAGTGAGTCGTATTAACCTAAGATCGGTGAATACT
NBCTL1_8e66ed27-06_RS0896_RS0175_Abcd2__ENSMUST00000069511__397__30__0.53333__71.6471__1_RS0015_T7p_8e66ed27-07	CCTTGATGACGGATAACTCTAGGGATTATGGGTTTGTAGTATGAAAGGAATGGGTTGTGGTCCGGCGCAGGTTTTTTACAGATGATCTCCGAGGGATGTATTGAAGGAGGATCCCTATAGTGAGTCGTATTAACCTAAGATCGGTGAATACT
NBCTL1_8e66ed27-06_RS0548_Abcd2__ENSMUST00000069511__5371__30__0.46667__68.223__0.97472_RS0015_RS0896_T7p_8e66ed27-07	CCTTGATGACGGATAACTCTAGAGGGTTTGTAAGGTGAATAGATTCAAGAGGATTTTAGGGTGAACACGGCAGGGATGTATTGAAGGAGGATGGGATTATGGGTTTGTAGTACCCTATAGTGAGTCGTATTAACCTAAGATCGGTGAATACT
NBCTL1_8e66ed27-06_RS0896_RS0548_Abcd2__ENSMUST00000069511__842__30__0.5__70.6886__1_RS0175_T7p_8e66ed27-07	CCTTGATGACGGATAACTCTAGGGATTATGGGTTTGTAGTAGAGGGTTTGTAAGGTGAATATTGGAATACAGGTGAGCCACAGATTGCGAGATGAAAGGAATGGGTTGTGGTCCCTATAGTGAGTCGTATTAACCTAAGATCGGTGAATACT
NBCTL1_8e66ed27-06_RS0015_RS0548_Abcd2__ENSMUST00000069511__3464__30__0.4__66.9401__0.95881_RS0175_T7p_8e66ed27-07	CCTTGATGACGGATAACTCTAGGGATGTATTGAAGGAGGATGAGGGTTTGTAAGGTGAATACCACCACTGCTTGGCTCACATAATTTTTAAATGAAAGGAATGGGTTGTGGTCCCTATAGTGAGTCGTATTAACCTAAGATCGGTGAATACT
NBCTL1_8e66ed27-06_RS0896_RS0175_Abcd2__ENSMUST00000069511__1751__30__0.53333__72.0094__1_RS0015_T7p_8e66ed27-07	CCTTGATGACGGATAACTCTAGGGATTATGGGTTTGTAGTATGAAAGGAATGGGTTGTGGTGGCCACAGCCCGCTTAAGATTCTGAAGAGAAGGGATGTATTGAAGGAGGATCCCTATAGTGAGTCGTATTAACCTAAGATCGGTGAATACT
NBCTL1_8e66ed27-06_RS0548_Abcd2__ENSMUST00000069511__2437__30__0.46667__68.2972__1_RS0896_RS0015_T7p_8e66ed27-07	CCTTGATGACGGATAACTCTAGAGGGTTTGTAAGGTGAATAAGTCTCTGAGGCTTCACCTAGAAGGTAACTAGGGATTATGGGTTTGTAGTAGGGATGTATTGAAGGAGGATCCCTATAGTGAGTCGTATTAACCTAAGATCGGTGAATACT
NBCTL1_8e66ed27-06_RS0548_Abcd2__ENSMUST00000069511__1681__30__0.46667__68.4226__1_RS0896_RS0175_T7p_8e66ed27-07	CCTTGATGACGGATAACTCTAGAGGGTTTGTAAGGTGAATAGCATCCCTTCTTCCACTTTGAAGTTTAGCCAGGGATTATGGGTTTGTAGTATGAAAGGAATGGGTTGTGGTCCCTATAGTGAGTCGTATTAACCTAAGATCGGTGAATACT
NBCTL1_8e66ed27-06_RS0548_Abcd2__ENSMUST00000069511__2934__30__0.43333__69.2083__1_RS0175_RS0015_T7p_8e66ed27-07	CCTTGATGACGGATAACTCTAGAGGGTTTGTAAGGTGAATATACTTGTCCAGCCATGCTTCTTTTCAACCAATGAAAGGAATGGGTTGTGGTGGGATGTATTGAAGGAGGATCCCTATAGTGAGTCGTATTAACCTAAGATCGGTGAATACT
NBCTL1_8e66ed27-06_RS0015_Abcd2__ENSMUST00000069511__295__30__0.46667__69.2108__1_RS0896_RS0175_T7p_8e66ed27-07	CCTTGATGACGGATAACTCTAGGGATGTATTGAAGGAGGATTTAAACGCTTGCCAATGATGGGATAGAGGGAGGGATTATGGGTTTGTAGTATGAAAGGAATGGGTTGTGGTCCCTATAGTGAGTCGTATTAACCTAAGATCGGTGAATACT
NBCTL1_8e66ed27-06_RS0548_RS0015_Abcd2__ENSMUST00000069511__367__30__0.43333__67.9612__1_RS0896_T7p_8e66ed27-07	CCTTGATGACGGATAACTCTAGAGGGTTTGTAAGGTGAATAGGGATGTATTGAAGGAGGATTGCAATGCAGTATTTCTCTGTTCTCTGCAGAGGGATTATGGGTTTGTAGTACCCTATAGTGAGTCGTATTAACCTAAGATCGGTGAATACT
NBCTL1_8e66ed27-06_RS0548_Abcd2__ENSMUST00000069511__4622__30__0.4__66.1725__1_RS0175_RS0896_T7p_8e66ed27-07	CCTTGATGACGGATAACTCTAGAGGGTTTGTAAGGTGAATAGGGTAGCTGCTAACATGGTTGTTAAAGATTATGAAAGGAATGGGTTGTGGTGGGATTATGGGTTTGTAGTACCCTATAGTGAGTCGTATTAACCTAAGATCGGTGAATACT
NBCTL1_8e66ed27-06_RS0015_Abcd2__ENSMUST00000069511__5321__30__0.46667__70.5564__1_RS0175_RS0548_T7p_8e66ed27-07	CCTTGATGACGGATAACTCTAGGGATGTATTGAAGGAGGATACCACAGCATGCTGCAGAAATAGGATGTCAATGAAAGGAATGGGTTGTGGTGAGGGTTTGTAAGGTGAATACCCTATAGTGAGTCGTATTAACCTAAGATCGGTGAATACT
NBCTL1_8e66ed27-06_RS0896_RS0015_Abcd2__ENSMUST00000069511__1882__30__0.56667__74.3826__1_RS0175_T7p_8e66ed27-07	CCTTGATGACGGATAACTCTAGGGATTATGGGTTTGTAGTAGGGATGTATTGAAGGAGGATTCTCACGCATGTCATCCGCTGAGTCAGGGTATGAAAGGAATGGGTTGTGGTCCCTATAGTGAGTCGTATTAACCTAAGATCGGTGAATACT
NBCTL1_8e66ed27-06_RS0015_Abcd2__ENSMUST00000069511__2361__30__0.5__71.7944__0.93769_RS0548_RS0896_T7p_8e66ed27-07	CCTTGATGACGGATAACTCTAGGGATGTATTGAAGGAGGATTGTTTTCAGCACCGAGTCTTCCCCCAGAATAGAGGGTTTGTAAGGTGAATAGGGATTATGGGTTTGTAGTACCCTATAGTGAGTCGTATTAACCTAAGATCGGTGAATACT
NBCTL1_8e66ed27-06_RS0548_Abcd2__ENSMUST00000069511__2202__30__0.4__65.4285__1_RS0896_RS0175_T7p_8e66ed27-07	CCTTGATGACGGATAACTCTAGAGGGTTTGTAAGGTGAATAGCCATCGAATTGTAATAGATGAGTGTGGTAAGGGATTATGGGTTTGTAGTATGAAAGGAATGGGTTGTGGTCCCTATAGTGAGTCGTATTAACCTAAGATCGGTGAATACT
NBCTL1_8e66ed27-06_RS0175_RS0548_Abcd2__ENSMUST00000069511__3132__30__0.4__66.958__0.99539_RS0015_T7p_8e66ed27-07	CCTTGATGACGGATAACTCTATGAAAGGAATGGGTTGTGGTGAGGGTTTGTAAGGTGAATAAAATTGTACCAGATAGCACTGCAGAGTCAAAGGGATGTATTGAAGGAGGATCCCTATAGTGAGTCGTATTAACCTAAGATCGGTGAATACT
NBCTL1_8e66ed27-06_RS0175_RS0896_Abcd2__ENSMUST00000069511__3102__30__0.46667__68.9814__1_RS0015_T7p_8e66ed27-07	CCTTGATGACGGATAACTCTATGAAAGGAATGGGTTGTGGTGGGATTATGGGTTTGTAGTAGCAACAGCCAGAACAAGCATTGTTAGGATCAGGGATGTATTGAAGGAGGATCCCTATAGTGAGTCGTATTAACCTAAGATCGGTGAATACT
NBCTL1_8e66ed27-06_RS0548_Abcd2__ENSMUST00000069511__1982__30__0.53333__72.457__1_RS0896_RS0015_T7p_8e66ed27-07	CCTTGATGACGGATAACTCTAGAGGGTTTGTAAGGTGAATATTCCAGTCCATGACTGCATCCCATCCTCCTAGGGATTATGGGTTTGTAGTAGGGATGTATTGAAGGAGGATCCCTATAGTGAGTCGTATTAACCTAAGATCGGTGAATACT
NBCTL1_8e66ed27-06_RS0175_RS0896_Abcd2__ENSMUST00000069511__4332__30__0.43333__66.7399__1_RS0548_T7p_8e66ed27-07	CCTTGATGACGGATAACTCTATGAAAGGAATGGGTTGTGGTGGGATTATGGGTTTGTAGTAAGGTAGTCTGTCTTCCAAACAGTCTATTGCAGAGGGTTTGTAAGGTGAATACCCTATAGTGAGTCGTATTAACCTAAGATCGGTGAATACT
NBCTL1_8e66ed27-06_RS0015_RS0548_Abcd2__ENSMUST00000069511__1992__30__0.46667__68.9005__1_RS0175_T7p_8e66ed27-07	CCTTGATGACGGATAACTCTAGGGATGTATTGAAGGAGGATGAGGGTTTGTAAGGTGAATAAAGGACATCTTTCCAGTCCATGACTGCATCATGAAAGGAATGGGTTGTGGTCCCTATAGTGAGTCGTATTAACCTAAGATCGGTGAATACT
NBCTL1_8e66ed27-06_RS0175_Abcd2__ENSMUST00000069511__265__30__0.56667__74.8236__0.94879_RS0896_RS0015_T7p_8e66ed27-07	CCTTGATGACGGATAACTCTATGAAAGGAATGGGTTGTGGTTTTTCAGAGCATATGCCGCAGCCACCAGGCAGGGATTATGGGTTTGTAGTAGGGATGTATTGAAGGAGGATCCCTATAGTGAGTCGTATTAACCTAAGATCGGTGAATACT
NBCTL1_8e66ed27-06_RS0015_RS0896_Abcd2__ENSMUST00000069511__5036__30__0.5__67.5177__1_RS0548_T7p_8e66ed27-07	CCTTGATGACGGATAACTCTAGGGATGTATTGAAGGAGGATGGGATTATGGGTTTGTAGTACTCCCTCTAAGACAGAGGGTATTTGGTCTCAGAGGGTTTGTAAGGTGAATACCCTATAGTGAGTCGTATTAACCTAAGATCGGTGAATACT
NBCTL1_8e66ed27-06_RS0175_Abcd2__ENSMUST00000069511__417__30__0.53333__72.6353__1_RS0896_RS0548_T7p_8e66ed27-07	CCTTGATGACGGATAACTCTATGAAAGGAATGGGTTGTGGTGAAAAAAGCTGCATTTAGTCCCGGCGCAGGAGGGATTATGGGTTTGTAGTAGAGGGTTTGTAAGGTGAATACCCTATAGTGAGTCGTATTAACCTAAGATCGGTGAATACT
NBCTL1_8e66ed27-06_RS0175_Abcd2__ENSMUST00000069511__1791__30__0.5__70.2771__1_RS0548_RS0015_T7p_8e66ed27-07	CCTTGATGACGGATAACTCTATGAAAGGAATGGGTTGTGGTATGTTGGGGAGGCGGTTTATAAAGGACTCCAGAGGGTTTGTAAGGTGAATAGGGATGTATTGAAGGAGGATCCCTATAGTGAGTCGTATTAACCTAAGATCGGTGAATACT
NBCTL1_8e66ed27-06_RS0175_Abcd2__ENSMUST00000069511__553__30__0.43333__67.3133__1_RS0896_RS0015_T7p_8e66ed27-07	CCTTGATGACGGATAACTCTATGAAAGGAATGGGTTGTGGTTTTTCCCATCCAGACCAGCCACATAAATAGAGGGATTATGGGTTTGTAGTAGGGATGTATTGAAGGAGGATCCCTATAGTGAGTCGTATTAACCTAAGATCGGTGAATACT
NBCTL1_8e66ed27-06_RS0015_RS0548_Abcd2__ENSMUST00000069511__3655__30__0.46667__70.4717__1_RS0896_T7p_8e66ed27-07	CCTTGATGACGGATAACTCTAGGGATGTATTGAAGGAGGATGAGGGTTTGTAAGGTGAATATCCTTATGCCCTGCTTTGCCTACAATTCCAAGGGATTATGGGTTTGTAGTACCCTATAGTGAGTCGTATTAACCTAAGATCGGTGAATACT
NBCTL1_8e66ed27-06_RS0896_RS0175_Abcd2__ENSMUST00000069511__2924__30__0.4__67.1038__1_RS0548_T7p_8e66ed27-07	CCTTGATGACGGATAACTCTAGGGATTATGGGTTTGTAGTATGAAAGGAATGGGTTGTGGTGCCATGCTTCTTTTCAACCACTGTCATTAAAGAGGGTTTGTAAGGTGAATACCCTATAGTGAGTCGTATTAACCTAAGATCGGTGAATACT
NBCTL1_8e66ed27-06_RS0793_RS0820_Ace2__ENSMUST00000073973__735__30__0.46667__70.8551__1_RS0468_T7p_8e66ed27-07	CCTTGATGACGGATAACTCTAGGATGTTATGAGTGTTGGGTGATGAAGATTGAGGGAAGAATTGCTCTTGCCATCTCGTTTTTCAGGACCAAAGGAGGAGGGTAATGATAGACCCTATAGTGAGTCGTATTAACCTAAGATCGGTGAATACT
NBCTL1_8e66ed27-06_RS0468_Ace2__ENSMUST00000073973__377__30__0.46667__70.5018__1_RS0793_RS1312_T7p_8e66ed27-07	CCTTGATGACGGATAACTCTAAGGAGGAGGGTAATGATAGATTCATAAAAGGCAGACCATTTGGCTGCAGCAGGATGTTATGAGTGTTGGGTGAATGTTAGGTTAGTTGGGACCCTATAGTGAGTCGTATTAACCTAAGATCGGTGAATACT
NBCTL1_8e66ed27-06_RS0820_Ace2__ENSMUST00000073973__3272__30__0.4__65.7741__1_RS0468_RS1312_T7p_8e66ed27-07	CCTTGATGACGGATAACTCTAGATGAAGATTGAGGGAAGAACATTCATCTGGAATTTTCCCTTACTCCACAAAGGAGGAGGGTAATGATAGAGAATGTTAGGTTAGTTGGGACCCTATAGTGAGTCGTATTAACCTAAGATCGGTGAATACT
NBCTL1_8e66ed27-06_RS0820_Ace2__ENSMUST00000073973__190__30__0.6__74.57__0.85994_RS1312_RS0793_T7p_8e66ed27-07	CCTTGATGACGGATAACTCTAGATGAAGATTGAGGGAAGAAACAAGGCTGAGAAGGAGCCAGGAGGAGCTGAGAATGTTAGGTTAGTTGGGAGGATGTTATGAGTGTTGGGTCCCTATAGTGAGTCGTATTAACCTAAGATCGGTGAATACT
NBCTL1_8e66ed27-06_RS0793_Ace2__ENSMUST00000073973__2574__30__0.43333__67.3874__1_RS0468_RS0820_T7p_8e66ed27-07	CCTTGATGACGGATAACTCTAGGATGTTATGAGTGTTGGGTGCTAAAAGGAAGTCTGAGCATCATCACTGTAAGGAGGAGGGTAATGATAGAGATGAAGATTGAGGGAAGAACCCTATAGTGAGTCGTATTAACCTAAGATCGGTGAATACT
NBCTL1_8e66ed27-06_RS0793_RS1312_Ace2__ENSMUST00000073973__2821__30__0.4__65.5486__1_RS0468_T7p_8e66ed27-07	CCTTGATGACGGATAACTCTAGGATGTTATGAGTGTTGGGTGAATGTTAGGTTAGTTGGGACAAAGGCACATTTCCCTCTTTTATGCTAAGAAGGAGGAGGGTAATGATAGACCCTATAGTGAGTCGTATTAACCTAAGATCGGTGAATACT
NBCTL1_8e66ed27-06_RS0820_Ace2__ENSMUST00000073973__526__30__0.4__66.5947__1_RS0468_RS1312_T7p_8e66ed27-07	CCTTGATGACGGATAACTCTAGATGAAGATTGAGGGAAGAACTCATGGTGTTCAGAATTGTGTTCAACTGTAAGGAGGAGGGTAATGATAGAGAATGTTAGGTTAGTTGGGACCCTATAGTGAGTCGTATTAACCTAAGATCGGTGAATACT
NBCTL1_8e66ed27-06_RS0793_Ace2__ENSMUST00000073973__3262__30__0.4__65.8093__1_RS1312_RS0820_T7p_8e66ed27-07	CCTTGATGACGGATAACTCTAGGATGTTATGAGTGTTGGGTGAATTTTCCCTTACTCCACAATGGGAGAATAGAATGTTAGGTTAGTTGGGAGATGAAGATTGAGGGAAGAACCCTATAGTGAGTCGTATTAACCTAAGATCGGTGAATACT
NBCTL1_8e66ed27-06_RS0468_Ace2__ENSMUST00000073973__96__30__0.4__65.9045__1_RS0793_RS0820_T7p_8e66ed27-07	CCTTGATGACGGATAACTCTAAGGAGGAGGGTAATGATAGACATGAGTTTTTCTCTCTCATCAGCCTTTGAAGGATGTTATGAGTGTTGGGTGATGAAGATTGAGGGAAGAACCCTATAGTGAGTCGTATTAACCTAAGATCGGTGAATACT
NBCTL1_8e66ed27-06_RS0468_RS0793_Ace2__ENSMUST00000073973__3355__30__0.53333__72.8538__1_RS1312_T7p_8e66ed27-07	CCTTGATGACGGATAACTCTAAGGAGGAGGGTAATGATAGAGGATGTTATGAGTGTTGGGTTCGGCTTTGTGTTCACCATTGCTCAGACCCAGAATGTTAGGTTAGTTGGGACCCTATAGTGAGTCGTATTAACCTAAGATCGGTGAATACT
NBCTL1_8e66ed27-06_RS0820_RS1312_Ace2__ENSMUST00000073973__770__30__0.43333__65.599__0.93288_RS0468_T7p_8e66ed27-07	CCTTGATGACGGATAACTCTAGATGAAGATTGAGGGAAGAAGAATGTTAGGTTAGTTGGGACCCTCTCCAATAATCCCCATAGTCGTTATAAAGGAGGAGGGTAATGATAGACCCTATAGTGAGTCGTATTAACCTAAGATCGGTGAATACT
NBCTL1_8e66ed27-06_RS0793_RS0820_Ace2__ENSMUST00000073973__2982__30__0.5__72.1471__1_RS1312_T7p_8e66ed27-07	CCTTGATGACGGATAACTCTAGGATGTTATGAGTGTTGGGTGATGAAGATTGAGGGAAGAAACTTGGATTCAAGTGACCAGCGAGCACCATAGAATGTTAGGTTAGTTGGGACCCTATAGTGAGTCGTATTAACCTAAGATCGGTGAATACT
NBCTL1_8e66ed27-06_RS0793_Ace2__ENSMUST00000073973__2733__30__0.43333__67.7035__1_RS0468_RS0820_T7p_8e66ed27-07	CCTTGATGACGGATAACTCTAGGATGTTATGAGTGTTGGGTTGAAAGCAATGTCAGTGAAGATGTCCACTCAAGGAGGAGGGTAATGATAGAGATGAAGATTGAGGGAAGAACCCTATAGTGAGTCGTATTAACCTAAGATCGGTGAATACT
NBCTL1_8e66ed27-06_RS0468_RS1312_Ace2__ENSMUST00000073973__21__30__0.4__66.3963__0.93073_RS0793_T7p_8e66ed27-07	CCTTGATGACGGATAACTCTAAGGAGGAGGGTAATGATAGAGAATGTTAGGTTAGTTGGGAGAAACAGAAGAGAACAGTAAACAAGCTGCTAGGATGTTATGAGTGTTGGGTCCCTATAGTGAGTCGTATTAACCTAAGATCGGTGAATACT
NBCTL1_8e66ed27-06_RS0820_RS1312_Ace2__ENSMUST00000073973__3188__30__0.46667__68.8113__1_RS0468_T7p_8e66ed27-07	CCTTGATGACGGATAACTCTAGATGAAGATTGAGGGAAGAAGAATGTTAGGTTAGTTGGGATCCTGTGCTAGCTGTGTCTTGTTAGAGAGAAAGGAGGAGGGTAATGATAGACCCTATAGTGAGTCGTATTAACCTAAGATCGGTGAATACT
NBCTL1_8e66ed27-06_RS0820_RS0793_Ace2__ENSMUST00000073973__230__30__0.56667__73.6293__1_RS1312_T7p_8e66ed27-07	CCTTGATGACGGATAACTCTAGATGAAGATTGAGGGAAGAAGGATGTTATGAGTGTTGGGTGGCATTTTCCTCGGTGAGGGACTGAGCAGTAGAATGTTAGGTTAGTTGGGACCCTATAGTGAGTCGTATTAACCTAAGATCGGTGAATACT
NBCTL1_8e66ed27-06_RS0793_RS0820_Ace2__ENSMUST00000073973__3198__30__0.5__71.4246__1_RS0468_T7p_8e66ed27-07	CCTTGATGACGGATAACTCTAGGATGTTATGAGTGTTGGGTGATGAAGATTGAGGGAAGAATCGTGGAGTTTCCTGTGCTAGCTGTGTCTTAAGGAGGAGGGTAATGATAGACCCTATAGTGAGTCGTATTAACCTAAGATCGGTGAATACT
NBCTL1_8e66ed27-06_RS1312_RS0468_Ace2__ENSMUST00000073973__282__30__0.4__66.3833__1_RS0793_T7p_8e66ed27-07	CCTTGATGACGGATAACTCTAGAATGTTAGGTTAGTTGGGAAGGAGGAGGGTAATGATAGATTTGATAAGACAGGTCTTCAGCTTCCTGATAGGATGTTATGAGTGTTGGGTCCCTATAGTGAGTCGTATTAACCTAAGATCGGTGAATACT
NBCTL1_8e66ed27-06_RS0820_RS0468_Ace2__ENSMUST00000073973__138__30__0.5__69.6231__1_RS1312_T7p_8e66ed27-07	CCTTGATGACGGATAACTCTAGATGAAGATTGAGGGAAGAAAGGAGGAGGGTAATGATAGAGATCCCATCCACTGAGCAACTTTCCCTAGAAGAATGTTAGGTTAGTTGGGACCCTATAGTGAGTCGTATTAACCTAAGATCGGTGAATACT
NBCTL1_8e66ed27-06_RS0793_Ace2__ENSMUST00000073973__784__30__0.46667__67.631__0.79865_RS1312_RS0820_T7p_8e66ed27-07	CCTTGATGACGGATAACTCTAGGATGTTATGAGTGTTGGGTTCTGCTTCATAGTCCCCTCTCCAATAATCCAGAATGTTAGGTTAGTTGGGAGATGAAGATTGAGGGAAGAACCCTATAGTGAGTCGTATTAACCTAAGATCGGTGAATACT
NBCTL1_8e66ed27-06_RS0793_RS0820_Ace2__ENSMUST00000073973__591__30__0.4__66.1566__1_RS0468_T7p_8e66ed27-07	CCTTGATGACGGATAACTCTAGGATGTTATGAGTGTTGGGTGATGAAGATTGAGGGAAGAAGCTCAAGTAATAAGCATTCTTGTGGGTTCTAAGGAGGAGGGTAATGATAGACCCTATAGTGAGTCGTATTAACCTAAGATCGGTGAATACT
NBCTL1_8e66ed27-06_RS1312_RS0793_Ace2__ENSMUST00000073973__2524__30__0.4__66.4117__1_RS0468_T7p_8e66ed27-07	CCTTGATGACGGATAACTCTAGAATGTTAGGTTAGTTGGGAGGATGTTATGAGTGTTGGGTTCTCCTTTTCCAATGTCCATCGAGTCATAAAAGGAGGAGGGTAATGATAGACCCTATAGTGAGTCGTATTAACCTAAGATCGGTGAATACT
NBCTL1_8e66ed27-06_RS0820_Ace2__ENSMUST00000073973__2962__30__0.53333__72.0738__0.87175_RS1312_RS0468_T7p_8e66ed27-07	CCTTGATGACGGATAACTCTAGATGAAGATTGAGGGAAGAACGAGCACCATTCTCAACCTCAACAGTCCCAAGAATGTTAGGTTAGTTGGGAAGGAGGAGGGTAATGATAGACCCTATAGTGAGTCGTATTAACCTAAGATCGGTGAATACT
NBCTL1_8e66ed27-06_RS0820_Ace2__ENSMUST00000073973__210__30__0.46667__69.9928__0.8159_RS0793_RS1312_T7p_8e66ed27-07	CCTTGATGACGGATAACTCTAGATGAAGATTGAGGGAAGAAACTGAGCAGTAGTAACAGCAACAAGGCTGAAGGATGTTATGAGTGTTGGGTGAATGTTAGGTTAGTTGGGACCCTATAGTGAGTCGTATTAACCTAAGATCGGTGAATACT
NBCTL1_8e66ed27-06_RS0820_RS0468_Ace2__ENSMUST00000073973__2831__30__0.5__72.2529__0.90926_RS0793_T7p_8e66ed27-07	CCTTGATGACGGATAACTCTAGATGAAGATTGAGGGAAGAAAGGAGGAGGGTAATGATAGAACTGTGAGGCCAAAGGCACATTTCCCTCTTAGGATGTTATGAGTGTTGGGTCCCTATAGTGAGTCGTATTAACCTAAGATCGGTGAATACT
NBCTL1_8e66ed27-06_RS1312_RS0468_Ace2__ENSMUST00000073973__837__30__0.4__65.6784__1_RS0793_T7p_8e66ed27-07	CCTTGATGACGGATAACTCTAGAATGTTAGGTTAGTTGGGAAGGAGGAGGGTAATGATAGAGTTCTACATCTTCAATCAACTGGTTACGGTAGGATGTTATGAGTGTTGGGTCCCTATAGTGAGTCGTATTAACCTAAGATCGGTGAATACT
NBCTL1_8e66ed27-06_RS1312_RS0468_Ace2__ENSMUST00000073973__2472__30__0.4__65.4826__1_RS0820_T7p_8e66ed27-07	CCTTGATGACGGATAACTCTAGAATGTTAGGTTAGTTGGGAAGGAGGAGGGTAATGATAGACATTTTTCTTCTTTCGACCTTTGATCCCAGAGATGAAGATTGAGGGAAGAACCCTATAGTGAGTCGTATTAACCTAAGATCGGTGAATACT
NBCTL1_8e66ed27-06_RS0820_Ace2__ENSMUST00000073973__3282__30__0.43333__67.7098__1_RS0793_RS1312_T7p_8e66ed27-07	CCTTGATGACGGATAACTCTAGATGAAGATTGAGGGAAGAAACAGATCGAGCATTCATCTGGAATTTTCCCAGGATGTTATGAGTGTTGGGTGAATGTTAGGTTAGTTGGGACCCTATAGTGAGTCGTATTAACCTAAGATCGGTGAATACT
NBCTL1_8e66ed27-06_RS0468_Ace2__ENSMUST00000073973__3208__30__0.53333__72.9538__1_RS0793_RS0820_T7p_8e66ed27-07	CCTTGATGACGGATAACTCTAAGGAGGAGGGTAATGATAGATGCTCTGGGTTCGTGGAGTTTCCTGTGCTAAGGATGTTATGAGTGTTGGGTGATGAAGATTGAGGGAAGAACCCTATAGTGAGTCGTATTAACCTAAGATCGGTGAATACT
NBCTL1_8e66ed27-06_RS1312_Ace2__ENSMUST00000073973__3178__30__0.4__65.664__1_RS0468_RS0793_T7p_8e66ed27-07	CCTTGATGACGGATAACTCTAGAATGTTAGGTTAGTTGGGAGCTGTGTCTTGTTAGAGAGATGTTGATCAAAAGGAGGAGGGTAATGATAGAGGATGTTATGAGTGTTGGGTCCCTATAGTGAGTCGTATTAACCTAAGATCGGTGAATACT
NBCTL1_8e66ed27-06_RS0820_RS1312_Ace2__ENSMUST00000073973__715__30__0.46667__68.6285__1_RS0468_T7p_8e66ed27-07	CCTTGATGACGGATAACTCTAGATGAAGATTGAGGGAAGAAGAATGTTAGGTTAGTTGGGATTCAGGACCACATACTCTTCATACAACGGCAAGGAGGAGGGTAATGATAGACCCTATAGTGAGTCGTATTAACCTAAGATCGGTGAATACT
NBCTL1_8e66ed27-06_RS1312_RS0820_Ace2__ENSMUST00000073973__2871__30__0.4__65.5774__1_RS0793_T7p_8e66ed27-07	CCTTGATGACGGATAACTCTAGAATGTTAGGTTAGTTGGGAGATGAAGATTGAGGGAAGAATCTTCTAACTCCAGTTACCCAACCATATCAAGGATGTTATGAGTGTTGGGTCCCTATAGTGAGTCGTATTAACCTAAGATCGGTGAATACT
NBCTL1_8e66ed27-06_RS0793_Ace2__ENSMUST00000073973__2594__30__0.4__67.3543__1_RS0820_RS0468_T7p_8e66ed27-07	CCTTGATGACGGATAACTCTAGGATGTTATGAGTGTTGGGTAGGAAGATGACAAGTGCTTTGCTAAAAGGAAGATGAAGATTGAGGGAAGAAAGGAGGAGGGTAATGATAGACCCTATAGTGAGTCGTATTAACCTAAGATCGGTGAATACT
NBCTL1_8e66ed27-06_RS0468_RS0793_Ace2__ENSMUST00000073973__2942__30__0.56667__73.9909__0.9444_RS1312_T7p_8e66ed27-07	CCTTGATGACGGATAACTCTAAGGAGGAGGGTAATGATAGAGGATGTTATGAGTGTTGGGTAACAGTCCCACCAGTTCACAGCCCAGATGCAGAATGTTAGGTTAGTTGGGACCCTATAGTGAGTCGTATTAACCTAAGATCGGTGAATACT
NBCTL1_8e66ed27-06_RS0468_Ace2__ENSMUST00000073973__367__30__0.56667__73.3146__0.93384_RS1312_RS0820_T7p_8e66ed27-07	CCTTGATGACGGATAACTCTAAGGAGGAGGGTAATGATAGAGCAGACCATTTGGCTGCAGCCTCACTCATCAGAATGTTAGGTTAGTTGGGAGATGAAGATTGAGGGAAGAACCCTATAGTGAGTCGTATTAACCTAAGATCGGTGAATACT
NBCTL1_8e66ed27-06_RS0820_RS0793_Ace2__ENSMUST00000073973__3094__30__0.53333__71.9209__0.93146_RS0468_T7p_8e66ed27-07	CCTTGATGACGGATAACTCTAGATGAAGATTGAGGGAAGAAGGATGTTATGAGTGTTGGGTTGAACTGCACCTCCAAAGAAGGGACAGTCCAAGGAGGAGGGTAATGATAGACCCTATAGTGAGTCGTATTAACCTAAGATCGGTGAATACT
NBCTL1_8e66ed27-06_RS0468_Ace2__ENSMUST00000073973__2972__30__0.53333__72.2675__1_RS1312_RS0793_T7p_8e66ed27-07	CCTTGATGACGGATAACTCTAAGGAGGAGGGTAATGATAGAAAGTGACCAGCGAGCACCATTCTCAACCTCAGAATGTTAGGTTAGTTGGGAGGATGTTATGAGTGTTGGGTCCCTATAGTGAGTCGTATTAACCTAAGATCGGTGAATACT
NBCTL1_8e66ed27-06_RS0468_Ace2__ENSMUST00000073973__1__30__0.4__66.1986__1_RS1312_RS0820_T7p_8e66ed27-07	CCTTGATGACGGATAACTCTAAGGAGGAGGGTAATGATAGAACAAGCTGCTGGACCAATATGAAGTTAATCAGAATGTTAGGTTAGTTGGGAGATGAAGATTGAGGGAAGAACCCTATAGTGAGTCGTATTAACCTAAGATCGGTGAATACT
NBCTL1_8e66ed27-06_RS0820_Ace2__ENSMUST00000073973__128__30__0.4__65.1042__1_RS0793_RS1312_T7p_8e66ed27-07	CCTTGATGACGGATAACTCTAGATGAAGATTGAGGGAAGAAACTGAGCAACTTTCCCTAGAGTAAAATCTCAGGATGTTATGAGTGTTGGGTGAATGTTAGGTTAGTTGGGACCCTATAGTGAGTCGTATTAACCTAAGATCGGTGAATACT
NBCTL1_8e66ed27-06_RS0793_RS0468_Ace2__ENSMUST00000073973__3228__30__0.5__70.2906__1_RS0820_T7p_8e66ed27-07	CCTTGATGACGGATAACTCTAGGATGTTATGAGTGTTGGGTAGGAGGAGGGTAATGATAGAGAAGTAGTTTCTGACAGGCATGCTCTGGGTAGATGAAGATTGAGGGAAGAACCCTATAGTGAGTCGTATTAACCTAAGATCGGTGAATACT
NBCTL1_8e66ed27-06_RS0468_RS0793_Ace2__ENSMUST00000073973__747__30__0.4__66.7679__1_RS1312_T7p_8e66ed27-07	CCTTGATGACGGATAACTCTAAGGAGGAGGGTAATGATAGAGGATGTTATGAGTGTTGGGTCGTTATAATTGTTTGCTCTTGCCATCTCGTAGAATGTTAGGTTAGTTGGGACCCTATAGTGAGTCGTATTAACCTAAGATCGGTGAATACT
NBCTL1_8e66ed27-06_RS0468_RS1312_Ace2__ENSMUST00000073973__200__30__0.5__71.748__1_RS0820_T7p_8e66ed27-07	CCTTGATGACGGATAACTCTAAGGAGGAGGGTAATGATAGAGAATGTTAGGTTAGTTGGGAAGTAACAGCAACAAGGCTGAGAAGGAGCCAAGATGAAGATTGAGGGAAGAACCCTATAGTGAGTCGTATTAACCTAAGATCGGTGAATACT
NBCTL1_8e66ed27-06_RS0820_RS0793_Ace2__ENSMUST00000073973__3084__30__0.43333__66.9558__1_RS1312_T7p_8e66ed27-07	CCTTGATGACGGATAACTCTAGATGAAGATTGAGGGAAGAAGGATGTTATGAGTGTTGGGTCTCCAAAGAAGGGACAGTCCATTTCAAGTAAGAATGTTAGGTTAGTTGGGACCCTATAGTGAGTCGTATTAACCTAAGATCGGTGAATACT
NBCTL1_8e66ed27-06_RS0468_Ace2__ENSMUST00000073973__2606__30__0.4__66.1643__1_RS0793_RS0820_T7p_8e66ed27-07	CCTTGATGACGGATAACTCTAAGGAGGAGGGTAATGATAGAGCATTTACATACAGGAAGATGACAAGTGCTAGGATGTTATGAGTGTTGGGTGATGAAGATTGAGGGAAGAACCCTATAGTGAGTCGTATTAACCTAAGATCGGTGAATACT
NBCTL1_8e66ed27-06_RS0468_RS1312_Ace2__ENSMUST00000073973__578__30__0.46667__69.9073__0.93056_RS0793_T7p_8e66ed27-07	CCTTGATGACGGATAACTCTAAGGAGGAGGGTAATGATAGAGAATGTTAGGTTAGTTGGGAGCATTCTTGTGGGTTCTTTGGGTTGCAAACAGGATGTTATGAGTGTTGGGTCCCTATAGTGAGTCGTATTAACCTAAGATCGGTGAATACT
NBCTL1_8e66ed27-06_RS1312_Ace2__ENSMUST00000073973__86__30__0.46667__68.8189__1_RS0468_RS0820_T7p_8e66ed27-07	CCTTGATGACGGATAACTCTAGAATGTTAGGTTAGTTGGGATCTCTCTCATCAGCCTTTGAACTTGGGTTGAAGGAGGAGGGTAATGATAGAGATGAAGATTGAGGGAAGAACCCTATAGTGAGTCGTATTAACCTAAGATCGGTGAATACT
NBCTL1_8e66ed27-06_RS0820_RS1312_Ace2__ENSMUST00000073973__2584__30__0.43333__68.294__1_RS0793_T7p_8e66ed27-07	CCTTGATGACGGATAACTCTAGATGAAGATTGAGGGAAGAAGAATGTTAGGTTAGTTGGGACAAGTGCTTTGCTAAAAGGAAGTCTGAGCAAGGATGTTATGAGTGTTGGGTCCCTATAGTGAGTCGTATTAACCTAAGATCGGTGAATACT
NBCTL1_8e66ed27-06_RS0468_RS0820_Ace2__ENSMUST00000073973__2544__30__0.4__67.1652__1_RS0793_T7p_8e66ed27-07	CCTTGATGACGGATAACTCTAAGGAGGAGGGTAATGATAGAGATGAAGATTGAGGGAAGAATTTGGAATCCTGCATTGCTTTCTCCTTTTCAGGATGTTATGAGTGTTGGGTCCCTATAGTGAGTCGTATTAACCTAAGATCGGTGAATACT
NBCTL1_8e66ed27-06_RS0793_RS0468_Ace2__ENSMUST00000073973__178__30__0.6__74.3164__1_RS1312_T7p_8e66ed27-07	CCTTGATGACGGATAACTCTAGGATGTTATGAGTGTTGGGTAGGAGGAGGGTAATGATAGAAGGAGCCAGGAGGAGCTGGACATCTTTCCCAGAATGTTAGGTTAGTTGGGACCCTATAGTGAGTCGTATTAACCTAAGATCGGTGAATACT
NBCTL1_8e66ed27-06_RS0820_RS1312_Ace2__ENSMUST00000073973__3002__30__0.53333__71.5389__1_RS0468_T7p_8e66ed27-07	CCTTGATGACGGATAACTCTAGATGAAGATTGAGGGAAGAAGAATGTTAGGTTAGTTGGGAGCCACAGAGCATGACGTCACACTTGGATTCAAGGAGGAGGGTAATGATAGACCCTATAGTGAGTCGTATTAACCTAAGATCGGTGAATACT
NBCTL1_8e66ed27-06_RS1312_RS0820_Ace2__ENSMUST00000073973__220__30__0.53333__72.1313__1_RS0793_T7p_8e66ed27-07	CCTTGATGACGGATAACTCTAGAATGTTAGGTTAGTTGGGAGATGAAGATTGAGGGAAGAATCGGTGAGGGACTGAGCAGTAGTAACAGCAAGGATGTTATGAGTGTTGGGTCCCTATAGTGAGTCGTATTAACCTAAGATCGGTGAATACT
NBCTL1_8e66ed27-06_RS0820_RS0468_Ace2__ENSMUST00000073973__389__30__0.4__65.4819__1_RS0793_T7p_8e66ed27-07	CCTTGATGACGGATAACTCTAGATGAAGATTGAGGGAAGAAAGGAGGAGGGTAATGATAGACTTAGACTGTTCTTCATAAAAGGCAGACCAAGGATGTTATGAGTGTTGGGTCCCTATAGTGAGTCGTATTAACCTAAGATCGGTGAATACT
NBCTL1_8e66ed27-06_RS0468_RS0793_Ace2__ENSMUST00000073973__3134__30__0.5__70.4625__1_RS1312_T7p_8e66ed27-07	CCTTGATGACGGATAACTCTAAGGAGGAGGGTAATGATAGAGGATGTTATGAGTGTTGGGTAGGTCATGGTCTCTACCTGATGTCTGGCTTAGAATGTTAGGTTAGTTGGGACCCTATAGTGAGTCGTATTAACCTAAGATCGGTGAATACT
NBCTL1_8e66ed27-06_RS0820_Ace2__ENSMUST00000073973__3032__30__0.43333__67.2317__1_RS0468_RS1312_T7p_8e66ed27-07	CCTTGATGACGGATAACTCTAGATGAAGATTGAGGGAAGAAGTACTTGAAGTGAGAAGTGTGAAGGCAGAAAAGGAGGAGGGTAATGATAGAGAATGTTAGGTTAGTTGGGACCCTATAGTGAGTCGTATTAACCTAAGATCGGTGAATACT
NBCTL1_8e66ed27-06_RS0793_RS1312_Ace2__ENSMUST00000073973__2861__30__0.5__68.2286__1_RS0820_T7p_8e66ed27-07	CCTTGATGACGGATAACTCTAGGATGTTATGAGTGTTGGGTGAATGTTAGGTTAGTTGGGACCAGTTACCCAACCATATCACCCTGGATAGAGATGAAGATTGAGGGAAGAACCCTATAGTGAGTCGTATTAACCTAAGATCGGTGAATACT
NBCTL1_8e66ed27-06_RS0468_Ace2__ENSMUST00000073973__66__30__0.46667__70.0749__1_RS0793_RS0820_T7p_8e66ed27-07	CCTTGATGACGGATAACTCTAAGGAGGAGGGTAATGATAGAACTTGGGTTGGGCACTGAGAAGAGAAGAAAAGGATGTTATGAGTGTTGGGTGATGAAGATTGAGGGAAGAACCCTATAGTGAGTCGTATTAACCTAAGATCGGTGAATACT
NBCTL1_8e66ed27-06_RS1312_RS0468_Ace2__ENSMUST00000073973__357__30__0.53333__74.14__0.93384_RS0793_T7p_8e66ed27-07	CCTTGATGACGGATAACTCTAGAATGTTAGGTTAGTTGGGAAGGAGGAGGGTAATGATAGATGGCTGCAGCCTCACTCATCTTTTGGGCATAGGATGTTATGAGTGTTGGGTCCCTATAGTGAGTCGTATTAACCTAAGATCGGTGAATACT
NBCTL1_8e66ed27-06_RS1312_Ace2__ENSMUST00000073973__652__30__0.53333__71.7746__1_RS0468_RS0820_T7p_8e66ed27-07	CCTTGATGACGGATAACTCTAGAATGTTAGGTTAGTTGGGATCCCATGCCCAGAGCCTAGAGTTGTAGTCTAAGGAGGAGGGTAATGATAGAGATGAAGATTGAGGGAAGAACCCTATAGTGAGTCGTATTAACCTAAGATCGGTGAATACT
NBCTL1_8e66ed27-06_RS1312_Ace2__ENSMUST00000073973__2841__30__0.56667__73.3114__0.90926_RS0820_RS0793_T7p_8e66ed27-07	CCTTGATGACGGATAACTCTAGAATGTTAGGTTAGTTGGGACCCTGGATAGACTGTGAGGCCAAAGGCACAAGATGAAGATTGAGGGAAGAAGGATGTTATGAGTGTTGGGTCCCTATAGTGAGTCGTATTAACCTAAGATCGGTGAATACT
NBCTL1_8e66ed27-06_RS0468_Ace2__ENSMUST00000073973__3022__30__0.53333__72.2331__1_RS0793_RS0820_T7p_8e66ed27-07	CCTTGATGACGGATAACTCTAAGGAGGAGGGTAATGATAGATGAGAAGTGTGAAGGCAGAAGCCACAGAGCAGGATGTTATGAGTGTTGGGTGATGAAGATTGAGGGAAGAACCCTATAGTGAGTCGTATTAACCTAAGATCGGTGAATACT
NBCTL1_8e66ed27-06_RS0468_RS1312_Ace2__ENSMUST00000073973__2504__30__0.4__65.4678__0.97019_RS0793_T7p_8e66ed27-07	CCTTGATGACGGATAACTCTAAGGAGGAGGGTAATGATAGAGAATGTTAGGTTAGTTGGGACGAGTCATAAGGGTTCTCTTCTCTTTTTGTAGGATGTTATGAGTGTTGGGTCCCTATAGTGAGTCGTATTAACCTAAGATCGGTGAATACT
NBCTL1_8e66ed27-06_RS0820_RS1312_Ace2__ENSMUST00000073973__2770__30__0.4__65.5414__1_RS0468_T7p_8e66ed27-07	CCTTGATGACGGATAACTCTAGATGAAGATTGAGGGAAGAAGAATGTTAGGTTAGTTGGGACAGAAGAGATGTCAAATCCTTAGGCAGAAAAAGGAGGAGGGTAATGATAGACCCTATAGTGAGTCGTATTAACCTAAGATCGGTGAATACT
NBCTL1_8e66ed27-06_RS0793_Ace2__ENSMUST00000073973__612__30__0.4__65.6733__1_RS1312_RS0820_T7p_8e66ed27-07	CCTTGATGACGGATAACTCTAGGATGTTATGAGTGTTGGGTCCATTATTTCATCCAATCCTGGCTCAAGTAAGAATGTTAGGTTAGTTGGGAGATGAAGATTGAGGGAAGAACCCTATAGTGAGTCGTATTAACCTAAGATCGGTGAATACT
NBCTL1_8e66ed27-06_RS0793_RS0820_Ace2__ENSMUST00000073973__3104__30__0.46667__69.5241__0.85837_RS0468_T7p_8e66ed27-07	CCTTGATGACGGATAACTCTAGGATGTTATGAGTGTTGGGTGATGAAGATTGAGGGAAGAACTTTCTCCGTTGAACTGCACCTCCAAAGAAAAGGAGGAGGGTAATGATAGACCCTATAGTGAGTCGTATTAACCTAAGATCGGTGAATACT
NBCTL1_8e66ed27-06_RS0793_RS1312_Ace2__ENSMUST00000073973__272__30__0.4__66.0723__1_RS0468_T7p_8e66ed27-07	CCTTGATGACGGATAACTCTAGGATGTTATGAGTGTTGGGTGAATGTTAGGTTAGTTGGGACAGGTCTTCAGCTTCCTGATTAAAGTTGTTAAGGAGGAGGGTAATGATAGACCCTATAGTGAGTCGTATTAACCTAAGATCGGTGAATACT
NBCTL1_8e66ed27-06_RS0820_Ace2__ENSMUST00000073973__76__30__0.53333__72.7272__1_RS0468_RS1312_T7p_8e66ed27-07	CCTTGATGACGGATAACTCTAGATGAAGATTGAGGGAAGAACAGCCTTTGAACTTGGGTTGGGCACTGAGAAAGGAGGAGGGTAATGATAGAGAATGTTAGGTTAGTTGGGACCCTATAGTGAGTCGTATTAACCTAAGATCGGTGAATACT
NBCTL1_8e66ed27-06_RS0820_RS0793_Ace2__ENSMUST00000073973__450__30__0.5__69.8566__1_RS1312_T7p_8e66ed27-07	CCTTGATGACGGATAACTCTAGATGAAGATTGAGGGAAGAAGGATGTTATGAGTGTTGGGTCCTGTAGTTGACGCTTGATGATCGGAGTCTAGAATGTTAGGTTAGTTGGGACCCTATAGTGAGTCGTATTAACCTAAGATCGGTGAATACT
NBCTL1_8e66ed27-06_RS0468_RS0793_Ace2__ENSMUST00000073973__430__30__0.4__66.1515__1_RS0820_T7p_8e66ed27-07	CCTTGATGACGGATAACTCTAAGGAGGAGGGTAATGATAGAGGATGTTATGAGTGTTGGGTATCGGAGTCTGGATTTCTTGTAGTGAGAAAAGATGAAGATTGAGGGAAGAACCCTATAGTGAGTCGTATTAACCTAAGATCGGTGAATACT
NBCTL1_8e66ed27-06_RS1312_RS0468_Ace2__ENSMUST00000073973__857__30__0.46667__67.1839__1_RS0793_T7p_8e66ed27-07	CCTTGATGACGGATAACTCTAGAATGTTAGGTTAGTTGGGAAGGAGGAGGGTAATGATAGACTTGATCTCTGCGAAGGTACGTTCTACATCAGGATGTTATGAGTGTTGGGTCCCTATAGTGAGTCGTATTAACCTAAGATCGGTGAATACT
NBCTL1_8e66ed27-06_RS1312_Ace2__ENSMUST00000073973__440__30__0.46667__69.0616__1_RS0820_RS0468_T7p_8e66ed27-07	CCTTGATGACGGATAACTCTAGAATGTTAGGTTAGTTGGGAACGCTTGATGATCGGAGTCTGGATTTCTTGAGATGAAGATTGAGGGAAGAAAGGAGGAGGGTAATGATAGACCCTATAGTGAGTCGTATTAACCTAAGATCGGTGAATACT
NBCTL1_8e66ed27-06_RS1312_RS0820_Ace2__ENSMUST00000073973__546__30__0.43333__68.4166__0.93872_RS0793_T7p_8e66ed27-07	CCTTGATGACGGATAACTCTAGAATGTTAGGTTAGTTGGGAGATGAAGATTGAGGGAAGAATTCCAGTACTGTAAATGGTGCTCATGGTGTAGGATGTTATGAGTGTTGGGTCCCTATAGTGAGTCGTATTAACCTAAGATCGGTGAATACT
NBCTL1_8e66ed27-06_RS0793_RS0820_Ace2__ENSMUST00000073973__56__30__0.4__65.9926__0.92312_RS0468_T7p_8e66ed27-07	CCTTGATGACGGATAACTCTAGGATGTTATGAGTGTTGGGTGATGAAGATTGAGGGAAGAAGGCACTGAGAAGAGAAGAAAAAAAAAGCAGAAGGAGGAGGGTAATGATAGACCCTATAGTGAGTCGTATTAACCTAAGATCGGTGAATACT
NBCTL1_8e66ed27-06_RS0730_RS0896_Acta2__ENSMUST00000039631__483__30__0.56667__73.6067__0.99573_RS0805_T7p_8e66ed27-07	CCTTGATGACGGATAACTCTAAGTTGAGGTGGGAGAGTATTGGGATTATGGGTTTGTAGTATTGCTCTGGGCTTCATCCCCCACATAGCTGAGGGATGTGATTTGTTAGGAACCCTATAGTGAGTCGTATTAACCTAAGATCGGTGAATACT
NBCTL1_8e66ed27-06_RS0805_Acta2__ENSMUST00000039631__669__30__0.5__70.7137__0.93945_RS0730_RS0967_T7p_8e66ed27-07	CCTTGATGACGGATAACTCTAGGGATGTGATTTGTTAGGAAATAATCTGGGTCATTTTCTCCCGGTTGGCCAAGTTGAGGTGGGAGAGTATTTAGAGGGAGTAAGATGAGGACCCTATAGTGAGTCGTATTAACCTAAGATCGGTGAATACT
NBCTL1_8e66ed27-06_RS0896_Acta2__ENSMUST00000039631__413__30__0.6__74.3835__0.97978_RS0967_RS0730_T7p_8e66ed27-07	CCTTGATGACGGATAACTCTAGGGATTATGGGTTTGTAGTAGACGTCCCACGATGGATGGGAAAACAGCCCATAGAGGGAGTAAGATGAGGAAGTTGAGGTGGGAGAGTATTCCCTATAGTGAGTCGTATTAACCTAAGATCGGTGAATACT
NBCTL1_8e66ed27-06_RS0967_RS0805_Acta2__ENSMUST00000039631__376__30__0.56667__73.6281__1_RS0896_T7p_8e66ed27-07	CCTTGATGACGGATAACTCTATAGAGGGAGTAAGATGAGGAGGGATGTGATTTGTTAGGAAATCATCACCAGCGAAGCCGGCCTTACAGAGAGGGATTATGGGTTTGTAGTACCCTATAGTGAGTCGTATTAACCTAAGATCGGTGAATACT
NBCTL1_8e66ed27-06_RS0805_RS0896_Acta2__ENSMUST00000039631__580__30__0.43333__66.62__0.97749_RS0730_T7p_8e66ed27-07	CCTTGATGACGGATAACTCTAGGGATGTGATTTGTTAGGAAGGGATTATGGGTTTGTAGTACTCGTTATAGAAAGAGTGGTGCCAGATCTTAAGTTGAGGTGGGAGAGTATTCCCTATAGTGAGTCGTATTAACCTAAGATCGGTGAATACT
NBCTL1_8e66ed27-06_RS0967_Acta2__ENSMUST00000039631__874__30__0.56667__71.3587__1_RS0805_RS0730_T7p_8e66ed27-07	CCTTGATGACGGATAACTCTATAGAGGGAGTAAGATGAGGACTTCATGAGGTAGTCGGTGAGATCTCGGCCAGGGATGTGATTTGTTAGGAAAGTTGAGGTGGGAGAGTATTCCCTATAGTGAGTCGTATTAACCTAAGATCGGTGAATACT
NBCTL1_8e66ed27-06_RS0896_Acta2__ENSMUST00000039631__31__30__0.56667__73.8619__0.9972_RS0730_RS0967_T7p_8e66ed27-07	CCTTGATGACGGATAACTCTAGGGATTATGGGTTTGTAGTACCCGAAACAGGAGGCAGCTCAGCTGCTTATAAGTTGAGGTGGGAGAGTATTTAGAGGGAGTAAGATGAGGACCCTATAGTGAGTCGTATTAACCTAAGATCGGTGAATACT
NBCTL1_8e66ed27-06_RS0896_RS0805_Acta2__ENSMUST00000039631__756__30__0.46667__68.2512__1_RS0967_T7p_8e66ed27-07	CCTTGATGACGGATAACTCTAGGGATTATGGGTTTGTAGTAGGGATGTGATTTGTTAGGAAACAATACCAGTTGTACGTCCAGAGGCATAGATAGAGGGAGTAAGATGAGGACCCTATAGTGAGTCGTATTAACCTAAGATCGGTGAATACT
NBCTL1_8e66ed27-06_RS0896_RS0805_Acta2__ENSMUST00000039631__523__30__0.53333__70.6111__1_RS0730_T7p_8e66ed27-07	CCTTGATGACGGATAACTCTAGGGATTATGGGTTTGTAGTAGGGATGTGATTTGTTAGGAAGCCGTGTTCTATCGGATACTTCAGCGTCAGAAGTTGAGGTGGGAGAGTATTCCCTATAGTGAGTCGTATTAACCTAAGATCGGTGAATACT
NBCTL1_8e66ed27-06_RS0967_Acta2__ENSMUST00000039631__433__30__0.56667__71.5862__1_RS0805_RS0730_T7p_8e66ed27-07	CCTTGATGACGGATAACTCTATAGAGGGAGTAAGATGAGGACATTACTCCCTGATGTCTGGGACGTCCCACAGGGATGTGATTTGTTAGGAAAGTTGAGGTGGGAGAGTATTCCCTATAGTGAGTCGTATTAACCTAAGATCGGTGAATACT
NBCTL1_8e66ed27-06_RS0730_RS0967_Acta2__ENSMUST00000039631__1722__30__0.46667__70.7798__1_RS0896_T7p_8e66ed27-07	CCTTGATGACGGATAACTCTAAGTTGAGGTGGGAGAGTATTTAGAGGGAGTAAGATGAGGAAAGTGATTGATGCCATCCATGCCTGGGAATAGGGATTATGGGTTTGTAGTACCCTATAGTGAGTCGTATTAACCTAAGATCGGTGAATACT
NBCTL1_8e66ed27-06_RS0967_Acta2__ENSMUST00000039631__947__30__0.5__69.375__0.99175_RS0896_RS0805_T7p_8e66ed27-07	CCTTGATGACGGATAACTCTATAGAGGGAGTAAGATGAGGAGCTTCTCCTTGATGTCACGGACAATCTCACAGGGATTATGGGTTTGTAGTAGGGATGTGATTTGTTAGGAACCCTATAGTGAGTCGTATTAACCTAAGATCGGTGAATACT
NBCTL1_8e66ed27-06_RS0896_Acta2__ENSMUST00000039631__1201__30__0.43333__67.6425__1_RS0730_RS0805_T7p_8e66ed27-07	CCTTGATGACGGATAACTCTAGGGATTATGGGTTTGTAGTATGACAGGACGTTGTTAGCATAGAGATCCTTAAGTTGAGGTGGGAGAGTATTGGGATGTGATTTGTTAGGAACCCTATAGTGAGTCGTATTAACCTAAGATCGGTGAATACT
NBCTL1_8e66ed27-06_RS0730_RS0805_Acta2__ENSMUST00000039631__696__30__0.46667__70.2216__0.92779_RS0967_T7p_8e66ed27-07	CCTTGATGACGGATAACTCTAAGTTGAGGTGGGAGAGTATTGGGATGTGATTTGTTAGGAAATGGCGGGGACATTGAAGGTCTCAAACATAATAGAGGGAGTAAGATGAGGACCCTATAGTGAGTCGTATTAACCTAAGATCGGTGAATACT
NBCTL1_8e66ed27-06_RS0730_RS0967_Acta2__ENSMUST00000039631__716__30__0.56667__73.5903__0.97978_RS0896_T7p_8e66ed27-07	CCTTGATGACGGATAACTCTAAGTTGAGGTGGGAGAGTATTTAGAGGGAGTAAGATGAGGACAGCCTGAATAGCCACATACATGGCGGGGAAGGGATTATGGGTTTGTAGTACCCTATAGTGAGTCGTATTAACCTAAGATCGGTGAATACT
NBCTL1_8e66ed27-06_RS0805_Acta2__ENSMUST00000039631__543__30__0.53333__73.3412__0.80765_RS0896_RS0967_T7p_8e66ed27-07	CCTTGATGACGGATAACTCTAGGGATGTGATTTGTTAGGAATCGTCCCAGTTGGTGATGATGCCGTGTTCTAGGGATTATGGGTTTGTAGTATAGAGGGAGTAAGATGAGGACCCTATAGTGAGTCGTATTAACCTAAGATCGGTGAATACT
NBCTL1_8e66ed27-06_RS0805_Acta2__ENSMUST00000039631__403__30__0.56667__72.7726__0.99623_RS0730_RS0896_T7p_8e66ed27-07	CCTTGATGACGGATAACTCTAGGGATGTGATTTGTTAGGAAGATGGATGGGAAAACAGCCCTGGGAGCATCAAGTTGAGGTGGGAGAGTATTGGGATTATGGGTTTGTAGTACCCTATAGTGAGTCGTATTAACCTAAGATCGGTGAATACT
NBCTL1_8e66ed27-06_RS0730_Acta2__ENSMUST00000039631__1087__30__0.6__73.8284__1_RS0967_RS0805_T7p_8e66ed27-07	CCTTGATGACGGATAACTCTAAGTTGAGGTGGGAGAGTATTGAAGAGAGTCTCTGGGCAGCGGAAGCGTTCATAGAGGGAGTAAGATGAGGAGGGATGTGATTTGTTAGGAACCCTATAGTGAGTCGTATTAACCTAAGATCGGTGAATACT
NBCTL1_8e66ed27-06_RS0967_RS0730_Acta2__ENSMUST00000039631__766__30__0.5__70.0113__1_RS0896_T7p_8e66ed27-07	CCTTGATGACGGATAACTCTATAGAGGGAGTAAGATGAGGAAGTTGAGGTGGGAGAGTATTAGAGTCCAGCACAATACCAGTTGTACGTCCAGGGATTATGGGTTTGTAGTACCCTATAGTGAGTCGTATTAACCTAAGATCGGTGAATACT
NBCTL1_8e66ed27-06_RS0967_RS0805_Acta2__ENSMUST00000039631__786__30__0.53333__71.4651__1_RS0896_T7p_8e66ed27-07	CCTTGATGACGGATAACTCTATAGAGGGAGTAAGATGAGGAGGGATGTGATTTGTTAGGAATTGTGAGTCACACCATCTCCAGAGTCCAGCAGGGATTATGGGTTTGTAGTACCCTATAGTGAGTCGTATTAACCTAAGATCGGTGAATACT
NBCTL1_8e66ed27-06_RS0896_RS0730_Acta2__ENSMUST00000039631__853__30__0.56667__74.9453__0.93565_RS0805_T7p_8e66ed27-07	CCTTGATGACGGATAACTCTAGGGATTATGGGTTTGTAGTAAGTTGAGGTGGGAGAGTATTATCTCGGCCAGCCAAGTCCAGACGCATGATAGGGATGTGATTTGTTAGGAACCCTATAGTGAGTCGTATTAACCTAAGATCGGTGAATACT
NBCTL1_8e66ed27-06_RS0730_RS0805_Acta2__ENSMUST00000039631__1449__30__0.56667__73.962__0.90974_RS0967_T7p_8e66ed27-07	CCTTGATGACGGATAACTCTAAGTTGAGGTGGGAGAGTATTGGGATGTGATTTGTTAGGAAAGAGGCAGAGCAGGGGGGACTTAGAAGCATATAGAGGGAGTAAGATGAGGACCCTATAGTGAGTCGTATTAACCTAAGATCGGTGAATACT
NBCTL1_8e66ed27-06_RS0967_RS0730_Acta2__ENSMUST00000039631__1702__30__0.4__65.3457__1_RS0896_T7p_8e66ed27-07	CCTTGATGACGGATAACTCTATAGAGGGAGTAAGATGAGGAAGTTGAGGTGGGAGAGTATTGCCTGGGAATATACTTTTCTAGTTGTGTCAAGGGATTATGGGTTTGTAGTACCCTATAGTGAGTCGTATTAACCTAAGATCGGTGAATACT
NBCTL1_8e66ed27-06_RS0896_Acta2__ENSMUST00000039631__493__30__0.6__73.2544__0.90639_RS0805_RS0967_T7p_8e66ed27-07	CCTTGATGACGGATAACTCTAGGGATTATGGGTTTGTAGTAGATCCCTCTCTTGCTCTGGGCTTCATCCCCAGGGATGTGATTTGTTAGGAATAGAGGGAGTAAGATGAGGACCCTATAGTGAGTCGTATTAACCTAAGATCGGTGAATACT
NBCTL1_8e66ed27-06_RS0896_RS0730_Acta2__ENSMUST00000039631__1762__30__0.4__66.4593__1_RS0805_T7p_8e66ed27-07	CCTTGATGACGGATAACTCTAGGGATTATGGGTTTGTAGTAAGTTGAGGTGGGAGAGTATTATACCCCGTTTACATCATTTAAGTGGACCTAGGGATGTGATTTGTTAGGAACCCTATAGTGAGTCGTATTAACCTAAGATCGGTGAATACT
NBCTL1_8e66ed27-06_RS0805_Acta2__ENSMUST00000039631__11__30__0.46667__68.6926__1_RS0730_RS0967_T7p_8e66ed27-07	CCTTGATGACGGATAACTCTAGGGATGTGATTTGTTAGGAAAGCTGCTTATGGGGATAAACATCCTAAGCCAAGTTGAGGTGGGAGAGTATTTAGAGGGAGTAAGATGAGGACCCTATAGTGAGTCGTATTAACCTAAGATCGGTGAATACT
NBCTL1_8e66ed27-06_RS0896_Acta2__ENSMUST00000039631__1117__30__0.53333__71.3622__1_RS0967_RS0730_T7p_8e66ed27-07	CCTTGATGACGGATAACTCTAGGGATTATGGGTTTGTAGTACGCTGACTCCATCCCAATGAAAGATGGCTGATAGAGGGAGTAAGATGAGGAAGTTGAGGTGGGAGAGTATTCCCTATAGTGAGTCGTATTAACCTAAGATCGGTGAATACT
NBCTL1_8e66ed27-06_RS0967_RS0805_Acta2__ENSMUST00000039631__1144__30__0.56667__73.1149__1_RS0896_T7p_8e66ed27-07	CCTTGATGACGGATAACTCTATAGAGGGAGTAAGATGAGGAGGGATGTGATTTGTTAGGAAGCTGTTATAGGTGGTTTCGTGGATGCCCGCAGGGATTATGGGTTTGTAGTACCCTATAGTGAGTCGTATTAACCTAAGATCGGTGAATACT
NBCTL1_8e66ed27-06_RS0805_Acta2__ENSMUST00000039631__560__30__0.53333__71.306__0.78712_RS0730_RS0896_T7p_8e66ed27-07	CCTTGATGACGGATAACTCTAGGGATGTGATTTGTTAGGAAGCCAGATCTTTTCCATGTCGTCCCAGTTGGAAGTTGAGGTGGGAGAGTATTGGGATTATGGGTTTGTAGTACCCTATAGTGAGTCGTATTAACCTAAGATCGGTGAATACT
NBCTL1_8e66ed27-06_RS0730_Acta2__ENSMUST00000039631__1314__30__0.53333__70.9233__1_RS0805_RS0967_T7p_8e66ed27-07	CCTTGATGACGGATAACTCTAAGTTGAGGTGGGAGAGTATTGAGTACTTGCGTTCTGGAGGGGCAATGATCAGGGATGTGATTTGTTAGGAATAGAGGGAGTAAGATGAGGACCCTATAGTGAGTCGTATTAACCTAAGATCGGTGAATACT
NBCTL1_8e66ed27-06_RS0967_RS0896_Acta2__ENSMUST00000039631__917__30__0.56667__72.2474__0.93933_RS0730_T7p_8e66ed27-07	CCTTGATGACGGATAACTCTATAGAGGGAGTAAGATGAGGAGGGATTATGGGTTTGTAGTAGCTCGGCAGTAGTCACGAAGGAATAGCCACAAGTTGAGGTGGGAGAGTATTCCCTATAGTGAGTCGTATTAACCTAAGATCGGTGAATACT
NBCTL1_8e66ed27-06_RS0967_RS0896_Acta2__ENSMUST00000039631__1522__30__0.43333__67.9933__1_RS0805_T7p_8e66ed27-07	CCTTGATGACGGATAACTCTATAGAGGGAGTAAGATGAGGAGGGATTATGGGTTTGTAGTACAAAGCTTTGGGCAGGAATGATTTGGAAAGAGGGATGTGATTTGTTAGGAACCCTATAGTGAGTCGTATTAACCTAAGATCGGTGAATACT
NBCTL1_8e66ed27-06_RS0896_Acta2__ENSMUST00000039631__1502__30__0.5__72.0912__1_RS0805_RS0730_T7p_8e66ed27-07	CCTTGATGACGGATAACTCTAGGGATTATGGGTTTGTAGTAATTTGGAAAGGAACTGGAGGCGCTGATCCAAGGGATGTGATTTGTTAGGAAAGTTGAGGTGGGAGAGTATTCCCTATAGTGAGTCGTATTAACCTAAGATCGGTGAATACT
NBCTL1_8e66ed27-06_RS0730_Acta2__ENSMUST00000039631__1181__30__0.4__65.6472__1_RS0805_RS0967_T7p_8e66ed27-07	CCTTGATGACGGATAACTCTAAGTTGAGGTGGGAGAGTATTAGAGATCCTTCCTGATGTCAATATCACACTAGGGATGTGATTTGTTAGGAATAGAGGGAGTAAGATGAGGACCCTATAGTGAGTCGTATTAACCTAAGATCGGTGAATACT
NBCTL1_8e66ed27-06_RS0730_RS0967_Acta2__ENSMUST00000039631__1611__30__0.5__70.0699__1_RS0896_T7p_8e66ed27-07	CCTTGATGACGGATAACTCTAAGTTGAGGTGGGAGAGTATTTAGAGGGAGTAAGATGAGGACACAATTGAATCAGTGTTGCTAGGCCAGGGAGGGATTATGGGTTTGTAGTACCCTATAGTGAGTCGTATTAACCTAAGATCGGTGAATACT
NBCTL1_8e66ed27-06_RS0805_RS0896_Acta2__ENSMUST00000039631__141__30__0.5__72.0146__1_RS0967_T7p_8e66ed27-07	CCTTGATGACGGATAACTCTAGGGATGTGATTTGTTAGGAAGGGATTATGGGTTTGTAGTATGAAGCTGGCCGTTCACTCTAACACAACCAATAGAGGGAGTAAGATGAGGACCCTATAGTGAGTCGTATTAACCTAAGATCGGTGAATACT
NBCTL1_8e66ed27-06_RS0896_RS0805_Acta2__ENSMUST00000039631__1324__30__0.53333__70.0466__1_RS0730_T7p_8e66ed27-07	CCTTGATGACGGATAACTCTAGGGATTATGGGTTTGTAGTAGGGATGTGATTTGTTAGGAAGATCCAGACAGAGTACTTGCGTTCTGGAGGAAGTTGAGGTGGGAGAGTATTCCCTATAGTGAGTCGTATTAACCTAAGATCGGTGAATACT
NBCTL1_8e66ed27-06_RS0730_RS0967_Acta2__ENSMUST00000039631__229__30__0.6__74.9527__1_RS0805_T7p_8e66ed27-07	CCTTGATGACGGATAACTCTAAGTTGAGGTGGGAGAGTATTTAGAGGGAGTAAGATGAGGAGTCCCGGGAGGCTGAACGCTGAAGGGTTATAGGGATGTGATTTGTTAGGAACCCTATAGTGAGTCGTATTAACCTAAGATCGGTGAATACT
NBCTL1_8e66ed27-06_RS0967_Acta2__ENSMUST00000039631__182__30__0.6__74.7951__1_RS0730_RS0896_T7p_8e66ed27-07	CCTTGATGACGGATAACTCTATAGAGGGAGTAAGATGAGGATCCCCTCCCACTCGCTTCCCAAACAAGGAGAAGTTGAGGTGGGAGAGTATTGGGATTATGGGTTTGTAGTACCCTATAGTGAGTCGTATTAACCTAAGATCGGTGAATACT
NBCTL1_8e66ed27-06_RS0967_Acta2__ENSMUST00000039631__51__30__0.53333__71.2289__1_RS0896_RS0805_T7p_8e66ed27-07	CCTTGATGACGGATAACTCTATAGAGGGAGTAAGATGAGGACTGCATTCCTCTGTTCTGCTCCCGAAACAGAGGGATTATGGGTTTGTAGTAGGGATGTGATTTGTTAGGAACCCTATAGTGAGTCGTATTAACCTAAGATCGGTGAATACT
NBCTL1_8e66ed27-06_RS0805_RS0730_Acta2__ENSMUST00000039631__897__30__0.5__69.1027__0.78598_RS0896_T7p_8e66ed27-07	CCTTGATGACGGATAACTCTAGGGATGTGATTTGTTAGGAAAGTTGAGGTGGGAGAGTATTGAATAGCCACGCTCAGTCAGGATCTTCATGAGGGATTATGGGTTTGTAGTACCCTATAGTGAGTCGTATTAACCTAAGATCGGTGAATACT
NBCTL1_8e66ed27-06_RS0805_RS0967_Acta2__ENSMUST00000039631__826__30__0.56667__73.3509__0.91911_RS0730_T7p_8e66ed27-07	CCTTGATGACGGATAACTCTAGGGATGTGATTTGTTAGGAATAGAGGGAGTAAGATGAGGAGATGGCATGAGGCAGGGCATAGCCCTCATAAAGTTGAGGTGGGAGAGTATTCCCTATAGTGAGTCGTATTAACCTAAGATCGGTGAATACT
NBCTL1_8e66ed27-06_RS0730_Acta2__ENSMUST00000039631__296__30__0.6__74.4073__0.95409_RS0967_RS0896_T7p_8e66ed27-07	CCTTGATGACGGATAACTCTAAGTTGAGGTGGGAGAGTATTTAGCTGGAGCAGCGTCTCAGGGTTCCTGACATAGAGGGAGTAAGATGAGGAGGGATTATGGGTTTGTAGTACCCTATAGTGAGTCGTATTAACCTAAGATCGGTGAATACT
NBCTL1_8e66ed27-06_RS0896_RS0967_Acta2__ENSMUST00000039631__1649__30__0.43333__66.6178__1_RS0805_T7p_8e66ed27-07	CCTTGATGACGGATAACTCTAGGGATTATGGGTTTGTAGTATAGAGGGAGTAAGATGAGGAGGGCCACCCTATAATAAATGATTCTCACCTAGGGATGTGATTTGTTAGGAACCCTATAGTGAGTCGTATTAACCTAAGATCGGTGAATACT
NBCTL1_8e66ed27-06_RS0730_Acta2__ENSMUST00000039631__1492__30__0.53333__71.9178__1_RS0896_RS0805_T7p_8e66ed27-07	CCTTGATGACGGATAACTCTAAGTTGAGGTGGGAGAGTATTGAACTGGAGGCGCTGATCCACAAAACGTTCAGGGATTATGGGTTTGTAGTAGGGATGTGATTTGTTAGGAACCCTATAGTGAGTCGTATTAACCTAAGATCGGTGAATACT
NBCTL1_8e66ed27-06_RS0805_RS0967_Acta2__ENSMUST00000039631__423__30__0.6__74.5329__1_RS0730_T7p_8e66ed27-07	CCTTGATGACGGATAACTCTAGGGATGTGATTTGTTAGGAATAGAGGGAGTAAGATGAGGATGATGTCTGGGACGTCCCACGATGGATGGGAAGTTGAGGTGGGAGAGTATTCCCTATAGTGAGTCGTATTAACCTAAGATCGGTGAATACT
NBCTL1_8e66ed27-06_RS0967_RS0896_Acta2__ENSMUST00000039631__989__30__0.5__69.8532__1_RS0730_T7p_8e66ed27-07	CCTTGATGACGGATAACTCTATAGAGGGAGTAAGATGAGGAGGGATTATGGGTTTGTAGTACCGTGGCCATCTCATTTTCAAAGTCCAGAGAAGTTGAGGTGGGAGAGTATTCCCTATAGTGAGTCGTATTAACCTAAGATCGGTGAATACT
NBCTL1_8e66ed27-06_RS0896_Acta2__ENSMUST00000039631__1398__30__0.5__69.7895__1_RS0805_RS0967_T7p_8e66ed27-07	CCTTGATGACGGATAACTCTAGGGATTATGGGTTTGTAGTACCAGCTTCGTCGTATTCCTGTTTGCTGATCAGGGATGTGATTTGTTAGGAATAGAGGGAGTAAGATGAGGACCCTATAGTGAGTCGTATTAACCTAAGATCGGTGAATACT
NBCTL1_8e66ed27-06_RS0730_Acta2__ENSMUST00000039631__1__30__0.46667__68.3883__1_RS0805_RS0896_T7p_8e66ed27-07	CCTTGATGACGGATAACTCTAAGTTGAGGTGGGAGAGTATTGGGGATAAACATCCTAAGCCCTCAGAACAAAGGGATGTGATTTGTTAGGAAGGGATTATGGGTTTGTAGTACCCTATAGTGAGTCGTATTAACCTAAGATCGGTGAATACT
NBCTL1_8e66ed27-06_RS0805_RS0967_Acta2__ENSMUST00000039631__316__30__0.53333__70.6609__1_RS0730_T7p_8e66ed27-07	CCTTGATGACGGATAACTCTAGGGATGTGATTTGTTAGGAATAGAGGGAGTAAGATGAGGAGCTGTCTTCCTCTTCACACATAGCTGGAGCAAGTTGAGGTGGGAGAGTATTCCCTATAGTGAGTCGTATTAACCTAAGATCGGTGAATACT
NBCTL1_8e66ed27-06_RS0730_Acta2__ENSMUST00000039631__393__30__0.56667__74.4571__1_RS0896_RS0967_T7p_8e66ed27-07	CCTTGATGACGGATAACTCTAAGTTGAGGTGGGAGAGTATTAAAACAGCCCTGGGAGCATCATCACCAGCGAGGGATTATGGGTTTGTAGTATAGAGGGAGTAAGATGAGGACCCTATAGTGAGTCGTATTAACCTAAGATCGGTGAATACT
NBCTL1_8e66ed27-06_RS0896_RS0805_Acta2__ENSMUST00000039631__1107__30__0.46667__68.5797__1_RS0967_T7p_8e66ed27-07	CCTTGATGACGGATAACTCTAGGGATTATGGGTTTGTAGTAGGGATGTGATTTGTTAGGAAATCCCAATGAAAGATGGCTGGAAGAGAGTCATAGAGGGAGTAAGATGAGGACCCTATAGTGAGTCGTATTAACCTAAGATCGGTGAATACT
NBCTL1_8e66ed27-06_RS0805_Acta2__ENSMUST00000039631__1064__30__0.53333__73.0713__0.78836_RS0896_RS0730_T7p_8e66ed27-07	CCTTGATGACGGATAACTCTAGGGATGTGATTTGTTAGGAAAGCGTTCGTTTCCAATGGTGATCACCTGCCAGGGATTATGGGTTTGTAGTAAGTTGAGGTGGGAGAGTATTCCCTATAGTGAGTCGTATTAACCTAAGATCGGTGAATACT
NBCTL1_8e66ed27-06_RS0730_RS0967_Acta2__ENSMUST00000039631__1581__30__0.4__65.3252__1_RS0805_T7p_8e66ed27-07	CCTTGATGACGGATAACTCTAAGTTGAGGTGGGAGAGTATTTAGAGGGAGTAAGATGAGGACTACAAGTTAAGGGTAGCACATGTCTGATTAGGGATGTGATTTGTTAGGAACCCTATAGTGAGTCGTATTAACCTAAGATCGGTGAATACT
NBCTL1_8e66ed27-06_RS0730_RS0967_Acta2__ENSMUST00000039631__1171__30__0.4__65.8322__0.99955_RS0896_T7p_8e66ed27-07	CCTTGATGACGGATAACTCTAAGTTGAGGTGGGAGAGTATTTAGAGGGAGTAAGATGAGGACCTGATGTCAATATCACACTTCATGATGCTAGGGATTATGGGTTTGTAGTACCCTATAGTGAGTCGTATTAACCTAAGATCGGTGAATACT
NBCTL1_8e66ed27-06_RS0805_Acta2__ENSMUST00000039631__1987__30__0.4__66.8691__1_RS0896_RS0967_T7p_8e66ed27-07	CCTTGATGACGGATAACTCTAGGGATGTGATTTGTTAGGAAGCATATCCATGCACGTGTGTATGCTTTAATAGGGATTATGGGTTTGTAGTATAGAGGGAGTAAGATGAGGACCCTATAGTGAGTCGTATTAACCTAAGATCGGTGAATACT
NBCTL1_8e66ed27-06_RS0805_RS0896_Acta2__ENSMUST00000039631__1782__30__0.46667__68.3118__1_RS0730_T7p_8e66ed27-07	CCTTGATGACGGATAACTCTAGGGATGTGATTTGTTAGGAAGGGATTATGGGTTTGTAGTACAAGTCCTATACGCTCTCAAATACCCCGTTAAGTTGAGGTGGGAGAGTATTCCCTATAGTGAGTCGTATTAACCTAAGATCGGTGAATACT
NBCTL1_8e66ed27-06_RS0805_RS0730_Acta2__ENSMUST00000039631__1211__30__0.53333__72.6683__1_RS0967_T7p_8e66ed27-07	CCTTGATGACGGATAACTCTAGGGATGTGATTTGTTAGGAAAGTTGAGGTGGGAGAGTATTTGGTACCCCCTGACAGGACGTTGTTAGCATATAGAGGGAGTAAGATGAGGACCCTATAGTGAGTCGTATTAACCTAAGATCGGTGAATACT
NBCTL1_8e66ed27-06_RS0896_RS0967_Acta2__ENSMUST00000039631__620__30__0.6__73.7082__1_RS0730_T7p_8e66ed27-07	CCTTGATGACGGATAACTCTAGGGATTATGGGTTTGTAGTATAGAGGGAGTAAGATGAGGACTGTCAGCAGTGTCGGATGCTCTTCAGGGGAAGTTGAGGTGGGAGAGTATTCCCTATAGTGAGTCGTATTAACCTAAGATCGGTGAATACT
NBCTL1_8e66ed27-06_RS0967_RS0896_Acta2__ENSMUST00000039631__600__30__0.53333__71.5465__0.98332_RS0805_T7p_8e66ed27-07	CCTTGATGACGGATAACTCTATAGAGGGAGTAAGATGAGGAGGGATTATGGGTTTGTAGTATCTTCAGGGGCCACACGAAGCTCGTTATAGAGGGATGTGATTTGTTAGGAACCCTATAGTGAGTCGTATTAACCTAAGATCGGTGAATACT
NBCTL1_8e66ed27-06_RS0896_Acta2__ENSMUST00000039631__1388__30__0.46667__69.276__0.76883_RS0805_RS0730_T7p_8e66ed27-07	CCTTGATGACGGATAACTCTAGGGATTATGGGTTTGTAGTACGTATTCCTGTTTGCTGATCCACATCTGCTAGGGATGTGATTTGTTAGGAAAGTTGAGGTGGGAGAGTATTCCCTATAGTGAGTCGTATTAACCTAAGATCGGTGAATACT
NBCTL1_8e66ed27-06_RS0805_Acta2__ENSMUST00000039631__503__30__0.6__74.1375__1_RS0967_RS0730_T7p_8e66ed27-07	CCTTGATGACGGATAACTCTAGGGATGTGATTTGTTAGGAATCAGCGTCAGGATCCCTCTCTTGCTCTGGGATAGAGGGAGTAAGATGAGGAAGTTGAGGTGGGAGAGTATTCCCTATAGTGAGTCGTATTAACCTAAGATCGGTGAATACT
NBCTL1_8e66ed27-06_RS0967_Acta2__ENSMUST00000039631__131__30__0.46667__67.0119__1_RS0730_RS0896_T7p_8e66ed27-07	CCTTGATGACGGATAACTCTATAGAGGGAGTAAGATGAGGACGTTCACTCTAACACAACCATATAGGGACCAAGTTGAGGTGGGAGAGTATTGGGATTATGGGTTTGTAGTACCCTATAGTGAGTCGTATTAACCTAAGATCGGTGAATACT
NBCTL1_8e66ed27-06_RS0805_RS0896_Acta2__ENSMUST00000039631__101__30__0.5__70.5195__1_RS0967_T7p_8e66ed27-07	CCTTGATGACGGATAACTCTAGGGATGTGATTTGTTAGGAAGGGATTATGGGTTTGTAGTATCAGCACAAAACTCTCTAATCTGGGTGGCCATAGAGGGAGTAAGATGAGGACCCTATAGTGAGTCGTATTAACCTAAGATCGGTGAATACT
NBCTL1_8e66ed27-06_RS0730_RS0805_Acta2__ENSMUST00000039631__1732__30__0.43333__68.5476__1_RS0896_T7p_8e66ed27-07	CCTTGATGACGGATAACTCTAAGTTGAGGTGGGAGAGTATTGGGATGTGATTTGTTAGGAATCCTCTGTTGAAGTGATTGATGCCATCCATAGGGATTATGGGTTTGTAGTACCCTATAGTGAGTCGTATTAACCTAAGATCGGTGAATACT
NBCTL1_8e66ed27-06_RS0967_Acta2__ENSMUST00000039631__1712__30__0.43333__68.4766__1_RS0730_RS0805_T7p_8e66ed27-07	CCTTGATGACGGATAACTCTATAGAGGGAGTAAGATGAGGATGCCATCCATGCCTGGGAATATACTTTTCTAAGTTGAGGTGGGAGAGTATTGGGATGTGATTTGTTAGGAACCCTATAGTGAGTCGTATTAACCTAAGATCGGTGAATACT
NBCTL1_8e66ed27-06_RS0896_RS0967_Acta2__ENSMUST00000039631__353__30__0.56667__74.8187__0.98934_RS0730_T7p_8e66ed27-07	CCTTGATGACGGATAACTCTAGGGATTATGGGTTTGTAGTATAGAGGGAGTAAGATGAGGATACAGAGCCCAGAGCCATTGTCGCACACCAAAGTTGAGGTGGGAGAGTATTCCCTATAGTGAGTCGTATTAACCTAAGATCGGTGAATACT
NBCTL1_8e66ed27-06_RS0805_Acta2__ENSMUST00000039631__172__30__0.56667__73.2375__1_RS0967_RS0896_T7p_8e66ed27-07	CCTTGATGACGGATAACTCTAGGGATGTGATTTGTTAGGAACTCGCTTCCCAAACAAGGAGCAAAGACGGGATAGAGGGAGTAAGATGAGGAGGGATTATGGGTTTGTAGTACCCTATAGTGAGTCGTATTAACCTAAGATCGGTGAATACT
NBCTL1_8e66ed27-06_RS0805_Acta2__ENSMUST00000039631__473__30__0.5__69.9382__0.916_RS0730_RS0896_T7p_8e66ed27-07	CCTTGATGACGGATAACTCTAGGGATGTGATTTGTTAGGAACTTCATCCCCCACATAGCTGTCTTTTTGGCAAGTTGAGGTGGGAGAGTATTGGGATTATGGGTTTGTAGTACCCTATAGTGAGTCGTATTAACCTAAGATCGGTGAATACT
NBCTL1_8e66ed27-06_RS0967_RS0805_Acta2__ENSMUST00000039631__659__30__0.5__71.6973__0.78746_RS0730_T7p_8e66ed27-07	CCTTGATGACGGATAACTCTATAGAGGGAGTAAGATGAGGAGGGATGTGATTTGTTAGGAATCATTTTCTCCCGGTTGGCCTTAGGGTTCAAAGTTGAGGTGGGAGAGTATTCCCTATAGTGAGTCGTATTAACCTAAGATCGGTGAATACT
NBCTL1_8e66ed27-06_RS0967_Acta2__ENSMUST00000039631__1842__30__0.4__66.0703__1_RS0730_RS0896_T7p_8e66ed27-07	CCTTGATGACGGATAACTCTATAGAGGGAGTAAGATGAGGAGTGAAGTCAGTGTCGATTTTTCCTATTGGTAAGTTGAGGTGGGAGAGTATTGGGATTATGGGTTTGTAGTACCCTATAGTGAGTCGTATTAACCTAAGATCGGTGAATACT
NBCTL1_8e66ed27-06_RS0967_Acta2__ENSMUST00000039631__121__30__0.43333__68.4645__1_RS0896_RS0805_T7p_8e66ed27-07	CCTTGATGACGGATAACTCTATAGAGGGAGTAAGATGAGGAAACACAACCATATAGGGACCTCAGCACAAAAGGGATTATGGGTTTGTAGTAGGGATGTGATTTGTTAGGAACCCTATAGTGAGTCGTATTAACCTAAGATCGGTGAATACT
NBCTL1_8e66ed27-06_RS0584_Adamts9__ENSMUST00000113438__1702__30__0.53333__72.2136__1_RS0793_RS0175_T7p_8e66ed27-07	CCTTGATGACGGATAACTCTATGGGAGGATTGAGATGAGTTGTTGGTGCCATGACATGCTGGGGACTCTTAAGGATGTTATGAGTGTTGGGTTGAAAGGAATGGGTTGTGGTCCCTATAGTGAGTCGTATTAACCTAAGATCGGTGAATACT
NBCTL1_8e66ed27-06_RS0175_Adamts9__ENSMUST00000113438__1199__30__0.5__69.8256__1_RS0584_RS0896_T7p_8e66ed27-07	CCTTGATGACGGATAACTCTATGAAAGGAATGGGTTGTGGTCACCTCTACAAACCGTGGGTAGGACAGAAAATGGGAGGATTGAGATGAGTTGGGATTATGGGTTTGTAGTACCCTATAGTGAGTCGTATTAACCTAAGATCGGTGAATACT
NBCTL1_8e66ed27-06_RS0175_RS0896_Adamts9__ENSMUST00000113438__1563__30__0.53333__72.7194__1_RS0793_T7p_8e66ed27-07	CCTTGATGACGGATAACTCTATGAAAGGAATGGGTTGTGGTGGGATTATGGGTTTGTAGTAAACAGCTTCGGTAGGGGTCGCAAATGGTTCAGGATGTTATGAGTGTTGGGTCCCTATAGTGAGTCGTATTAACCTAAGATCGGTGAATACT
NBCTL1_8e66ed27-06_RS0896_RS0793_Adamts9__ENSMUST00000113438__1822__30__0.53333__70.6572__0.98772_RS0584_T7p_8e66ed27-07	CCTTGATGACGGATAACTCTAGGGATTATGGGTTTGTAGTAGGATGTTATGAGTGTTGGGTGGATAGGTCCTGGATGCAGGTTCATTCAGCATGGGAGGATTGAGATGAGTTCCCTATAGTGAGTCGTATTAACCTAAGATCGGTGAATACT
NBCTL1_8e66ed27-06_RS0793_RS0584_Adamts9__ENSMUST00000113438__1169__30__0.46667__69.2507__1_RS0175_T7p_8e66ed27-07	CCTTGATGACGGATAACTCTAGGATGTTATGAGTGTTGGGTTGGGAGGATTGAGATGAGTTGCGTTTGGTTCTTTTGTGGTTCCATCTGTCATGAAAGGAATGGGTTGTGGTCCCTATAGTGAGTCGTATTAACCTAAGATCGGTGAATACT
NBCTL1_8e66ed27-06_RS0175_Adamts9__ENSMUST00000113438__1692__30__0.46667__69.3404__1_RS0896_RS0584_T7p_8e66ed27-07	CCTTGATGACGGATAACTCTATGAAAGGAATGGGTTGTGGTTGACATGCTGGGGACTCTTAACTCCTTCTTAGGGATTATGGGTTTGTAGTATGGGAGGATTGAGATGAGTTCCCTATAGTGAGTCGTATTAACCTAAGATCGGTGAATACT
NBCTL1_8e66ed27-06_RS0793_RS0175_Adamts9__ENSMUST00000113438__1259__30__0.4__65.7924__1_RS0896_T7p_8e66ed27-07	CCTTGATGACGGATAACTCTAGGATGTTATGAGTGTTGGGTTGAAAGGAATGGGTTGTGGTGATATAATGTTGAAGGTTTGCTCCGTGGTAAGGGATTATGGGTTTGTAGTACCCTATAGTGAGTCGTATTAACCTAAGATCGGTGAATACT
NBCTL1_8e66ed27-06_RS0584_RS0793_Adamts9__ENSMUST00000113438__1635__30__0.5__70.0943__0.77754_RS0896_T7p_8e66ed27-07	CCTTGATGACGGATAACTCTATGGGAGGATTGAGATGAGTTGGATGTTATGAGTGTTGGGTGCATATTAAACACATGGCCCAGCTCGTGAGAGGGATTATGGGTTTGTAGTACCCTATAGTGAGTCGTATTAACCTAAGATCGGTGAATACT
NBCTL1_8e66ed27-06_RS0793_Adamts9__ENSMUST00000113438__1856__30__0.6__74.0318__1_RS0584_RS0175_T7p_8e66ed27-07	CCTTGATGACGGATAACTCTAGGATGTTATGAGTGTTGGGTGTTGTAGAGAAGGCCGGGCAGTTGGGAAGGATGGGAGGATTGAGATGAGTTTGAAAGGAATGGGTTGTGGTCCCTATAGTGAGTCGTATTAACCTAAGATCGGTGAATACT
NBCTL1_8e66ed27-06_RS0896_RS0175_Adamts9__ENSMUST00000113438__1249__30__0.43333__67.8032__1_RS0584_T7p_8e66ed27-07	CCTTGATGACGGATAACTCTAGGGATTATGGGTTTGTAGTATGAAAGGAATGGGTTGTGGTTGAAGGTTTGCTCCGTGGTATAAAACCATCATGGGAGGATTGAGATGAGTTCCCTATAGTGAGTCGTATTAACCTAAGATCGGTGAATACT
NBCTL1_8e66ed27-06_RS0896_Adamts9__ENSMUST00000113438__1109__30__0.5__72.6941__1_RS0793_RS0175_T7p_8e66ed27-07	CCTTGATGACGGATAACTCTAGGGATTATGGGTTTGTAGTAAGAGAGCACCTTTGTTGCCAAACCGCTCTTAGGATGTTATGAGTGTTGGGTTGAAAGGAATGGGTTGTGGTCCCTATAGTGAGTCGTATTAACCTAAGATCGGTGAATACT
NBCTL1_8e66ed27-06_RS0584_RS0793_Adamts9__ENSMUST00000113438__1842__30__0.6__74.1436__1_RS0896_T7p_8e66ed27-07	CCTTGATGACGGATAACTCTATGGGAGGATTGAGATGAGTTGGATGTTATGAGTGTTGGGTCGGGCAGTTGGGAAGGCAAAGGATAGGTCCAGGGATTATGGGTTTGTAGTACCCTATAGTGAGTCGTATTAACCTAAGATCGGTGAATACT
NBCTL1_8e66ed27-06_RS0793_RS0175_Adamts9__ENSMUST00000113438__1493__30__0.46667__68.2723__1_RS0584_T7p_8e66ed27-07	CCTTGATGACGGATAACTCTAGGATGTTATGAGTGTTGGGTTGAAAGGAATGGGTTGTGGTTCTGCAGATATCTTCCCTTGTGACCAGAACATGGGAGGATTGAGATGAGTTCCCTATAGTGAGTCGTATTAACCTAAGATCGGTGAATACT
NBCTL1_8e66ed27-06_RS0175_Adamts9__ENSMUST00000113438__1029__30__0.4__66.424__1_RS0896_RS0584_T7p_8e66ed27-07	CCTTGATGACGGATAACTCTATGAAAGGAATGGGTTGTGGTTTCTGATTTTCCGCTTGTCTTTACTGTGACAGGGATTATGGGTTTGTAGTATGGGAGGATTGAGATGAGTTCCCTATAGTGAGTCGTATTAACCTAAGATCGGTGAATACT
NBCTL1_8e66ed27-06_RS0793_Adamts9__ENSMUST00000113438__1179__30__0.43333__69.7079__1_RS0175_RS0896_T7p_8e66ed27-07	CCTTGATGACGGATAACTCTAGGATGTTATGAGTGTTGGGTAGGACAGAAAGCGTTTGGTTCTTTTGTGGTATGAAAGGAATGGGTTGTGGTGGGATTATGGGTTTGTAGTACCCTATAGTGAGTCGTATTAACCTAAGATCGGTGAATACT
NBCTL1_8e66ed27-06_RS0793_RS0896_Adamts9__ENSMUST00000113438__1921__30__0.5__68.9394__1_RS0584_T7p_8e66ed27-07	CCTTGATGACGGATAACTCTAGGATGTTATGAGTGTTGGGTGGGATTATGGGTTTGTAGTACACTGCATCATATAGGGGCACACTTGAGAGATGGGAGGATTGAGATGAGTTCCCTATAGTGAGTCGTATTAACCTAAGATCGGTGAATACT
NBCTL1_8e66ed27-06_RS0793_RS0584_Adamts9__ENSMUST00000113438__1573__30__0.53333__71.3547__1_RS0175_T7p_8e66ed27-07	CCTTGATGACGGATAACTCTAGGATGTTATGAGTGTTGGGTTGGGAGGATTGAGATGAGTTTCACTAATGGAACAGCTTCGGTAGGGGTCGATGAAAGGAATGGGTTGTGGTCCCTATAGTGAGTCGTATTAACCTAAGATCGGTGAATACT
NBCTL1_8e66ed27-06_RS0175_RS0896_Adamts9__ENSMUST00000113438__1159__30__0.5__70.1699__1_RS0584_T7p_8e66ed27-07	CCTTGATGACGGATAACTCTATGAAAGGAATGGGTTGTGGTGGGATTATGGGTTTGTAGTACTTTTGTGGTTCCATCTGTCCCTTGTGCTGATGGGAGGATTGAGATGAGTTCCCTATAGTGAGTCGTATTAACCTAAGATCGGTGAATACT
NBCTL1_8e66ed27-06_RS0175_RS0896_Adamts9__ENSMUST00000113438__1732__30__0.5__70.0799__0.9522_RS0793_T7p_8e66ed27-07	CCTTGATGACGGATAACTCTATGAAAGGAATGGGTTGTGGTGGGATTATGGGTTTGTAGTACACATCCAGGGGTTGGTGTAGAAGTTCAGTAGGATGTTATGAGTGTTGGGTCCCTATAGTGAGTCGTATTAACCTAAGATCGGTGAATACT
NBCTL1_8e66ed27-06_RS0896_RS0793_Adamts9__ENSMUST00000113438__1059__30__0.5__70.7162__1_RS0584_T7p_8e66ed27-07	CCTTGATGACGGATAACTCTAGGGATTATGGGTTTGTAGTAGGATGTTATGAGTGTTGGGTCCAGGCTATTCCTCTTTCTCCGTTTTCGCAATGGGAGGATTGAGATGAGTTCCCTATAGTGAGTCGTATTAACCTAAGATCGGTGAATACT
NBCTL1_8e66ed27-06_RS0793_RS0175_Adamts9__ENSMUST00000113438__1911__30__0.56667__74.3279__0.9288_RS0584_T7p_8e66ed27-07	CCTTGATGACGGATAACTCTAGGATGTTATGAGTGTTGGGTTGAAAGGAATGGGTTGTGGTTATAGGGGCACACTTGAGAGCCTGGCCCAAATGGGAGGATTGAGATGAGTTCCCTATAGTGAGTCGTATTAACCTAAGATCGGTGAATACT
NBCTL1_8e66ed27-06_RS0175_RS0896_Adamts9__ENSMUST00000113438__1742__30__0.53333__72.3473__0.7931_RS0584_T7p_8e66ed27-07	CCTTGATGACGGATAACTCTATGAAAGGAATGGGTTGTGGTGGGATTATGGGTTTGTAGTAGCACTTTGACCACATCCAGGGGTTGGTGTAATGGGAGGATTGAGATGAGTTCCCTATAGTGAGTCGTATTAACCTAAGATCGGTGAATACT
NBCTL1_8e66ed27-06_RS0175_Adamts9__ENSMUST00000113438__1069__30__0.53333__71.5218__1_RS0896_RS0793_T7p_8e66ed27-07	CCTTGATGACGGATAACTCTATGAAAGGAATGGGTTGTGGTACGTCGTCAGCCAGGCTATTCCTCTTTCTCAGGGATTATGGGTTTGTAGTAGGATGTTATGAGTGTTGGGTCCCTATAGTGAGTCGTATTAACCTAAGATCGGTGAATACT
NBCTL1_8e66ed27-06_RS0793_Adamts9__ENSMUST00000113438__1603__30__0.5__72.3044__0.97518_RS0584_RS0896_T7p_8e66ed27-07	CCTTGATGACGGATAACTCTAGGATGTTATGAGTGTTGGGTATTGTGAAAGCTGTGCTCAGCCCACTGTCTATGGGAGGATTGAGATGAGTTGGGATTATGGGTTTGTAGTACCCTATAGTGAGTCGTATTAACCTAAGATCGGTGAATACT
NBCTL1_8e66ed27-06_RS0793_RS0175_Adamts9__ENSMUST00000113438__1473__30__0.56667__73.9748__1_RS0584_T7p_8e66ed27-07	CCTTGATGACGGATAACTCTAGGATGTTATGAGTGTTGGGTTGAAAGGAATGGGTTGTGGTTGACCAGAACGGCTGTGTCGTGCTGAATCCATGGGAGGATTGAGATGAGTTCCCTATAGTGAGTCGTATTAACCTAAGATCGGTGAATACT
NBCTL1_8e66ed27-06_RS0175_Adamts9__ENSMUST00000113438__1658__30__0.4__66.8894__1_RS0584_RS0896_T7p_8e66ed27-07	CCTTGATGACGGATAACTCTATGAAAGGAATGGGTTGTGGTGCATTTATTGCTGTCATCGTGAGGCATATTATGGGAGGATTGAGATGAGTTGGGATTATGGGTTTGTAGTACCCTATAGTGAGTCGTATTAACCTAAGATCGGTGAATACT
NBCTL1_8e66ed27-06_RS0896_Adamts9__ENSMUST00000113438__1219__30__0.56667__72.9764__0.85032_RS0175_RS0793_T7p_8e66ed27-07	CCTTGATGACGGATAACTCTAGGGATTATGGGTTTGTAGTACTGTGGTCAGCCACCACCATCACCTCTACAATGAAAGGAATGGGTTGTGGTGGATGTTATGAGTGTTGGGTCCCTATAGTGAGTCGTATTAACCTAAGATCGGTGAATACT
NBCTL1_8e66ed27-06_RS0793_RS0584_Adamts9__ENSMUST00000113438__1752__30__0.5__71.0771__1_RS0896_T7p_8e66ed27-07	CCTTGATGACGGATAACTCTAGGATGTTATGAGTGTTGGGTTGGGAGGATTGAGATGAGTTATTTCCGACTGCACTTTGACCACATCCAGGAGGGATTATGGGTTTGTAGTACCCTATAGTGAGTCGTATTAACCTAAGATCGGTGAATACT
NBCTL1_8e66ed27-06_RS0793_Adamts9__ENSMUST00000113438__1139__30__0.5__70.014__1_RS0175_RS0584_T7p_8e66ed27-07	CCTTGATGACGGATAACTCTAGGATGTTATGAGTGTTGGGTCCTTGTGCTGTTTGTCTGGTTGCTATAGCCATGAAAGGAATGGGTTGTGGTTGGGAGGATTGAGATGAGTTCCCTATAGTGAGTCGTATTAACCTAAGATCGGTGAATACT
NBCTL1_8e66ed27-06_RS0896_RS0175_Adamts9__ENSMUST00000113438__1149__30__0.5__71.7278__0.93221_RS0584_T7p_8e66ed27-07	CCTTGATGACGGATAACTCTAGGGATTATGGGTTTGTAGTATGAAAGGAATGGGTTGTGGTTCCATCTGTCCCTTGTGCTGTTTGTCTGGTATGGGAGGATTGAGATGAGTTCCCTATAGTGAGTCGTATTAACCTAAGATCGGTGAATACT
NBCTL1_8e66ed27-06_RS0175_RS0896_Adamts9__ENSMUST00000113438__1463__30__0.56667__73.749__1_RS0793_T7p_8e66ed27-07	CCTTGATGACGGATAACTCTATGAAAGGAATGGGTTGTGGTGGGATTATGGGTTTGTAGTAGGCTGTGTCGTGCTGAATCCCACCCAAGTAAGGATGTTATGAGTGTTGGGTCCCTATAGTGAGTCGTATTAACCTAAGATCGGTGAATACT
NBCTL1_8e66ed27-06_RS0896_Adamts9__ENSMUST00000113438__1762__30__0.43333__67.6973__1_RS0793_RS0584_T7p_8e66ed27-07	CCTTGATGACGGATAACTCTAGGGATTATGGGTTTGTAGTATCAGTGATGTATTTCCGACTGCACTTTGACAGGATGTTATGAGTGTTGGGTTGGGAGGATTGAGATGAGTTCCCTATAGTGAGTCGTATTAACCTAAGATCGGTGAATACT
NBCTL1_8e66ed27-06_RS0793_RS0175_Adamts9__ENSMUST00000113438__1189__30__0.5__72.275__1_RS0584_T7p_8e66ed27-07	CCTTGATGACGGATAACTCTAGGATGTTATGAGTGTTGGGTTGAAAGGAATGGGTTGTGGTAACCGTGGGTAGGACAGAAAGCGTTTGGTTATGGGAGGATTGAGATGAGTTCCCTATAGTGAGTCGTATTAACCTAAGATCGGTGAATACT
NBCTL1_8e66ed27-06_RS0896_Adamts9__ENSMUST00000113438__1951__30__0.53333__71.3283__1_RS0584_RS0175_T7p_8e66ed27-07	CCTTGATGACGGATAACTCTAGGGATTATGGGTTTGTAGTACCATCCACATTATTGCACCAGAGCCGTCTGATGGGAGGATTGAGATGAGTTTGAAAGGAATGGGTTGTGGTCCCTATAGTGAGTCGTATTAACCTAAGATCGGTGAATACT
NBCTL1_8e66ed27-06_RS0793_Adamts9__ENSMUST00000113438__1645__30__0.46667__69.3739__1_RS0896_RS0175_T7p_8e66ed27-07	CCTTGATGACGGATAACTCTAGGATGTTATGAGTGTTGGGTTCATCGTGAGGCATATTAAACACATGGCCCAGGGATTATGGGTTTGTAGTATGAAAGGAATGGGTTGTGGTCCCTATAGTGAGTCGTATTAACCTAAGATCGGTGAATACT
NBCTL1_8e66ed27-06_RS0584_RS0793_Adamts9__ENSMUST00000113438__1119__30__0.5__71.8139__1_RS0896_T7p_8e66ed27-07	CCTTGATGACGGATAACTCTATGGGAGGATTGAGATGAGTTGGATGTTATGAGTGTTGGGTTGCTATAGCCAGAGAGCACCTTTGTTGCCAAGGGATTATGGGTTTGTAGTACCCTATAGTGAGTCGTATTAACCTAAGATCGGTGAATACT
NBCTL1_8e66ed27-06_RS0584_Adamts9__ENSMUST00000113438__1772__30__0.43333__66.1775__1_RS0175_RS0793_T7p_8e66ed27-07	CCTTGATGACGGATAACTCTATGGGAGGATTGAGATGAGTTGTCTAGGAACTCAGTGATGTATTTCCGACTATGAAAGGAATGGGTTGTGGTGGATGTTATGAGTGTTGGGTCCCTATAGTGAGTCGTATTAACCTAAGATCGGTGAATACT
NBCTL1_8e66ed27-06_RS0584_RS0175_Adamts9__ENSMUST00000113438__1049__30__0.4__66.9246__1_RS0896_T7p_8e66ed27-07	CCTTGATGACGGATAACTCTATGGGAGGATTGAGATGAGTTTGAAAGGAATGGGTTGTGGTCCTCTTTCTCCGTTTTCGCATTCTGATTTTAGGGATTATGGGTTTGTAGTACCCTATAGTGAGTCGTATTAACCTAAGATCGGTGAATACT
NBCTL1_8e66ed27-06_RS0175_Adamts9__ENSMUST00000113438__1413__30__0.4__67.338__1_RS0896_RS0793_T7p_8e66ed27-07	CCTTGATGACGGATAACTCTATGAAAGGAATGGGTTGTGGTGGCAAAAGTTCTTTAATGTTGTCTGGGCATAGGGATTATGGGTTTGTAGTAGGATGTTATGAGTGTTGGGTCCCTATAGTGAGTCGTATTAACCTAAGATCGGTGAATACT
NBCTL1_8e66ed27-06_RS0793_Adamts9__ENSMUST00000113438__1593__30__0.53333__70.8376__1_RS0584_RS0896_T7p_8e66ed27-07	CCTTGATGACGGATAACTCTAGGATGTTATGAGTGTTGGGTCTGTGCTCAGCCCACTGTCTTCACTAATGGATGGGAGGATTGAGATGAGTTGGGATTATGGGTTTGTAGTACCCTATAGTGAGTCGTATTAACCTAAGATCGGTGAATACT
NBCTL1_8e66ed27-06_RS0175_Adamts9__ENSMUST00000113438__1722__30__0.5__70.9499__1_RS0793_RS0584_T7p_8e66ed27-07	CCTTGATGACGGATAACTCTATGAAAGGAATGGGTTGTGGTGGTTGGTGTAGAAGTTCAGTGTTGGTGCCAAGGATGTTATGAGTGTTGGGTTGGGAGGATTGAGATGAGTTCCCTATAGTGAGTCGTATTAACCTAAGATCGGTGAATACT
NBCTL1_8e66ed27-06_RS0896_RS0175_Adamts9__ENSMUST00000113438__1812__30__0.5__71.0844__1_RS0584_T7p_8e66ed27-07	CCTTGATGACGGATAACTCTAGGGATTATGGGTTTGTAGTATGAAAGGAATGGGTTGTGGTTGGATGCAGGTTCATTCAGCAAGCACTCTCATGGGAGGATTGAGATGAGTTCCCTATAGTGAGTCGTATTAACCTAAGATCGGTGAATACT
NBCTL1_8e66ed27-06_RS0175_RS0793_Adamts9__ENSMUST00000113438__1229__30__0.5__71.862__1_RS0896_T7p_8e66ed27-07	CCTTGATGACGGATAACTCTATGAAAGGAATGGGTTGTGGTGGATGTTATGAGTGTTGGGTTAAAACCATCCTGTGGTCAGCCACCACCATAGGGATTATGGGTTTGTAGTACCCTATAGTGAGTCGTATTAACCTAAGATCGGTGAATACT
NBCTL1_8e66ed27-06_RS0793_RS0584_Adamts9__ENSMUST00000113438__1001__30__0.46667__69.4184__1_RS0896_T7p_8e66ed27-07	CCTTGATGACGGATAACTCTAGGATGTTATGAGTGTTGGGTTGGGAGGATTGAGATGAGTTACTATTTTTGAGTTCTGAGGTGGCACAGGCAGGGATTATGGGTTTGTAGTACCCTATAGTGAGTCGTATTAACCTAAGATCGGTGAATACT
NBCTL1_8e66ed27-06_RS0793_Adamts9__ENSMUST00000113438__1369__30__0.4__65.7443__1_RS0584_RS0175_T7p_8e66ed27-07	CCTTGATGACGGATAACTCTAGGATGTTATGAGTGTTGGGTGGTCCTTCCTGTTCATTATGAATCACAACTATGGGAGGATTGAGATGAGTTTGAAAGGAATGGGTTGTGGTCCCTATAGTGAGTCGTATTAACCTAAGATCGGTGAATACT
NBCTL1_8e66ed27-06_RS0896_Adamts9__ENSMUST00000113438__1129__30__0.5__70.3231__1_RS0175_RS0584_T7p_8e66ed27-07	CCTTGATGACGGATAACTCTAGGGATTATGGGTTTGTAGTATTTGTCTGGTTGCTATAGCCAGAGAGCACCATGAAAGGAATGGGTTGTGGTTGGGAGGATTGAGATGAGTTCCCTATAGTGAGTCGTATTAACCTAAGATCGGTGAATACT
NBCTL1_8e66ed27-06_RS0896_RS0793_Adamts9__ENSMUST00000113438__1931__30__0.56667__73.5123__1_RS0175_T7p_8e66ed27-07	CCTTGATGACGGATAACTCTAGGGATTATGGGTTTGTAGTAGGATGTTATGAGTGTTGGGTGAGCCGTCTGCACTGCATCATATAGGGGCAATGAAAGGAATGGGTTGTGGTCCCTATAGTGAGTCGTATTAACCTAAGATCGGTGAATACT
NBCTL1_8e66ed27-06_RS0584_Adamts9__ENSMUST00000113438__1483__30__0.56667__73.599__1_RS0896_RS0793_T7p_8e66ed27-07	CCTTGATGACGGATAACTCTATGGGAGGATTGAGATGAGTTTCTTCCCTTGTGACCAGAACGGCTGTGTCGAGGGATTATGGGTTTGTAGTAGGATGTTATGAGTGTTGGGTCCCTATAGTGAGTCGTATTAACCTAAGATCGGTGAATACT
NBCTL1_8e66ed27-06_RS0584_RS0175_Adamts9__ENSMUST00000113438__1792__30__0.53333__70.8996__0.90717_RS0793_T7p_8e66ed27-07	CCTTGATGACGGATAACTCTATGGGAGGATTGAGATGAGTTTGAAAGGAATGGGTTGTGGTAAGCACTCTCCGTACCCAGTGTCTAGGAACAGGATGTTATGAGTGTTGGGTCCCTATAGTGAGTCGTATTAACCTAAGATCGGTGAATACT
NBCTL1_8e66ed27-06_RS0584_RS0896_Adamts9__ENSMUST00000113438__1623__30__0.53333__71.4833__0.86842_RS0175_T7p_8e66ed27-07	CCTTGATGACGGATAACTCTATGGGAGGATTGAGATGAGTTGGGATTATGGGTTTGTAGTACATGGCCCAGCTCGTGAGCTATTGTGAAAGATGAAAGGAATGGGTTGTGGTCCCTATAGTGAGTCGTATTAACCTAAGATCGGTGAATACT
NBCTL1_8e66ed27-06_RS0896_Adamts9__ENSMUST00000113438__1019__30__0.4__65.2249__0.92906_RS0793_RS0175_T7p_8e66ed27-07	CCTTGATGACGGATAACTCTAGGGATTATGGGTTTGTAGTACCGCTTGTCTTTACTGTGACTATTTTTGAGAGGATGTTATGAGTGTTGGGTTGAAAGGAATGGGTTGTGGTCCCTATAGTGAGTCGTATTAACCTAAGATCGGTGAATACT
NBCTL1_8e66ed27-06_RS0584_RS0793_Adamts9__ENSMUST00000113438__1533__30__0.46667__68.9857__1_RS0896_T7p_8e66ed27-07	CCTTGATGACGGATAACTCTATGGGAGGATTGAGATGAGTTGGATGTTATGAGTGTTGGGTCCAGTTCAGCAAGACCTAAGGTGTCACATTAGGGATTATGGGTTTGTAGTACCCTATAGTGAGTCGTATTAACCTAAGATCGGTGAATACT
NBCTL1_8e66ed27-06_RS0175_Adamts9__ENSMUST00000113438__1388__30__0.4__65.1778__1_RS0793_RS0584_T7p_8e66ed27-07	CCTTGATGACGGATAACTCTATGAAAGGAATGGGTTGTGGTGGCATTGAAATTTATGTAAGGTCCTTCCTGAGGATGTTATGAGTGTTGGGTTGGGAGGATTGAGATGAGTTCCCTATAGTGAGTCGTATTAACCTAAGATCGGTGAATACT
NBCTL1_8e66ed27-06_RS0175_RS0896_Adamts9__ENSMUST00000113438__1503__30__0.5__69.5943__1_RS0584_T7p_8e66ed27-07	CCTTGATGACGGATAACTCTATGAAAGGAATGGGTTGTGGTGGGATTATGGGTTTGTAGTATGTCCTGAGCTCTGCAGATATCTTCCCTTGATGGGAGGATTGAGATGAGTTCCCTATAGTGAGTCGTATTAACCTAAGATCGGTGAATACT
NBCTL1_8e66ed27-06_RS0896_Adamts9__ENSMUST00000113438__1941__30__0.53333__73.7403__1_RS0793_RS0175_T7p_8e66ed27-07	CCTTGATGACGGATAACTCTAGGGATTATGGGTTTGTAGTATATTGCACCAGAGCCGTCTGCACTGCATCAAGGATGTTATGAGTGTTGGGTTGAAAGGAATGGGTTGTGGTCCCTATAGTGAGTCGTATTAACCTAAGATCGGTGAATACT
NBCTL1_8e66ed27-06_RS0584_RS0793_Adamts9__ENSMUST00000113438__1971__30__0.53333__73.8778__0.94651_RS0896_T7p_8e66ed27-07	CCTTGATGACGGATAACTCTATGGGAGGATTGAGATGAGTTGGATGTTATGAGTGTTGGGTTCCTGCAGCCTTTGTGTGCTCCATCCACATAGGGATTATGGGTTTGTAGTACCCTATAGTGAGTCGTATTAACCTAAGATCGGTGAATACT
NBCTL1_8e66ed27-06_RS0175_RS0793_Adamts9__ENSMUST00000113438__1039__30__0.43333__69.098__1_RS0584_T7p_8e66ed27-07	CCTTGATGACGGATAACTCTATGAAAGGAATGGGTTGTGGTGGATGTTATGAGTGTTGGGTCGTTTTCGCATTCTGATTTTCCGCTTGTCTATGGGAGGATTGAGATGAGTTCCCTATAGTGAGTCGTATTAACCTAAGATCGGTGAATACT
NBCTL1_8e66ed27-06_RS0584_RS0896_Adamts9__ENSMUST00000113438__1239__30__0.5__68.8703__1_RS0175_T7p_8e66ed27-07	CCTTGATGACGGATAACTCTATGGGAGGATTGAGATGAGTTGGGATTATGGGTTTGTAGTACTCCGTGGTATAAAACCATCCTGTGGTCAGATGAAAGGAATGGGTTGTGGTCCCTATAGTGAGTCGTATTAACCTAAGATCGGTGAATACT
NBCTL1_8e66ed27-06_RS0896_RS0793_Adamts9__ENSMUST00000113438__1523__30__0.46667__68.7961__1_RS0175_T7p_8e66ed27-07	CCTTGATGACGGATAACTCTAGGGATTATGGGTTTGTAGTAGGATGTTATGAGTGTTGGGTAAGACCTAAGGTGTCACATTTGTCCTGAGCATGAAAGGAATGGGTTGTGGTCCCTATAGTGAGTCGTATTAACCTAAGATCGGTGAATACT
NBCTL1_8e66ed27-06_RS0896_RS0793_Adamts9__ENSMUST00000113438__1712__30__0.5__70.5169__1_RS0584_T7p_8e66ed27-07	CCTTGATGACGGATAACTCTAGGGATTATGGGTTTGTAGTAGGATGTTATGAGTGTTGGGTGAAGTTCAGTGTTGGTGCCATGACATGCTGATGGGAGGATTGAGATGAGTTCCCTATAGTGAGTCGTATTAACCTAAGATCGGTGAATACT
NBCTL1_8e66ed27-06_RS0584_RS0793_Adamts9__ENSMUST00000113438__1802__30__0.5__71.5248__1_RS0175_T7p_8e66ed27-07	CCTTGATGACGGATAACTCTATGGGAGGATTGAGATGAGTTGGATGTTATGAGTGTTGGGTTTCATTCAGCAAGCACTCTCCGTACCCAGTATGAAAGGAATGGGTTGTGGTCCCTATAGTGAGTCGTATTAACCTAAGATCGGTGAATACT
NBCTL1_8e66ed27-06_RS0896_RS0175_Adamts9__ENSMUST00000113438__1543__30__0.46667__68.1795__1_RS0584_T7p_8e66ed27-07	CCTTGATGACGGATAACTCTAGGGATTATGGGTTTGTAGTATGAAAGGAATGGGTTGTGGTCAAATGGTTCCCAGTTCAGCAAGACCTAAGATGGGAGGATTGAGATGAGTTCCCTATAGTGAGTCGTATTAACCTAAGATCGGTGAATACT
NBCTL1_8e66ed27-06_RS0175_Adamts9__ENSMUST00000113438__1553__30__0.56667__72.9432__1_RS0896_RS0793_T7p_8e66ed27-07	CCTTGATGACGGATAACTCTATGAAAGGAATGGGTTGTGGTGTAGGGGTCGCAAATGGTTCCCAGTTCAGCAGGGATTATGGGTTTGTAGTAGGATGTTATGAGTGTTGGGTCCCTATAGTGAGTCGTATTAACCTAAGATCGGTGAATACT
NBCTL1_8e66ed27-06_RS0793_Adamts9__ENSMUST00000113438__1079__30__0.56667__74.7796__1_RS0896_RS0584_T7p_8e66ed27-07	CCTTGATGACGGATAACTCTAGGATGTTATGAGTGTTGGGTTAGCAGTGCCACGTCGTCAGCCAGGCTATTAGGGATTATGGGTTTGTAGTATGGGAGGATTGAGATGAGTTCCCTATAGTGAGTCGTATTAACCTAAGATCGGTGAATACT
NBCTL1_8e66ed27-06_RS0793_Adamts9__ENSMUST00000113438__991__30__0.53333__73.6819__1_RS0175_RS0584_T7p_8e66ed27-07	CCTTGATGACGGATAACTCTAGGATGTTATGAGTGTTGGGTAGTTCTGAGGTGGCACAGGCATGCTTTCCTATGAAAGGAATGGGTTGTGGTTGGGAGGATTGAGATGAGTTCCCTATAGTGAGTCGTATTAACCTAAGATCGGTGAATACT
NBCTL1_8e66ed27-06_RS0896_Adamts9__ENSMUST00000113438__1099__30__0.5__72.3649__1_RS0175_RS0584_T7p_8e66ed27-07	CCTTGATGACGGATAACTCTAGGGATTATGGGTTTGTAGTATTTGTTGCCAAACCGCTCTTTAGCAGTGCCATGAAAGGAATGGGTTGTGGTTGGGAGGATTGAGATGAGTTCCCTATAGTGAGTCGTATTAACCTAAGATCGGTGAATACT
NBCTL1_8e66ed27-06_RS0896_Adamts9__ENSMUST00000113438__1961__30__0.43333__69.6532__1_RS0175_RS0793_T7p_8e66ed27-07	CCTTGATGACGGATAACTCTAGGGATTATGGGTTTGTAGTATTTGTGTGCTCCATCCACATTATTGCACCAATGAAAGGAATGGGTTGTGGTGGATGTTATGAGTGTTGGGTCCCTATAGTGAGTCGTATTAACCTAAGATCGGTGAATACT
NBCTL1_8e66ed27-06_RS0793_RS0896_Adamts9__ENSMUST00000113438__1669__30__0.4__65.9423__1_RS0584_T7p_8e66ed27-07	CCTTGATGACGGATAACTCTAGGATGTTATGAGTGTTGGGTGGGATTATGGGTTTGTAGTACCTTCTTCTTTGCATTTATTGCTGTCATCGATGGGAGGATTGAGATGAGTTCCCTATAGTGAGTCGTATTAACCTAAGATCGGTGAATACT
NBCTL1_8e66ed27-06_RS0584_RS0793_Adamts9__ENSMUST00000113438__1089__30__0.56667__74.0921__1_RS0175_T7p_8e66ed27-07	CCTTGATGACGGATAACTCTATGGGAGGATTGAGATGAGTTGGATGTTATGAGTGTTGGGTAACCGCTCTTTAGCAGTGCCACGTCGTCAGATGAAAGGAATGGGTTGTGGTCCCTATAGTGAGTCGTATTAACCTAAGATCGGTGAATACT
NBCTL1_8e66ed27-06_RS0584_RS0896_Adamts9__ENSMUST00000113438__1513__30__0.46667__68.7978__1_RS0175_T7p_8e66ed27-07	CCTTGATGACGGATAACTCTATGGGAGGATTGAGATGAGTTGGGATTATGGGTTTGTAGTAGTGTCACATTTGTCCTGAGCTCTGCAGATAATGAAAGGAATGGGTTGTGGTCCCTATAGTGAGTCGTATTAACCTAAGATCGGTGAATACT
NBCTL1_8e66ed27-06_RS0896_RS0175_Adamts9__ENSMUST00000113438__1453__30__0.46667__68.8419__1_RS0793_T7p_8e66ed27-07	CCTTGATGACGGATAACTCTAGGGATTATGGGTTTGTAGTATGAAAGGAATGGGTTGTGGTTGCTGAATCCCACCCAAGTAGTTCTTTGAGAGGATGTTATGAGTGTTGGGTCCCTATAGTGAGTCGTATTAACCTAAGATCGGTGAATACT
NBCTL1_8e66ed27-06_RS0793_RS0896_Adamts9__ENSMUST00000113438__1433__30__0.46667__70.6978__1_RS0584_T7p_8e66ed27-07	CCTTGATGACGGATAACTCTAGGATGTTATGAGTGTTGGGTGGGATTATGGGTTTGTAGTAGTTCTTTGAGTGCTGCCACTGGCAAAAGTTATGGGAGGATTGAGATGAGTTCCCTATAGTGAGTCGTATTAACCTAAGATCGGTGAATACT
NBCTL1_8e66ed27-06_RS0247_Adcyap1__ENSMUST00000064775__909__30__0.53333__73.1464__0.99778_RS1040_RS0578_T7p_8e66ed27-07	CCTTGATGACGGATAACTCTAAGGGTGTGTTTGTAAAGGGTTACCTTTTCCCTAGCACGGCCGCCAAGTATATGGGATAGTATGTGGAAAGTGGGTGGTTTAGTGTGTGTTTCCCTATAGTGAGTCGTATTAACCTAAGATCGGTGAATACT
NBCTL1_8e66ed27-06_RS1261_Adcyap1__ENSMUST00000064775__2049__30__0.43333__68.1541__0.97139_RS0247_RS0578_T7p_8e66ed27-07	CCTTGATGACGGATAACTCTAGAGGAGTGGATAAATGGTGTAGAAAATCCACAAAGAACAGAGCTGGCTTCAAGGGTGTGTTTGTAAAGGGTGGGTGGTTTAGTGTGTGTTTCCCTATAGTGAGTCGTATTAACCTAAGATCGGTGAATACT
NBCTL1_8e66ed27-06_RS0247_Adcyap1__ENSMUST00000064775__437__30__0.46667__68.8689__1_RS1261_RS1040_T7p_8e66ed27-07	CCTTGATGACGGATAACTCTAAGGGTGTGTTTGTAAAGGGTACATGGTCATTGGTGTCTAGGAAAGGGTTGAGAGGAGTGGATAAATGGTGTTGGGATAGTATGTGGAAAGTCCCTATAGTGAGTCGTATTAACCTAAGATCGGTGAATACT
NBCTL1_8e66ed27-06_RS1040_RS1261_Adcyap1__ENSMUST00000064775__968__30__0.46667__67.7238__1_RS0578_T7p_8e66ed27-07	CCTTGATGACGGATAACTCTATGGGATAGTATGTGGAAAGTGAGGAGTGGATAAATGGTGTGGCAGCTGATCTGCTACAAGTATGCTATTCAGGGTGGTTTAGTGTGTGTTTCCCTATAGTGAGTCGTATTAACCTAAGATCGGTGAATACT
NBCTL1_8e66ed27-06_RS0578_RS0247_Adcyap1__ENSMUST00000064775__354__30__0.56667__73.1274__1_RS1040_T7p_8e66ed27-07	CCTTGATGACGGATAACTCTAGGGTGGTTTAGTGTGTGTTTAGGGTGTGTTTGTAAAGGGTACCCGAGAAGCATCAGTCACTGTCTGGAGCATGGGATAGTATGTGGAAAGTCCCTATAGTGAGTCGTATTAACCTAAGATCGGTGAATACT
NBCTL1_8e66ed27-06_RS0578_Adcyap1__ENSMUST00000064775__1999__30__0.46667__69.5471__1_RS1261_RS0247_T7p_8e66ed27-07	CCTTGATGACGGATAACTCTAGGGTGGTTTAGTGTGTGTTTGGAGGATCCTGGCCATTTCACAACATGAAAAGAGGAGTGGATAAATGGTGTAGGGTGTGTTTGTAAAGGGTCCCTATAGTGAGTCGTATTAACCTAAGATCGGTGAATACT
NBCTL1_8e66ed27-06_RS1040_Adcyap1__ENSMUST00000064775__1018__30__0.4__65.9648__1_RS0247_RS1261_T7p_8e66ed27-07	CCTTGATGACGGATAACTCTATGGGATAGTATGTGGAAAGTCTGGTCAGTCAATTTGGAAAACGACTTTTCAAGGGTGTGTTTGTAAAGGGTGAGGAGTGGATAAATGGTGTCCCTATAGTGAGTCGTATTAACCTAAGATCGGTGAATACT
NBCTL1_8e66ed27-06_RS0578_Adcyap1__ENSMUST00000064775__119__30__0.43333__65.5939__1_RS1261_RS1040_T7p_8e66ed27-07	CCTTGATGACGGATAACTCTAGGGTGGTTTAGTGTGTGTTTGGAGAAGAAGCTAATGGGTAAGAAAAGAGGAGAGGAGTGGATAAATGGTGTTGGGATAGTATGTGGAAAGTCCCTATAGTGAGTCGTATTAACCTAAGATCGGTGAATACT
NBCTL1_8e66ed27-06_RS0578_RS0247_Adcyap1__ENSMUST00000064775__2864__30__0.43333__65.5746__1_RS1040_T7p_8e66ed27-07	CCTTGATGACGGATAACTCTAGGGTGGTTTAGTGTGTGTTTAGGGTGTGTTTGTAAAGGGTCAGAGTTAAAGATTGATCCTGTAGCTGGACATGGGATAGTATGTGGAAAGTCCCTATAGTGAGTCGTATTAACCTAAGATCGGTGAATACT
NBCTL1_8e66ed27-06_RS0247_RS1261_Adcyap1__ENSMUST00000064775__2039__30__0.5__70.1114__0.97139_RS0578_T7p_8e66ed27-07	CCTTGATGACGGATAACTCTAAGGGTGTGTTTGTAAAGGGTGAGGAGTGGATAAATGGTGTCAAAGAACAGAGCTGGCTTCTGCAGAACAGAGGGTGGTTTAGTGTGTGTTTCCCTATAGTGAGTCGTATTAACCTAAGATCGGTGAATACT
NBCTL1_8e66ed27-06_RS1261_RS1040_Adcyap1__ENSMUST00000064775__364__30__0.5__70.6386__1_RS0247_T7p_8e66ed27-07	CCTTGATGACGGATAACTCTAGAGGAGTGGATAAATGGTGTTGGGATAGTATGTGGAAAGTTGGAATCACAACCCGAGAAGCATCAGTCACAAGGGTGTGTTTGTAAAGGGTCCCTATAGTGAGTCGTATTAACCTAAGATCGGTGAATACT
NBCTL1_8e66ed27-06_RS1261_RS0578_Adcyap1__ENSMUST00000064775__978__30__0.56667__72.5185__1_RS1040_T7p_8e66ed27-07	CCTTGATGACGGATAACTCTAGAGGAGTGGATAAATGGTGTGGGTGGTTTAGTGTGTGTTTCAAGGTAGCCGGCAGCTGATCTGCTACAAGATGGGATAGTATGTGGAAAGTCCCTATAGTGAGTCGTATTAACCTAAGATCGGTGAATACT
NBCTL1_8e66ed27-06_RS1040_Adcyap1__ENSMUST00000064775__255__30__0.43333__68.9699__1_RS0247_RS0578_T7p_8e66ed27-07	CCTTGATGACGGATAACTCTATGGGATAGTATGTGGAAAGTTCCGCTCAAAACTTTGTAGACGCACAAAACAAGGGTGTGTTTGTAAAGGGTGGGTGGTTTAGTGTGTGTTTCCCTATAGTGAGTCGTATTAACCTAAGATCGGTGAATACT
NBCTL1_8e66ed27-06_RS0578_RS0247_Adcyap1__ENSMUST00000064775__417__30__0.53333__71.7474__0.97589_RS1261_T7p_8e66ed27-07	CCTTGATGACGGATAACTCTAGGGTGGTTTAGTGTGTGTTTAGGGTGTGTTTGTAAAGGGTGAAAGGGTTGACTAAGTAGGACAGCGGGCAAGAGGAGTGGATAAATGGTGTCCCTATAGTGAGTCGTATTAACCTAAGATCGGTGAATACT
NBCTL1_8e66ed27-06_RS1040_RS0247_Adcyap1__ENSMUST00000064775__560__30__0.56667__72.5077__1_RS1261_T7p_8e66ed27-07	CCTTGATGACGGATAACTCTATGGGATAGTATGTGGAAAGTAGGGTGTGTTTGTAAAGGGTCCTGGTCGTAAGCCTCGTCTTCTGGTCTGAAGAGGAGTGGATAAATGGTGTCCCTATAGTGAGTCGTATTAACCTAAGATCGGTGAATACT
NBCTL1_8e66ed27-06_RS1261_Adcyap1__ENSMUST00000064775__98__30__0.6__73.8764__1_RS1040_RS0578_T7p_8e66ed27-07	CCTTGATGACGGATAACTCTAGAGGAGTGGATAAATGGTGTGAAAAGAGGAAAAGTCAGTGGGGGGGGGGGATGGGATAGTATGTGGAAAGTGGGTGGTTTAGTGTGTGTTTCCCTATAGTGAGTCGTATTAACCTAAGATCGGTGAATACT
NBCTL1_8e66ed27-06_RS1040_RS0247_Adcyap1__ENSMUST00000064775__176__30__0.6__74.162__1_RS0578_T7p_8e66ed27-07	CCTTGATGACGGATAACTCTATGGGATAGTATGTGGAAAGTAGGGTGTGTTTGTAAAGGGTAGAGAGAGTAGGCGAGCAGCCAAAGGGAGGAGGGTGGTTTAGTGTGTGTTTCCCTATAGTGAGTCGTATTAACCTAAGATCGGTGAATACT
NBCTL1_8e66ed27-06_RS0578_RS0247_Adcyap1__ENSMUST00000064775__1231__30__0.43333__68.0746__1_RS1261_T7p_8e66ed27-07	CCTTGATGACGGATAACTCTAGGGTGGTTTAGTGTGTGTTTAGGGTGTGTTTGTAAAGGGTCAATCCTTGTGCACCCATCTTAATTGCTCTAGAGGAGTGGATAAATGGTGTCCCTATAGTGAGTCGTATTAACCTAAGATCGGTGAATACT
NBCTL1_8e66ed27-06_RS1040_Adcyap1__ENSMUST00000064775__1241__30__0.46667__70.3142__1_RS1261_RS0247_T7p_8e66ed27-07	CCTTGATGACGGATAACTCTATGGGATAGTATGTGGAAAGTGGCGAATTTTCAATCCTTGTGCACCCATCTAGAGGAGTGGATAAATGGTGTAGGGTGTGTTTGTAAAGGGTCCCTATAGTGAGTCGTATTAACCTAAGATCGGTGAATACT
NBCTL1_8e66ed27-06_RS1040_RS0578_Adcyap1__ENSMUST00000064775__2884__30__0.46667__68.9971__0.99919_RS1261_T7p_8e66ed27-07	CCTTGATGACGGATAACTCTATGGGATAGTATGTGGAAAGTGGGTGGTTTAGTGTGTGTTTCACAATGCCTGAGGAGACTGCAGAGTTAAAAGAGGAGTGGATAAATGGTGTCCCTATAGTGAGTCGTATTAACCTAAGATCGGTGAATACT
NBCTL1_8e66ed27-06_RS0578_RS0247_Adcyap1__ENSMUST00000064775__854__30__0.53333__73.0213__0.99848_RS1040_T7p_8e66ed27-07	CCTTGATGACGGATAACTCTAGGGTGGTTTAGTGTGTGTTTAGGGTGTGTTTGTAAAGGGTAGCGGCTGTAGCTATCTGTGAAGATGCCGTATGGGATAGTATGTGGAAAGTCCCTATAGTGAGTCGTATTAACCTAAGATCGGTGAATACT
NBCTL1_8e66ed27-06_RS0247_RS1261_Adcyap1__ENSMUST00000064775__1914__30__0.56667__72.1015__1_RS0578_T7p_8e66ed27-07	CCTTGATGACGGATAACTCTAAGGGTGTGTTTGTAAAGGGTGAGGAGTGGATAAATGGTGTGCACCTGATCTGTCAGGCAGTGGAACCTACAGGGTGGTTTAGTGTGTGTTTCCCTATAGTGAGTCGTATTAACCTAAGATCGGTGAATACT
NBCTL1_8e66ed27-06_RS1040_Adcyap1__ENSMUST00000064775__844__30__0.6__74.0213__0.99848_RS1261_RS0247_T7p_8e66ed27-07	CCTTGATGACGGATAACTCTATGGGATAGTATGTGGAAAGTGCTATCTGTGAAGATGCCGTCCGAGTGGCGAGAGGAGTGGATAAATGGTGTAGGGTGTGTTTGTAAAGGGTCCCTATAGTGAGTCGTATTAACCTAAGATCGGTGAATACT
NBCTL1_8e66ed27-06_RS0578_Adcyap1__ENSMUST00000064775__447__30__0.53333__70.6606__1_RS1261_RS1040_T7p_8e66ed27-07	CCTTGATGACGGATAACTCTAGGGTGGTTTAGTGTGTGTTTGCTCCGCTACACATGGTCATTGGTGTCTAGAGAGGAGTGGATAAATGGTGTTGGGATAGTATGTGGAAAGTCCCTATAGTGAGTCGTATTAACCTAAGATCGGTGAATACT
NBCTL1_8e66ed27-06_RS0247_RS0578_Adcyap1__ENSMUST00000064775__899__30__0.53333__71.4154__0.99778_RS1040_T7p_8e66ed27-07	CCTTGATGACGGATAACTCTAAGGGTGTGTTTGTAAAGGGTGGGTGGTTTAGTGTGTGTTTCTAGCACGGCCGCCAAGTATTTCTTGACAGATGGGATAGTATGTGGAAAGTCCCTATAGTGAGTCGTATTAACCTAAGATCGGTGAATACT
NBCTL1_8e66ed27-06_RS0247_RS1261_Adcyap1__ENSMUST00000064775__1464__30__0.53333__71.4674__0.99957_RS0578_T7p_8e66ed27-07	CCTTGATGACGGATAACTCTAAGGGTGTGTTTGTAAAGGGTGAGGAGTGGATAAATGGTGTGAGGGAAAGAAAGCCCTTCAGCAATTCCCCAGGGTGGTTTAGTGTGTGTTTCCCTATAGTGAGTCGTATTAACCTAAGATCGGTGAATACT
NBCTL1_8e66ed27-06_RS0247_RS1261_Adcyap1__ENSMUST00000064775__1523__30__0.5__70.547__1_RS1040_T7p_8e66ed27-07	CCTTGATGACGGATAACTCTAAGGGTGTGTTTGTAAAGGGTGAGGAGTGGATAAATGGTGTTGGGACAATGCCCACTTGAGTTAGTTAGGCATGGGATAGTATGTGGAAAGTCCCTATAGTGAGTCGTATTAACCTAAGATCGGTGAATACT
NBCTL1_8e66ed27-06_RS1040_Adcyap1__ENSMUST00000064775__704__30__0.46667__68.8897__1_RS0578_RS1261_T7p_8e66ed27-07	CCTTGATGACGGATAACTCTATGGGATAGTATGTGGAAAGTTTCGATAGGCTTCGTTAAGGATTTCGTGGGAGGGTGGTTTAGTGTGTGTTTGAGGAGTGGATAAATGGTGTCCCTATAGTGAGTCGTATTAACCTAAGATCGGTGAATACT
NBCTL1_8e66ed27-06_RS0578_RS1040_Adcyap1__ENSMUST00000064775__2814__30__0.4__68.3297__0.99974_RS0247_T7p_8e66ed27-07	CCTTGATGACGGATAACTCTAGGGTGGTTTAGTGTGTGTTTTGGGATAGTATGTGGAAAGTTGCTTGCTTTCTCTGTTTGCAATGTGATCTAAGGGTGTGTTTGTAAAGGGTCCCTATAGTGAGTCGTATTAACCTAAGATCGGTGAATACT
NBCTL1_8e66ed27-06_RS0578_Adcyap1__ENSMUST00000064775__296__30__0.56667__73.8657__1_RS0247_RS1261_T7p_8e66ed27-07	CCTTGATGACGGATAACTCTAGGGTGGTTTAGTGTGTGTTTAGCTGAAGGAGCTGGGGAGACTTGTTTGCCAAGGGTGTGTTTGTAAAGGGTGAGGAGTGGATAAATGGTGTCCCTATAGTGAGTCGTATTAACCTAAGATCGGTGAATACT
NBCTL1_8e66ed27-06_RS1040_Adcyap1__ENSMUST00000064775__2460__30__0.56667__73.5625__1_RS0247_RS1261_T7p_8e66ed27-07	CCTTGATGACGGATAACTCTATGGGATAGTATGTGGAAAGTTGGGGTGTGGGATCCTCCTTCCATCACTCTAAGGGTGTGTTTGTAAAGGGTGAGGAGTGGATAAATGGTGTCCCTATAGTGAGTCGTATTAACCTAAGATCGGTGAATACT
NBCTL1_8e66ed27-06_RS1040_Adcyap1__ENSMUST00000064775__2019__30__0.5__71.4292__1_RS0578_RS1261_T7p_8e66ed27-07	CCTTGATGACGGATAACTCTATGGGATAGTATGTGGAAAGTTGCAGAACAGTGTTCAAAGGGGAGGATCCTAGGGTGGTTTAGTGTGTGTTTGAGGAGTGGATAAATGGTGTCCCTATAGTGAGTCGTATTAACCTAAGATCGGTGAATACT
NBCTL1_8e66ed27-06_RS1040_Adcyap1__ENSMUST00000064775__652__30__0.56667__74.3542__1_RS0578_RS0247_T7p_8e66ed27-07	CCTTGATGACGGATAACTCTATGGGATAGTATGTGGAAAGTATAGTAAAGGGCGTAAGCGTCACGCAGCGCAGGGTGGTTTAGTGTGTGTTTAGGGTGTGTTTGTAAAGGGTCCCTATAGTGAGTCGTATTAACCTAAGATCGGTGAATACT
NBCTL1_8e66ed27-06_RS0578_RS0247_Adcyap1__ENSMUST00000064775__266__30__0.4__65.6845__1_RS1261_T7p_8e66ed27-07	CCTTGATGACGGATAACTCTAGGGTGGTTTAGTGTGTGTTTAGGGTGTGTTTGTAAAGGGTGAGGCTAAAATTCCGCTCAAAACTTTGTAGAGAGGAGTGGATAAATGGTGTCCCTATAGTGAGTCGTATTAACCTAAGATCGGTGAATACT
NBCTL1_8e66ed27-06_RS0247_Adcyap1__ENSMUST00000064775__1404__30__0.4__67.9707__1_RS1261_RS1040_T7p_8e66ed27-07	CCTTGATGACGGATAACTCTAAGGGTGTGTTTGTAAAGGGTGGGCATCATTGTTTTTTGTACAAATGGCCAAGAGGAGTGGATAAATGGTGTTGGGATAGTATGTGGAAAGTCCCTATAGTGAGTCGTATTAACCTAAGATCGGTGAATACT
NBCTL1_8e66ed27-06_RS1261_Adcyap1__ENSMUST00000064775__3114__30__0.46667__68.9166__1_RS1040_RS0578_T7p_8e66ed27-07	CCTTGATGACGGATAACTCTAGAGGAGTGGATAAATGGTGTCTTGCCACTAGCCACGTGAACACTAAGTTAATGGGATAGTATGTGGAAAGTGGGTGGTTTAGTGTGTGTTTCCCTATAGTGAGTCGTATTAACCTAAGATCGGTGAATACT
NBCTL1_8e66ed27-06_RS0247_Adcyap1__ENSMUST00000064775__3006__30__0.4__67.889__1_RS0578_RS1040_T7p_8e66ed27-07	CCTTGATGACGGATAACTCTAAGGGTGTGTTTGTAAAGGGTAACTAAGACTAAAACGCAAGCCGATGTGTTAGGGTGGTTTAGTGTGTGTTTTGGGATAGTATGTGGAAAGTCCCTATAGTGAGTCGTATTAACCTAAGATCGGTGAATACT
NBCTL1_8e66ed27-06_RS1261_RS0247_Adcyap1__ENSMUST00000064775__2824__30__0.43333__68.6798__0.99786_RS0578_T7p_8e66ed27-07	CCTTGATGACGGATAACTCTAGAGGAGTGGATAAATGGTGTAGGGTGTGTTTGTAAAGGGTATCAAGTGTCTGCTTGCTTTCTCTGTTTGCAGGGTGGTTTAGTGTGTGTTTCCCTATAGTGAGTCGTATTAACCTAAGATCGGTGAATACT
NBCTL1_8e66ed27-06_RS1040_Adcyap1__ENSMUST00000064775__662__30__0.53333__72.9934__1_RS1261_RS0247_T7p_8e66ed27-07	CCTTGATGACGGATAACTCTATGGGATAGTATGTGGAAAGTTGTCCGCTGGATAGTAAAGGGCGTAAGCGTAGAGGAGTGGATAAATGGTGTAGGGTGTGTTTGTAAAGGGTCCCTATAGTGAGTCGTATTAACCTAAGATCGGTGAATACT
NBCTL1_8e66ed27-06_RS1040_RS1261_Adcyap1__ENSMUST00000064775__149__30__0.6__74.1523__1_RS0578_T7p_8e66ed27-07	CCTTGATGACGGATAACTCTATGGGATAGTATGTGGAAAGTGAGGAGTGGATAAATGGTGTAGGGGGAGCAGAGTGGACTTAAGTCCACCGAGGGTGGTTTAGTGTGTGTTTCCCTATAGTGAGTCGTATTAACCTAAGATCGGTGAATACT
NBCTL1_8e66ed27-06_RS1040_Adcyap1__ENSMUST00000064775__2946__30__0.4__68.1725__1_RS0247_RS0578_T7p_8e66ed27-07	CCTTGATGACGGATAACTCTATGGGATAGTATGTGGAAAGTAGTGATTCGTGGCGATTTAAAAGGCAAAGAAAGGGTGTGTTTGTAAAGGGTGGGTGGTTTAGTGTGTGTTTCCCTATAGTGAGTCGTATTAACCTAAGATCGGTGAATACT
NBCTL1_8e66ed27-06_RS1261_Adcyap1__ENSMUST00000064775__374__30__0.53333__71.7507__1_RS0578_RS0247_T7p_8e66ed27-07	CCTTGATGACGGATAACTCTAGAGGAGTGGATAAATGGTGTGTTTCTGCGCTGGAATCACAACCCGAGAAGAGGGTGGTTTAGTGTGTGTTTAGGGTGTGTTTGTAAAGGGTCCCTATAGTGAGTCGTATTAACCTAAGATCGGTGAATACT
NBCTL1_8e66ed27-06_RS1261_Adcyap1__ENSMUST00000064775__672__30__0.5__69.1989__1_RS1040_RS0247_T7p_8e66ed27-07	CCTTGATGACGGATAACTCTAGAGGAGTGGATAAATGGTGTACATCTCTCCTGTCCGCTGGATAGTAAAGGATGGGATAGTATGTGGAAAGTAGGGTGTGTTTGTAAAGGGTCCCTATAGTGAGTCGTATTAACCTAAGATCGGTGAATACT
NBCTL1_8e66ed27-06_RS1261_RS0578_Adcyap1__ENSMUST00000064775__1790__30__0.43333__67.8205__1_RS1040_T7p_8e66ed27-07	CCTTGATGACGGATAACTCTAGAGGAGTGGATAAATGGTGTGGGTGGTTTAGTGTGTGTTTTTCACTTTGTTCCAATTGCCCTAGCCTTAGATGGGATAGTATGTGGAAAGTCCCTATAGTGAGTCGTATTAACCTAAGATCGGTGAATACT
NBCTL1_8e66ed27-06_RS0247_Adcyap1__ENSMUST00000064775__196__30__0.5__67.9432__0.84_RS1040_RS0578_T7p_8e66ed27-07	CCTTGATGACGGATAACTCTAAGGGTGTGTTTGTAAAGGGTGGCGAGGAGAGAGATGTAGAAGAGAGAGTAATGGGATAGTATGTGGAAAGTGGGTGGTTTAGTGTGTGTTTCCCTATAGTGAGTCGTATTAACCTAAGATCGGTGAATACT
NBCTL1_8e66ed27-06_RS0578_RS0247_Adcyap1__ENSMUST00000064775__988__30__0.43333__68.7799__1_RS1261_T7p_8e66ed27-07	CCTTGATGACGGATAACTCTAGGGTGGTTTAGTGTGTGTTTAGGGTGTGTTTGTAAAGGGTATTTTATACACAAGGTAGCCGGCAGCTGATAGAGGAGTGGATAAATGGTGTCCCTATAGTGAGTCGTATTAACCTAAGATCGGTGAATACT
NBCTL1_8e66ed27-06_RS1040_RS1261_Adcyap1__ENSMUST00000064775__1904__30__0.53333__71.8404__1_RS0247_T7p_8e66ed27-07	CCTTGATGACGGATAACTCTATGGGATAGTATGTGGAAAGTGAGGAGTGGATAAATGGTGTTGTCAGGCAGTGGAACCTACAGAGGAGCTAAAGGGTGTGTTTGTAAAGGGTCCCTATAGTGAGTCGTATTAACCTAAGATCGGTGAATACT
NBCTL1_8e66ed27-06_RS0578_Adcyap1__ENSMUST00000064775__1__30__0.56667__73.8084__1_RS1040_RS1261_T7p_8e66ed27-07	CCTTGATGACGGATAACTCTAGGGTGGTTTAGTGTGTGTTTTTCTCTGCTCTGAGGTCTCAGGCTGCGTCTATGGGATAGTATGTGGAAAGTGAGGAGTGGATAAATGGTGTCCCTATAGTGAGTCGTATTAACCTAAGATCGGTGAATACT
NBCTL1_8e66ed27-06_RS1040_Adcyap1__ENSMUST00000064775__2069__30__0.53333__70.7576__1_RS0578_RS0247_T7p_8e66ed27-07	CCTTGATGACGGATAACTCTATGGGATAGTATGTGGAAAGTGGGTAGGAAGGAGGGTCTCCAGAAAATCCAAGGGTGGTTTAGTGTGTGTTTAGGGTGTGTTTGTAAAGGGTCCCTATAGTGAGTCGTATTAACCTAAGATCGGTGAATACT
NBCTL1_8e66ed27-06_RS1261_Adcyap1__ENSMUST00000064775__2089__30__0.46667__69.7545__1_RS0247_RS0578_T7p_8e66ed27-07	CCTTGATGACGGATAACTCTAGAGGAGTGGATAAATGGTGTAAAACAATGCATGAGGGCAAGGGTAGGAAGAAGGGTGTGTTTGTAAAGGGTGGGTGGTTTAGTGTGTGTTTCCCTATAGTGAGTCGTATTAACCTAAGATCGGTGAATACT
NBCTL1_8e66ed27-06_RS1261_Adcyap1__ENSMUST00000064775__1979__30__0.43333__68.5106__1_RS0247_RS1040_T7p_8e66ed27-07	CCTTGATGACGGATAACTCTAGAGGAGTGGATAAATGGTGTCAACATGAAAAGCATGAACAGCACTGGAGAAAGGGTGTGTTTGTAAAGGGTTGGGATAGTATGTGGAAAGTCCCTATAGTGAGTCGTATTAACCTAAGATCGGTGAATACT
NBCTL1_8e66ed27-06_RS1261_RS1040_Adcyap1__ENSMUST00000064775__864__30__0.5__70.4314__1_RS0578_T7p_8e66ed27-07	CCTTGATGACGGATAACTCTAGAGGAGTGGATAAATGGTGTTGGGATAGTATGTGGAAAGTTGTTTTCGGTAGCGGCTGTAGCTATCTGTGAGGGTGGTTTAGTGTGTGTTTCCCTATAGTGAGTCGTATTAACCTAAGATCGGTGAATACT
NBCTL1_8e66ed27-06_RS0578_Adcyap1__ENSMUST00000064775__186__30__0.53333__69.5108__0.89333_RS1040_RS0247_T7p_8e66ed27-07	CCTTGATGACGGATAACTCTAGGGTGGTTTAGTGTGTGTTTGAGATGTAGAAGAGAGAGTAGGCGAGCAGCATGGGATAGTATGTGGAAAGTAGGGTGTGTTTGTAAAGGGTCCCTATAGTGAGTCGTATTAACCTAAGATCGGTGAATACT
NBCTL1_8e66ed27-06_RS0578_RS1261_Adcyap1__ENSMUST00000064775__1147__30__0.4__66.4062__1_RS0247_T7p_8e66ed27-07	CCTTGATGACGGATAACTCTAGGGTGGTTTAGTGTGTGTTTGAGGAGTGGATAAATGGTGTTGGTCCACAAAGTATATCTGTGCATTCTCTAAGGGTGTGTTTGTAAAGGGTCCCTATAGTGAGTCGTATTAACCTAAGATCGGTGAATACT
NBCTL1_8e66ed27-06_RS0247_Adcyap1__ENSMUST00000064775__2490__30__0.43333__66.9752__0.99979_RS1040_RS1261_T7p_8e66ed27-07	CCTTGATGACGGATAACTCTAAGGGTGTGTTTGTAAAGGGTGCTTTTTTTAGCCAAGACAGGATACAAGGGATGGGATAGTATGTGGAAAGTGAGGAGTGGATAAATGGTGTCCCTATAGTGAGTCGTATTAACCTAAGATCGGTGAATACT
NBCTL1_8e66ed27-06_RS1040_Adcyap1__ENSMUST00000064775__2804__30__0.5__72.0381__1_RS1261_RS0578_T7p_8e66ed27-07	CCTTGATGACGGATAACTCTATGGGATAGTATGTGGAAAGTCTCTGTTTGCAATGTGATCTGCGGCAGCATAGAGGAGTGGATAAATGGTGTGGGTGGTTTAGTGTGTGTTTCCCTATAGTGAGTCGTATTAACCTAAGATCGGTGAATACT
NBCTL1_8e66ed27-06_RS0247_Adcyap1__ENSMUST00000064775__2924__30__0.46667__69.7038__0.9825_RS1040_RS0578_T7p_8e66ed27-07	CCTTGATGACGGATAACTCTAAGGGTGTGTTTGTAAAGGGTGGCAAAGAAAGGCACTAAAGCTGCAAACTGATGGGATAGTATGTGGAAAGTGGGTGGTTTAGTGTGTGTTTCCCTATAGTGAGTCGTATTAACCTAAGATCGGTGAATACT
NBCTL1_8e66ed27-06_RS0247_RS1261_Adcyap1__ENSMUST00000064775__476__30__0.56667__73.6425__0.99929_RS0578_T7p_8e66ed27-07	CCTTGATGACGGATAACTCTAAGGGTGTGTTTGTAAAGGGTGAGGAGTGGATAAATGGTGTTTATCCCATACACCAGCAGGGCCAGCCTTGAGGGTGGTTTAGTGTGTGTTTCCCTATAGTGAGTCGTATTAACCTAAGATCGGTGAATACT
NBCTL1_8e66ed27-06_RS0247_Adcyap1__ENSMUST00000064775__938__30__0.4__66.7072__0.99732_RS1040_RS1261_T7p_8e66ed27-07	CCTTGATGACGGATAACTCTAAGGGTGTGTTTGTAAAGGGTGGCGTCCTTTGTTTTTAACCCTCTGTTTATATGGGATAGTATGTGGAAAGTGAGGAGTGGATAAATGGTGTCCCTATAGTGAGTCGTATTAACCTAAGATCGGTGAATACT
NBCTL1_8e66ed27-06_RS0578_Adcyap1__ENSMUST00000064775__3134__30__0.43333__68.8496__1_RS1261_RS1040_T7p_8e66ed27-07	CCTTGATGACGGATAACTCTAGGGTGGTTTAGTGTGTGTTTTGGGTGATCACTGTAAAATGCTTGCCACTAAGAGGAGTGGATAAATGGTGTTGGGATAGTATGTGGAAAGTCCCTATAGTGAGTCGTATTAACCTAAGATCGGTGAATACT
NBCTL1_8e66ed27-06_RS0247_Adcyap1__ENSMUST00000064775__734__30__0.56667__74.6854__1_RS0578_RS1040_T7p_8e66ed27-07	CCTTGATGACGGATAACTCTAAGGGTGTGTTTGTAAAGGGTACTTCCTGGCGGACAGCTGGTCCAAGACTTAGGGTGGTTTAGTGTGTGTTTTGGGATAGTATGTGGAAAGTCCCTATAGTGAGTCGTATTAACCTAAGATCGGTGAATACT
NBCTL1_8e66ed27-06_RS0247_RS0578_Adcyap1__ENSMUST00000064775__583__30__0.6__74.417__1_RS1261_T7p_8e66ed27-07	CCTTGATGACGGATAACTCTAAGGGTGTGTTTGTAAAGGGTGGGTGGTTTAGTGTGTGTTTGAAGTCTTGCAGCGGGTTTCCGTCCTGGTCAGAGGAGTGGATAAATGGTGTCCCTATAGTGAGTCGTATTAACCTAAGATCGGTGAATACT
NBCTL1_8e66ed27-06_RS1040_Adcyap1__ENSMUST00000064775__1710__30__0.5__69.4388__1_RS1261_RS0247_T7p_8e66ed27-07	CCTTGATGACGGATAACTCTATGGGATAGTATGTGGAAAGTTCCAAGCCTGTCTCTTCTGTACAGTTCCTCAGAGGAGTGGATAAATGGTGTAGGGTGTGTTTGTAAAGGGTCCCTATAGTGAGTCGTATTAACCTAAGATCGGTGAATACT
NBCTL1_8e66ed27-06_RS1261_RS1040_Adcyap1__ENSMUST00000064775__3069__30__0.46667__69.2729__1_RS0578_T7p_8e66ed27-07	CCTTGATGACGGATAACTCTAGAGGAGTGGATAAATGGTGTTGGGATAGTATGTGGAAAGTAGGTTCACTAGAGCCCAGTTTCACCACTAAAGGGTGGTTTAGTGTGTGTTTCCCTATAGTGAGTCGTATTAACCTAAGATCGGTGAATACT
NBCTL1_8e66ed27-06_RS0578_Adcyap1__ENSMUST00000064775__486__30__0.43333__65.7973__1_RS0247_RS1040_T7p_8e66ed27-07	CCTTGATGACGGATAACTCTAGGGTGGTTTAGTGTGTGTTTCTATGCATTATTATCCCATACACCAGCAGGAAGGGTGTGTTTGTAAAGGGTTGGGATAGTATGTGGAAAGTCCCTATAGTGAGTCGTATTAACCTAAGATCGGTGAATACT
NBCTL1_8e66ed27-06_RS0247_RS0578_Adcyap1__ENSMUST00000064775__3104__30__0.4__65.6449__1_RS1261_T7p_8e66ed27-07	CCTTGATGACGGATAACTCTAAGGGTGTGTTTGTAAAGGGTGGGTGGTTTAGTGTGTGTTTGCCACGTGAACACTAAGTTAGACTTCATAAAGAGGAGTGGATAAATGGTGTCCCTATAGTGAGTCGTATTAACCTAAGATCGGTGAATACT
NBCTL1_8e66ed27-06_RS1040_Adcyap1__ENSMUST00000064775__2177__30__0.4__67.5397__1_RS1261_RS0247_T7p_8e66ed27-07	CCTTGATGACGGATAACTCTATGGGATAGTATGTGGAAAGTCACAGTAACTGCTTGCATCAAACAACAACAAGAGGAGTGGATAAATGGTGTAGGGTGTGTTTGTAAAGGGTCCCTATAGTGAGTCGTATTAACCTAAGATCGGTGAATACT
NBCTL1_8e66ed27-06_RS1261_Adcyap1__ENSMUST00000064775__334__30__0.6__74.3754__1_RS0578_RS1040_T7p_8e66ed27-07	CCTTGATGACGGATAACTCTAGAGGAGTGGATAAATGGTGTTGTCTGGAGCTGGTGTCTGGAGAGAAGCCGAGGGTGGTTTAGTGTGTGTTTTGGGATAGTATGTGGAAAGTCCCTATAGTGAGTCGTATTAACCTAAGATCGGTGAATACT
NBCTL1_8e66ed27-06_RS1040_Adcyap1__ENSMUST00000064775__2986__30__0.53333__72.5471__1_RS0578_RS0247_T7p_8e66ed27-07	CCTTGATGACGGATAACTCTATGGGATAGTATGTGGAAAGTCCGATGTGTTGCAGCATTGTAGGGCCACTAAGGGTGGTTTAGTGTGTGTTTAGGGTGTGTTTGTAAAGGGTCCCTATAGTGAGTCGTATTAACCTAAGATCGGTGAATACT
NBCTL1_8e66ed27-06_RS0247_Adcyap1__ENSMUST00000064775__2775__30__0.5__71.7698__1_RS0578_RS1261_T7p_8e66ed27-07	CCTTGATGACGGATAACTCTAAGGGTGTGTTTGTAAAGGGTTCCATCCACCCACCTGGGAATGCAAATACAAGGGTGGTTTAGTGTGTGTTTGAGGAGTGGATAAATGGTGTCCCTATAGTGAGTCGTATTAACCTAAGATCGGTGAATACT
NBCTL1_8e66ed27-06_RS1261_RS1040_Adcyap1__ENSMUST00000064775__306__30__0.6__74.7742__1_RS0247_T7p_8e66ed27-07	CCTTGATGACGGATAACTCTAGAGGAGTGGATAAATGGTGTTGGGATAGTATGTGGAAAGTCGCGGGAATTAGCTGAAGGAGCTGGGGAGAAAGGGTGTGTTTGTAAAGGGTCCCTATAGTGAGTCGTATTAACCTAAGATCGGTGAATACT
NBCTL1_8e66ed27-06_RS0578_RS1261_Adcyap1__ENSMUST00000064775__2976__30__0.5__69.8202__1_RS1040_T7p_8e66ed27-07	CCTTGATGACGGATAACTCTAGGGTGGTTTAGTGTGTGTTTGAGGAGTGGATAAATGGTGTGCAGCATTGTAGGGCCACTAAATAGCCATCATGGGATAGTATGTGGAAAGTCCCTATAGTGAGTCGTATTAACCTAAGATCGGTGAATACT
NBCTL1_8e66ed27-06_RS0578_Adgrf5__ENSMUST00000224278__385__30__0.53333__72.2431__1_RS0584_RS0468_T7p_8e66ed27-07	CCTTGATGACGGATAACTCTAGGGTGGTTTAGTGTGTGTTTTGGAGAATCGGGAAATCAAAGACCTGGGCGATGGGAGGATTGAGATGAGTTAGGAGGAGGGTAATGATAGACCCTATAGTGAGTCGTATTAACCTAAGATCGGTGAATACT
NBCTL1_8e66ed27-06_RS1199_RS0468_Adgrf5__ENSMUST00000224278__658__30__0.5__69.6826__1_RS0578_T7p_8e66ed27-07	CCTTGATGACGGATAACTCTAGAGGTGGTTGGAAAGTTTGAAGGAGGAGGGTAATGATAGACTTTCCTCAGACCACTGGTAGCCTTTCTCAAGGGTGGTTTAGTGTGTGTTTCCCTATAGTGAGTCGTATTAACCTAAGATCGGTGAATACT
NBCTL1_8e66ed27-06_RS0468_RS1199_Adgrf5__ENSMUST00000224278__524__30__0.56667__71.1681__1_RS0584_T7p_8e66ed27-07	CCTTGATGACGGATAACTCTAAGGAGGAGGGTAATGATAGAGAGGTGGTTGGAAAGTTTGAGTGAGCTCTGATGGACTCCAGGAAGGAGACATGGGAGGATTGAGATGAGTTCCCTATAGTGAGTCGTATTAACCTAAGATCGGTGAATACT
NBCTL1_8e66ed27-06_RS0578_Adgrf5__ENSMUST00000224278__335__30__0.43333__67.7397__1_RS1199_RS0584_T7p_8e66ed27-07	CCTTGATGACGGATAACTCTAGGGTGGTTTAGTGTGTGTTTAGCTTTACTCACTGAAGGTTGAACAATGGGAGAGGTGGTTGGAAAGTTTGATGGGAGGATTGAGATGAGTTCCCTATAGTGAGTCGTATTAACCTAAGATCGGTGAATACT
NBCTL1_8e66ed27-06_RS0468_Adgrf5__ENSMUST00000224278__425__30__0.56667__73.135__1_RS0578_RS0584_T7p_8e66ed27-07	CCTTGATGACGGATAACTCTAAGGAGGAGGGTAATGATAGATTTTGGCCTCAGTAGCTCTTCCCCGGCTAGAGGGTGGTTTAGTGTGTGTTTTGGGAGGATTGAGATGAGTTCCCTATAGTGAGTCGTATTAACCTAAGATCGGTGAATACT
NBCTL1_8e66ed27-06_RS0578_Adgrf5__ENSMUST00000224278__544__30__0.46667__68.2516__1_RS1199_RS0468_T7p_8e66ed27-07	CCTTGATGACGGATAACTCTAGGGTGGTTTAGTGTGTGTTTGGAAAACTGAGGTTGTTCAAGTGAGCTCTGAGAGGTGGTTGGAAAGTTTGAAGGAGGAGGGTAATGATAGACCCTATAGTGAGTCGTATTAACCTAAGATCGGTGAATACT
NBCTL1_8e66ed27-06_RS1199_RS0468_Adgrf5__ENSMUST00000224278__95__30__0.6__73.9924__1_RS0584_T7p_8e66ed27-07	CCTTGATGACGGATAACTCTAGAGGTGGTTGGAAAGTTTGAAGGAGGAGGGTAATGATAGATAGGGGACCTCACAGACAATCGGGAGGCAGATGGGAGGATTGAGATGAGTTCCCTATAGTGAGTCGTATTAACCTAAGATCGGTGAATACT
NBCTL1_8e66ed27-06_RS1199_RS0578_Adgrf5__ENSMUST00000224278__618__30__0.53333__71.7424__1_RS0584_T7p_8e66ed27-07	CCTTGATGACGGATAACTCTAGAGGTGGTTGGAAAGTTTGAGGGTGGTTTAGTGTGTGTTTAGAGGTCATTTCCAGCAGGAGTGCAGACTGATGGGAGGATTGAGATGAGTTCCCTATAGTGAGTCGTATTAACCTAAGATCGGTGAATACT
NBCTL1_8e66ed27-06_RS0468_RS0584_Adgrf5__ENSMUST00000224278__48__30__0.53333__72.4695__1_RS0578_T7p_8e66ed27-07	CCTTGATGACGGATAACTCTAAGGAGGAGGGTAATGATAGATGGGAGGATTGAGATGAGTTTGAACAGGTCTGGCCACTCCTTTGCTCAACAGGGTGGTTTAGTGTGTGTTTCCCTATAGTGAGTCGTATTAACCTAAGATCGGTGAATACT
NBCTL1_8e66ed27-06_RS0468_Adgrf5__ENSMUST00000224278__299__30__0.53333__73.9881__1_RS1199_RS0578_T7p_8e66ed27-07	CCTTGATGACGGATAACTCTAAGGAGGAGGGTAATGATAGATGGTGTGCTCAGCGCAGCTTCTGAAGAACAAGAGGTGGTTGGAAAGTTTGAGGGTGGTTTAGTGTGTGTTTCCCTATAGTGAGTCGTATTAACCTAAGATCGGTGAATACT
NBCTL1_8e66ed27-06_RS1199_RS0584_Adgrf5__ENSMUST00000224278__135__30__0.56667__74.3389__1_RS0468_T7p_8e66ed27-07	CCTTGATGACGGATAACTCTAGAGGTGGTTGGAAAGTTTGATGGGAGGATTGAGATGAGTTTCTGTTTTTCACTACGGGGCCATTGGCCCCAAGGAGGAGGGTAATGATAGACCCTATAGTGAGTCGTATTAACCTAAGATCGGTGAATACT
NBCTL1_8e66ed27-06_RS0584_Adgrf5__ENSMUST00000224278__395__30__0.4__66.1619__1_RS0578_RS1199_T7p_8e66ed27-07	CCTTGATGACGGATAACTCTATGGGAGGATTGAGATGAGTTCTCATGTTCTTGGAGAATCGGGAAATCAAAAGGGTGGTTTAGTGTGTGTTTGAGGTGGTTGGAAAGTTTGACCCTATAGTGAGTCGTATTAACCTAAGATCGGTGAATACT
NBCTL1_8e66ed27-06_RS0468_RS0578_Adgrf5__ENSMUST00000224278__268__30__0.43333__67.3031__0.93625_RS0584_T7p_8e66ed27-07	CCTTGATGACGGATAACTCTAAGGAGGAGGGTAATGATAGAGGGTGGTTTAGTGTGTGTTTATCACAAGAAGCAGGAAGTAGAACGTGAAGATGGGAGGATTGAGATGAGTTCCCTATAGTGAGTCGTATTAACCTAAGATCGGTGAATACT
NBCTL1_8e66ed27-06_RS0468_Adgrf5__ENSMUST00000224278__218__30__0.6__74.9702__0.95584_RS0578_RS1199_T7p_8e66ed27-07	CCTTGATGACGGATAACTCTAAGGAGGAGGGTAATGATAGATTCAGGTCTGAGTGGCTTCGCCTGTCCACCAGGGTGGTTTAGTGTGTGTTTGAGGTGGTTGGAAAGTTTGACCCTATAGTGAGTCGTATTAACCTAAGATCGGTGAATACT
NBCTL1_8e66ed27-06_RS0584_RS0468_Adgrf5__ENSMUST00000224278__668__30__0.53333__70.9024__1_RS1199_T7p_8e66ed27-07	CCTTGATGACGGATAACTCTATGGGAGGATTGAGATGAGTTAGGAGGAGGGTAATGATAGAGTGGAGACACCTTTCCTCAGACCACTGGTAAGAGGTGGTTGGAAAGTTTGACCCTATAGTGAGTCGTATTAACCTAAGATCGGTGAATACT
NBCTL1_8e66ed27-06_RS1199_RS0584_Adgrf5__ENSMUST00000224278__574__30__0.43333__69.2333__0.99759_RS0578_T7p_8e66ed27-07	CCTTGATGACGGATAACTCTAGAGGTGGTTGGAAAGTTTGATGGGAGGATTGAGATGAGTTTTCAAAATGTCAGCTTCGGTCCCTCGAATTAGGGTGGTTTAGTGTGTGTTTCCCTATAGTGAGTCGTATTAACCTAAGATCGGTGAATACT
NBCTL1_8e66ed27-06_RS0468_Adgrf5__ENSMUST00000224278__534__30__0.5__70.2357__1_RS0578_RS0584_T7p_8e66ed27-07	CCTTGATGACGGATAACTCTAAGGAGGAGGGTAATGATAGAGGTTGTTCAAGTGAGCTCTGATGGACTCCAAGGGTGGTTTAGTGTGTGTTTTGGGAGGATTGAGATGAGTTCCCTATAGTGAGTCGTATTAACCTAAGATCGGTGAATACT
NBCTL1_8e66ed27-06_RS0468_RS1199_Adgrf5__ENSMUST00000224278__598__30__0.4__66.2679__1_RS0578_T7p_8e66ed27-07	CCTTGATGACGGATAACTCTAAGGAGGAGGGTAATGATAGAGAGGTGGTTGGAAAGTTTGAGTGCAGACTGTAGTCATTGCTATGTTCAAAAGGGTGGTTTAGTGTGTGTTTCCCTATAGTGAGTCGTATTAACCTAAGATCGGTGAATACT
NBCTL1_8e66ed27-06_RS1199_Adgrf5__ENSMUST00000224278__365__30__0.56667__74.0601__0.99924_RS0584_RS0468_T7p_8e66ed27-07	CCTTGATGACGGATAACTCTAGAGGTGGTTGGAAAGTTTGAGACCTGGGCGGAGGAAATGACTGCAGGTTTATGGGAGGATTGAGATGAGTTAGGAGGAGGGTAATGATAGACCCTATAGTGAGTCGTATTAACCTAAGATCGGTGAATACT
NBCTL1_8e66ed27-06_RS1199_Adgrf5__ENSMUST00000224278__325__30__0.46667__70.6767__1_RS0578_RS0584_T7p_8e66ed27-07	CCTTGATGACGGATAACTCTAGAGGTGGTTGGAAAGTTTGAACTGAAGGTTGAACAATGGGCTCTGTTGGTAGGGTGGTTTAGTGTGTGTTTTGGGAGGATTGAGATGAGTTCCCTATAGTGAGTCGTATTAACCTAAGATCGGTGAATACT
NBCTL1_8e66ed27-06_RS0468_RS0584_Adgrf5__ENSMUST00000224278__405__30__0.56667__72.2151__0.97812_RS0578_T7p_8e66ed27-07	CCTTGATGACGGATAACTCTAAGGAGGAGGGTAATGATAGATGGGAGGATTGAGATGAGTTCCCCGGCTAGCTCATGTTCTTGGAGAATCGAGGGTGGTTTAGTGTGTGTTTCCCTATAGTGAGTCGTATTAACCTAAGATCGGTGAATACT
NBCTL1_8e66ed27-06_RS1199_Adgrf5__ENSMUST00000224278__238__30__0.53333__70.4714__1_RS0578_RS0468_T7p_8e66ed27-07	CCTTGATGACGGATAACTCTAGAGGTGGTTGGAAAGTTTGAGTCCTTGGCGATCTCATGTCTTCAGGTCTGAGGGTGGTTTAGTGTGTGTTTAGGAGGAGGGTAATGATAGACCCTATAGTGAGTCGTATTAACCTAAGATCGGTGAATACT
NBCTL1_8e66ed27-06_RS1199_RS0468_Adgrf5__ENSMUST00000224278__345__30__0.43333__67.516__1_RS0584_T7p_8e66ed27-07	CCTTGATGACGGATAACTCTAGAGGTGGTTGGAAAGTTTGAAGGAGGAGGGTAATGATAGACTGCAGGTTTAGCTTTACTCACTGAAGGTTATGGGAGGATTGAGATGAGTTCCCTATAGTGAGTCGTATTAACCTAAGATCGGTGAATACT
NBCTL1_8e66ed27-06_RS1199_RS0578_Adgrf5__ENSMUST00000224278__315__30__0.56667__73.5485__1_RS0584_T7p_8e66ed27-07	CCTTGATGACGGATAACTCTAGAGGTGGTTGGAAAGTTTGAGGGTGGTTTAGTGTGTGTTTGAACAATGGGCTCTGTTGGTGTGCTCAGCGATGGGAGGATTGAGATGAGTTCCCTATAGTGAGTCGTATTAACCTAAGATCGGTGAATACT
NBCTL1_8e66ed27-06_RS0584_Adgrf5__ENSMUST00000224278__248__30__0.53333__71.0004__1_RS0578_RS0468_T7p_8e66ed27-07	CCTTGATGACGGATAACTCTATGGGAGGATTGAGATGAGTTGAACGTGAAGGTCCTTGGCGATCTCATGTCAGGGTGGTTTAGTGTGTGTTTAGGAGGAGGGTAATGATAGACCCTATAGTGAGTCGTATTAACCTAAGATCGGTGAATACT
NBCTL1_8e66ed27-06_RS1199_RS0468_Adgrf5__ENSMUST00000224278__289__30__0.43333__69.5373__0.99978_RS0578_T7p_8e66ed27-07	CCTTGATGACGGATAACTCTAGAGGTGGTTGGAAAGTTTGAAGGAGGAGGGTAATGATAGAAGCGCAGCTTCTGAAGAACAAATCACAAGAAGGGTGGTTTAGTGTGTGTTTCCCTATAGTGAGTCGTATTAACCTAAGATCGGTGAATACT
NBCTL1_8e66ed27-06_RS1199_RS0584_Adgrf5__ENSMUST00000224278__608__30__0.53333__71.8769__1_RS0468_T7p_8e66ed27-07	CCTTGATGACGGATAACTCTAGAGGTGGTTGGAAAGTTTGATGGGAGGATTGAGATGAGTTTCCAGCAGGAGTGCAGACTGTAGTCATTGCAAGGAGGAGGGTAATGATAGACCCTATAGTGAGTCGTATTAACCTAAGATCGGTGAATACT
NBCTL1_8e66ed27-06_RS1199_Adgrf5__ENSMUST00000224278__228__30__0.5__69.8785__1_RS0578_RS0584_T7p_8e66ed27-07	CCTTGATGACGGATAACTCTAGAGGTGGTTGGAAAGTTTGAATCTCATGTCTTCAGGTCTGAGTGGCTTCGAGGGTGGTTTAGTGTGTGTTTTGGGAGGATTGAGATGAGTTCCCTATAGTGAGTCGTATTAACCTAAGATCGGTGAATACT
NBCTL1_8e66ed27-06_RS0584_RS0578_Adgrf5__ENSMUST00000224278__105__30__0.53333__71.6512__1_RS0468_T7p_8e66ed27-07	CCTTGATGACGGATAACTCTATGGGAGGATTGAGATGAGTTGGGTGGTTTAGTGTGTGTTTGCAGCCTTCTTAGGGGACCTCACAGACAATAAGGAGGAGGGTAATGATAGACCCTATAGTGAGTCGTATTAACCTAAGATCGGTGAATACT
NBCTL1_8e66ed27-06_RS1199_Adgrf5__ENSMUST00000224278__477__30__0.5__69.942__1_RS0578_RS0468_T7p_8e66ed27-07	CCTTGATGACGGATAACTCTAGAGGTGGTTGGAAAGTTTGACAATATCCACCATGTATTCTTCCGCCACGCAGGGTGGTTTAGTGTGTGTTTAGGAGGAGGGTAATGATAGACCCTATAGTGAGTCGTATTAACCTAAGATCGGTGAATACT
NBCTL1_8e66ed27-06_RS0584_RS1199_Adgrf5__ENSMUST00000224278__355__30__0.43333__66.3386__0.99924_RS0468_T7p_8e66ed27-07	CCTTGATGACGGATAACTCTATGGGAGGATTGAGATGAGTTGAGGTGGTTGGAAAGTTTGAGAGGAAATGACTGCAGGTTTAGCTTTACTCAAGGAGGAGGGTAATGATAGACCCTATAGTGAGTCGTATTAACCTAAGATCGGTGAATACT
NBCTL1_8e66ed27-06_RS0584_RS0578_Adgrf5__ENSMUST00000224278__467__30__0.6__74.7951__1_RS1199_T7p_8e66ed27-07	CCTTGATGACGGATAACTCTATGGGAGGATTGAGATGAGTTGGGTGGTTTAGTGTGTGTTTCATGTATTCTTCCGCCACGCGATCACCCGCAGAGGTGGTTGGAAAGTTTGACCCTATAGTGAGTCGTATTAACCTAAGATCGGTGAATACT
NBCTL1_8e66ed27-06_RS0584_Adgrf5__ENSMUST00000224278__161__30__0.43333__65.4879__1_RS0578_RS0468_T7p_8e66ed27-07	CCTTGATGACGGATAACTCTATGGGAGGATTGAGATGAGTTGCTCTCAACAGATGTCTAGAAACTTCTCTGAGGGTGGTTTAGTGTGTGTTTAGGAGGAGGGTAATGATAGACCCTATAGTGAGTCGTATTAACCTAAGATCGGTGAATACT
NBCTL1_8e66ed27-06_RS1199_Adgrf5__ENSMUST00000224278__584__30__0.4__67.1363__0.99759_RS0468_RS0578_T7p_8e66ed27-07	CCTTGATGACGGATAACTCTAGAGGTGGTTGGAAAGTTTGACATTGCTATGTTCAAAATGTCAGCTTCGGTAAGGAGGAGGGTAATGATAGAGGGTGGTTTAGTGTGTGTTTCCCTATAGTGAGTCGTATTAACCTAAGATCGGTGAATACT
NBCTL1_8e66ed27-06_RS0584_Adgrf5__ENSMUST00000224278__375__30__0.5__70.8196__1_RS1199_RS0468_T7p_8e66ed27-07	CCTTGATGACGGATAACTCTATGGGAGGATTGAGATGAGTTGGAAATCAAAGACCTGGGCGGAGGAAATGAAGAGGTGGTTGGAAAGTTTGAAGGAGGAGGGTAATGATAGACCCTATAGTGAGTCGTATTAACCTAAGATCGGTGAATACT
NBCTL1_8e66ed27-06_RS0578_Adgrf5__ENSMUST00000224278__145__30__0.43333__67.3096__1_RS1199_RS0584_T7p_8e66ed27-07	CCTTGATGACGGATAACTCTAGGGTGGTTTAGTGTGTGTTTTAGAAACTTCTCTGTTTTTCACTACGGGGCAGAGGTGGTTGGAAAGTTTGATGGGAGGATTGAGATGAGTTCCCTATAGTGAGTCGTATTAACCTAAGATCGGTGAATACT
NBCTL1_8e66ed27-06_RS0468_Adgrf5__ENSMUST00000224278__648__30__0.5__71.4883__0.99811_RS0578_RS0584_T7p_8e66ed27-07	CCTTGATGACGGATAACTCTAAGGAGGAGGGTAATGATAGAACCACTGGTAGCCTTTCTCACAGAAGCACAAGGGTGGTTTAGTGTGTGTTTTGGGAGGATTGAGATGAGTTCCCTATAGTGAGTCGTATTAACCTAAGATCGGTGAATACT
NBCTL1_8e66ed27-06_RS1199_RS0468_Adgrf5__ENSMUST00000224278__279__30__0.4__66.4319__1_RS0578_T7p_8e66ed27-07	CCTTGATGACGGATAACTCTAGAGGTGGTTGGAAAGTTTGAAGGAGGAGGGTAATGATAGACTGAAGAACAAATCACAAGAAGCAGGAAGTAGGGTGGTTTAGTGTGTGTTTCCCTATAGTGAGTCGTATTAACCTAAGATCGGTGAATACT
NBCTL1_8e66ed27-06_RS0468_Adgrf5__ENSMUST00000224278__171__30__0.53333__72.0637__1_RS0584_RS1199_T7p_8e66ed27-07	CCTTGATGACGGATAACTCTAAGGAGGAGGGTAATGATAGAGCAAGCGCCTGCTCTCAACAGATGTCTAGAATGGGAGGATTGAGATGAGTTGAGGTGGTTGGAAAGTTTGACCCTATAGTGAGTCGTATTAACCTAAGATCGGTGAATACT
NBCTL1_8e66ed27-06_RS0578_RS1199_Adgrf5__ENSMUST00000224278__68__30__0.56667__72.9935__1_RS0584_T7p_8e66ed27-07	CCTTGATGACGGATAACTCTAGGGTGGTTTAGTGTGTGTTTGAGGTGGTTGGAAAGTTTGACAGCGGGGCAGGCATCTTTATGAACAGGTCATGGGAGGATTGAGATGAGTTCCCTATAGTGAGTCGTATTAACCTAAGATCGGTGAATACT
NBCTL1_8e66ed27-06_RS0578_Adgrf5__ENSMUST00000224278__628__30__0.5__70.6802__1_RS0468_RS0584_T7p_8e66ed27-07	CCTTGATGACGGATAACTCTAGGGTGGTTTAGTGTGTGTTTCAGAAGCACAAGAGGTCATTTCCAGCAGGAAAGGAGGAGGGTAATGATAGATGGGAGGATTGAGATGAGTTCCCTATAGTGAGTCGTATTAACCTAAGATCGGTGAATACT
NBCTL1_8e66ed27-06_RS1199_RS0578_Adgrf5__ENSMUST00000224278__554__30__0.43333__68.1179__1_RS0468_T7p_8e66ed27-07	CCTTGATGACGGATAACTCTAGAGGTGGTTGGAAAGTTTGAGGGTGGTTTAGTGTGTGTTTCCCTCGAATTGGAAAACTGAGGTTGTTCAAAAGGAGGAGGGTAATGATAGACCCTATAGTGAGTCGTATTAACCTAAGATCGGTGAATACT
NBCTL1_8e66ed27-06_RS1199_Adgrf5__ENSMUST00000224278__28__30__0.5__72.931__1_RS0468_RS0584_T7p_8e66ed27-07	CCTTGATGACGGATAACTCTAGAGGTGGTTGGAAAGTTTGATTTGCTCAACTTTTGCCTCCAGGAGCTGCAAAGGAGGAGGGTAATGATAGATGGGAGGATTGAGATGAGTTCCCTATAGTGAGTCGTATTAACCTAAGATCGGTGAATACT
NBCTL1_8e66ed27-06_RS0578_RS0584_Adgrf5__ENSMUST00000224278__18__30__0.56667__73.8597__1_RS1199_T7p_8e66ed27-07	CCTTGATGACGGATAACTCTAGGGTGGTTTAGTGTGTGTTTTGGGAGGATTGAGATGAGTTTTTTGCCTCCAGGAGCTGCACTCCTCCAAGAGAGGTGGTTGGAAAGTTTGACCCTATAGTGAGTCGTATTAACCTAAGATCGGTGAATACT
NBCTL1_8e66ed27-06_RS0584_Adgrf5__ENSMUST00000224278__415__30__0.53333__72.1617__1_RS0468_RS0578_T7p_8e66ed27-07	CCTTGATGACGGATAACTCTATGGGAGGATTGAGATGAGTTAGTAGCTCTTCCCCGGCTAGCTCATGTTCTAAGGAGGAGGGTAATGATAGAGGGTGGTTTAGTGTGTGTTTCCCTATAGTGAGTCGTATTAACCTAAGATCGGTGAATACT
NBCTL1_8e66ed27-06_RS0578_Adgrf5__ENSMUST00000224278__504__30__0.4__66.1224__1_RS1199_RS0468_T7p_8e66ed27-07	CCTTGATGACGGATAACTCTAGGGTGGTTTAGTGTGTGTTTGGAAGGAGACATTTTCAAAGCTGATCTCAAAGAGGTGGTTGGAAAGTTTGAAGGAGGAGGGTAATGATAGACCCTATAGTGAGTCGTATTAACCTAAGATCGGTGAATACT
NBCTL1_8e66ed27-06_RS0468_Adgrf5__ENSMUST00000224278__38__30__0.53333__73.1573__1_RS1199_RS0584_T7p_8e66ed27-07	CCTTGATGACGGATAACTCTAAGGAGGAGGGTAATGATAGATGGCCACTCCTTTGCTCAACTTTTGCCTCCAGAGGTGGTTGGAAAGTTTGATGGGAGGATTGAGATGAGTTCCCTATAGTGAGTCGTATTAACCTAAGATCGGTGAATACT
NBCTL1_8e66ed27-06_RS0578_Adgrf5__ENSMUST00000224278__564__30__0.5__70.8527__1_RS1199_RS0584_T7p_8e66ed27-07	CCTTGATGACGGATAACTCTAGGGTGGTTTAGTGTGTGTTTCAGCTTCGGTCCCTCGAATTGGAAAACTGAAGAGGTGGTTGGAAAGTTTGATGGGAGGATTGAGATGAGTTCCCTATAGTGAGTCGTATTAACCTAAGATCGGTGAATACT
NBCTL1_8e66ed27-06_RS0584_Adgrf5__ENSMUST00000224278__514__30__0.43333__67.2151__1_RS0468_RS0578_T7p_8e66ed27-07	CCTTGATGACGGATAACTCTATGGGAGGATTGAGATGAGTTATGGACTCCAGGAAGGAGACATTTTCAAAGAAGGAGGAGGGTAATGATAGAGGGTGGTTTAGTGTGTGTTTCCCTATAGTGAGTCGTATTAACCTAAGATCGGTGAATACT
NBCTL1_8e66ed27-06_RS1199_Adgrf5__ENSMUST00000224278__58__30__0.53333__70.9813__1_RS0468_RS0578_T7p_8e66ed27-07	CCTTGATGACGGATAACTCTAGAGGTGGTTGGAAAGTTTGAGGCATCTTTATGAACAGGTCTGGCCACTCCAAGGAGGAGGGTAATGATAGAGGGTGGTTTAGTGTGTGTTTCCCTATAGTGAGTCGTATTAACCTAAGATCGGTGAATACT
NBCTL1_8e66ed27-06_RS0468_RS0584_Adgrf5__ENSMUST00000224278__638__30__0.46667__69.3941__1_RS1199_T7p_8e66ed27-07	CCTTGATGACGGATAACTCTAAGGAGGAGGGTAATGATAGATGGGAGGATTGAGATGAGTTGCCTTTCTCACAGAAGCACAAGAGGTCATTAGAGGTGGTTGGAAAGTTTGACCCTATAGTGAGTCGTATTAACCTAAGATCGGTGAATACT
NBCTL1_8e66ed27-06_RS0578_Adgrf5__ENSMUST00000224278__435__30__0.5__70.8949__1_RS1199_RS0584_T7p_8e66ed27-07	CCTTGATGACGGATAACTCTAGGGTGGTTTAGTGTGTGTTTCAGCTGCTCTTTTTGGCCTCAGTAGCTCTTAGAGGTGGTTGGAAAGTTTGATGGGAGGATTGAGATGAGTTCCCTATAGTGAGTCGTATTAACCTAAGATCGGTGAATACT
NBCTL1_8e66ed27-06_RS0584_RS0468_Adgrf5__ENSMUST00000224278__258__30__0.56667__72.5965__1_RS0578_T7p_8e66ed27-07	CCTTGATGACGGATAACTCTATGGGAGGATTGAGATGAGTTAGGAGGAGGGTAATGATAGAGCAGGAAGTAGAACGTGAAGGTCCTTGGCGAGGGTGGTTTAGTGTGTGTTTCCCTATAGTGAGTCGTATTAACCTAAGATCGGTGAATACT
NBCTL1_8e66ed27-06_RS0708_RS0083_Adora2a__ENSMUST00000105420__2423__30__0.5__69.7121__1_RS0820_T7p_8e66ed27-07	CCTTGATGACGGATAACTCTAGAGATTAGAGATGAGTTGGAATAGGAAATGGTGGTAGTGTCAGCTCGGGTCCATGACTTGATGTCTCTAAAGATGAAGATTGAGGGAAGAACCCTATAGTGAGTCGTATTAACCTAAGATCGGTGAATACT
NBCTL1_8e66ed27-06_RS0083_RS1312_Adora2a__ENSMUST00000105420__2081__30__0.53333__70.234__1_RS0708_T7p_8e66ed27-07	CCTTGATGACGGATAACTCTAATAGGAAATGGTGGTAGTGTGAATGTTAGGTTAGTTGGGACGGTCTGGGGAGAGTAGTGTATTAGCAGGAAGAGATTAGAGATGAGTTGGACCCTATAGTGAGTCGTATTAACCTAAGATCGGTGAATACT
NBCTL1_8e66ed27-06_RS0083_RS0820_Adora2a__ENSMUST00000105420__1786__30__0.4__65.5699__0.929_RS1312_T7p_8e66ed27-07	CCTTGATGACGGATAACTCTAATAGGAAATGGTGGTAGTGTGATGAAGATTGAGGGAAGAAGGGCGTTTCTTCTCTTCTCTTAATGAGATTAGAATGTTAGGTTAGTTGGGACCCTATAGTGAGTCGTATTAACCTAAGATCGGTGAATACT
NBCTL1_8e66ed27-06_RS0708_Adora2a__ENSMUST00000105420__986__30__0.6__74.8938__1_RS1312_RS0820_T7p_8e66ed27-07	CCTTGATGACGGATAACTCTAGAGATTAGAGATGAGTTGGAACCACGTCCTCAAACAGACAGGTCACCCGGAGAATGTTAGGTTAGTTGGGAGATGAAGATTGAGGGAAGAACCCTATAGTGAGTCGTATTAACCTAAGATCGGTGAATACT
NBCTL1_8e66ed27-06_RS0708_RS0820_Adora2a__ENSMUST00000105420__1923__30__0.6__73.5419__1_RS0083_T7p_8e66ed27-07	CCTTGATGACGGATAACTCTAGAGATTAGAGATGAGTTGGAGATGAAGATTGAGGGAAGAAAGCCCTGACCTAACTCGGGGCCCTATAGACAATAGGAAATGGTGGTAGTGTCCCTATAGTGAGTCGTATTAACCTAAGATCGGTGAATACT
NBCTL1_8e66ed27-06_RS0708_Adora2a__ENSMUST00000105420__2413__30__0.4__65.1477__1_RS1312_RS0083_T7p_8e66ed27-07	CCTTGATGACGGATAACTCTAGAGATTAGAGATGAGTTGGACCATGACTTGATGTCTCTAAACTCAATCCTAGAATGTTAGGTTAGTTGGGAATAGGAAATGGTGGTAGTGTCCCTATAGTGAGTCGTATTAACCTAAGATCGGTGAATACT
NBCTL1_8e66ed27-06_RS1312_RS0083_Adora2a__ENSMUST00000105420__2370__30__0.5__70.7127__1_RS0820_T7p_8e66ed27-07	CCTTGATGACGGATAACTCTAGAATGTTAGGTTAGTTGGGAATAGGAAATGGTGGTAGTGTACACTCTGGCACCCTGCCTTTCATAGTTTCAGATGAAGATTGAGGGAAGAACCCTATAGTGAGTCGTATTAACCTAAGATCGGTGAATACT
NBCTL1_8e66ed27-06_RS0820_Adora2a__ENSMUST00000105420__1239__30__0.53333__73.1505__0.98388_RS1312_RS0708_T7p_8e66ed27-07	CCTTGATGACGGATAACTCTAGATGAAGATTGAGGGAAGAAGGTGAAGCAGTTGATGATGTGCAGGGGCAAAGAATGTTAGGTTAGTTGGGAGAGATTAGAGATGAGTTGGACCCTATAGTGAGTCGTATTAACCTAAGATCGGTGAATACT
NBCTL1_8e66ed27-06_RS0708_RS0820_Adora2a__ENSMUST00000105420__1796__30__0.53333__73.1796__0.98435_RS0083_T7p_8e66ed27-07	CCTTGATGACGGATAACTCTAGAGATTAGAGATGAGTTGGAGATGAAGATTGAGGGAAGAATTCCTGGCGTGGGCGTTTCTTCTCTTCTCTAATAGGAAATGGTGGTAGTGTCCCTATAGTGAGTCGTATTAACCTAAGATCGGTGAATACT
NBCTL1_8e66ed27-06_RS0083_Adora2a__ENSMUST00000105420__2011__30__0.56667__74.3692__1_RS1312_RS0708_T7p_8e66ed27-07	CCTTGATGACGGATAACTCTAATAGGAAATGGTGGTAGTGTAAGCCACAGCTGCTCTACAAGGCAAGGCAGAGAATGTTAGGTTAGTTGGGAGAGATTAGAGATGAGTTGGACCCTATAGTGAGTCGTATTAACCTAAGATCGGTGAATACT
NBCTL1_8e66ed27-06_RS0083_Adora2a__ENSMUST00000105420__1638__30__0.56667__73.3535__0.93855_RS1312_RS0820_T7p_8e66ed27-07	CCTTGATGACGGATAACTCTAATAGGAAATGGTGGTAGTGTTTGCCCTTCCTGGTGCTCCTGGGTAAGAAGAGAATGTTAGGTTAGTTGGGAGATGAAGATTGAGGGAAGAACCCTATAGTGAGTCGTATTAACCTAAGATCGGTGAATACT
NBCTL1_8e66ed27-06_RS0708_RS0820_Adora2a__ENSMUST00000105420__2433__30__0.53333__70.3257__1_RS1312_T7p_8e66ed27-07	CCTTGATGACGGATAACTCTAGAGATTAGAGATGAGTTGGAGATGAAGATTGAGGGAAGAACTGAACTATCCAGCTCGGGTCCATGACTTGAGAATGTTAGGTTAGTTGGGACCCTATAGTGAGTCGTATTAACCTAAGATCGGTGAATACT
NBCTL1_8e66ed27-06_RS0708_RS0820_Adora2a__ENSMUST00000105420__2360__30__0.46667__68.6661__1_RS0083_T7p_8e66ed27-07	CCTTGATGACGGATAACTCTAGAGATTAGAGATGAGTTGGAGATGAAGATTGAGGGAAGAAACCCTGCCTTTCATAGTTTCTGTCTTCCAGAATAGGAAATGGTGGTAGTGTCCCTATAGTGAGTCGTATTAACCTAAGATCGGTGAATACT
NBCTL1_8e66ed27-06_RS1312_RS0708_Adora2a__ENSMUST00000105420__2515__30__0.56667__74.1727__0.87117_RS0083_T7p_8e66ed27-07	CCTTGATGACGGATAACTCTAGAATGTTAGGTTAGTTGGGAGAGATTAGAGATGAGTTGGACAAACAAACAAACAAGCCCCACCCCCACCCAATAGGAAATGGTGGTAGTGTCCCTATAGTGAGTCGTATTAACCTAAGATCGGTGAATACT
NBCTL1_8e66ed27-06_RS0083_Adora2a__ENSMUST00000105420__1085__30__0.46667__68.5081__1_RS1312_RS0820_T7p_8e66ed27-07	CCTTGATGACGGATAACTCTAATAGGAAATGGTGGTAGTGTCGGGCTGCCAAAAAAATCCTTAGGTAGATGAGAATGTTAGGTTAGTTGGGAGATGAAGATTGAGGGAAGAACCCTATAGTGAGTCGTATTAACCTAAGATCGGTGAATACT
NBCTL1_8e66ed27-06_RS1312_RS0820_Adora2a__ENSMUST00000105420__1772__30__0.46667__68.7396__1_RS0708_T7p_8e66ed27-07	CCTTGATGACGGATAACTCTAGAATGTTAGGTTAGTTGGGAGATGAAGATTGAGGGAAGAATTCTCTTAATGAGATTGGTCCAGCCAACCCAGAGATTAGAGATGAGTTGGACCCTATAGTGAGTCGTATTAACCTAAGATCGGTGAATACT
NBCTL1_8e66ed27-06_RS0708_Adora2a__ENSMUST00000105420__1979__30__0.6__74.1004__1_RS0820_RS0083_T7p_8e66ed27-07	CCTTGATGACGGATAACTCTAGAGATTAGAGATGAGTTGGACTTGTGGACGCTTCTGGAGCAGGGGAACTGAGATGAAGATTGAGGGAAGAAATAGGAAATGGTGGTAGTGTCCCTATAGTGAGTCGTATTAACCTAAGATCGGTGAATACT
NBCTL1_8e66ed27-06_RS1312_RS0083_Adora2a__ENSMUST00000105420__941__30__0.43333__67.4838__1_RS0708_T7p_8e66ed27-07	CCTTGATGACGGATAACTCTAGAATGTTAGGTTAGTTGGGAATAGGAAATGGTGGTAGTGTTTTGTGGAGTTCTCATCTTTCTGACTGCAGAGAGATTAGAGATGAGTTGGACCCTATAGTGAGTCGTATTAACCTAAGATCGGTGAATACT
NBCTL1_8e66ed27-06_RS1312_Adora2a__ENSMUST00000105420__1108__30__0.6__74.6663__1_RS0820_RS0083_T7p_8e66ed27-07	CCTTGATGACGGATAACTCTAGAATGTTAGGTTAGTTGGGATCTCCATCTGCTTCAGCTGTCTCCGGGCTGAGATGAAGATTGAGGGAAGAAATAGGAAATGGTGGTAGTGTCCCTATAGTGAGTCGTATTAACCTAAGATCGGTGAATACT
NBCTL1_8e66ed27-06_RS0708_RS1312_Adora2a__ENSMUST00000105420__1933__30__0.6__74.5834__1_RS0820_T7p_8e66ed27-07	CCTTGATGACGGATAACTCTAGAGATTAGAGATGAGTTGGAGAATGTTAGGTTAGTTGGGAATGCTGCTGTAGCCCTGACCTAACTCGGGGAGATGAAGATTGAGGGAAGAACCCTATAGTGAGTCGTATTAACCTAAGATCGGTGAATACT
NBCTL1_8e66ed27-06_RS0083_RS0820_Adora2a__ENSMUST00000105420__1706__30__0.5__69.7248__1_RS0708_T7p_8e66ed27-07	CCTTGATGACGGATAACTCTAATAGGAAATGGTGGTAGTGTGATGAAGATTGAGGGAAGAAAACTCTGAAGACCATGAGGCTGTTCCTACCAGAGATTAGAGATGAGTTGGACCCTATAGTGAGTCGTATTAACCTAAGATCGGTGAATACT
NBCTL1_8e66ed27-06_RS1312_RS0083_Adora2a__ENSMUST00000105420__1249__30__0.43333__68.8227__0.98388_RS0708_T7p_8e66ed27-07	CCTTGATGACGGATAACTCTAGAATGTTAGGTTAGTTGGGAATAGGAAATGGTGGTAGTGTAGCAGAAGAAGGTGAAGCAGTTGATGATGTAGAGATTAGAGATGAGTTGGACCCTATAGTGAGTCGTATTAACCTAAGATCGGTGAATACT
NBCTL1_8e66ed27-06_RS1312_Adora2a__ENSMUST00000105420__808__30__0.5__70.2155__1_RS0083_RS0820_T7p_8e66ed27-07	CCTTGATGACGGATAACTCTAGAATGTTAGGTTAGTTGGGAGGAGTGGAATTCGGATGGCGATGTATCTGTAATAGGAAATGGTGGTAGTGTGATGAAGATTGAGGGAAGAACCCTATAGTGAGTCGTATTAACCTAAGATCGGTGAATACT
NBCTL1_8e66ed27-06_RS0820_Adora2a__ENSMUST00000105420__931__30__0.46667__69.1502__1_RS1312_RS0708_T7p_8e66ed27-07	CCTTGATGACGGATAACTCTAGATGAAGATTGAGGGAAGAATCTCATCTTTCTGACTGCAGTTGTTCCAGCAGAATGTTAGGTTAGTTGGGAGAGATTAGAGATGAGTTGGACCCTATAGTGAGTCGTATTAACCTAAGATCGGTGAATACT
NBCTL1_8e66ed27-06_RS0083_RS0820_Adora2a__ENSMUST00000105420__2232__30__0.6__74.0439__1_RS0708_T7p_8e66ed27-07	CCTTGATGACGGATAACTCTAATAGGAAATGGTGGTAGTGTGATGAAGATTGAGGGAAGAAGAGGGGAGAGTCACAGCAGGATCGACCACAAGAGATTAGAGATGAGTTGGACCCTATAGTGAGTCGTATTAACCTAAGATCGGTGAATACT
NBCTL1_8e66ed27-06_RS1312_RS0083_Adora2a__ENSMUST00000105420__2198__30__0.5__70.6955__0.98919_RS0708_T7p_8e66ed27-07	CCTTGATGACGGATAACTCTAGAATGTTAGGTTAGTTGGGAATAGGAAATGGTGGTAGTGTCAGCAGCCAGGGAGGGGAAGTCAATAAAATAGAGATTAGAGATGAGTTGGACCCTATAGTGAGTCGTATTAACCTAAGATCGGTGAATACT
NBCTL1_8e66ed27-06_RS1312_RS0083_Adora2a__ENSMUST00000105420__1324__30__0.53333__72.3124__1_RS0820_T7p_8e66ed27-07	CCTTGATGACGGATAACTCTAGAATGTTAGGTTAGTTGGGAATAGGAAATGGTGGTAGTGTGGTTGACAACGGAATTGCTGTGGGAGAGGAAGATGAAGATTGAGGGAAGAACCCTATAGTGAGTCGTATTAACCTAAGATCGGTGAATACT
NBCTL1_8e66ed27-06_RS0820_RS1312_Adora2a__ENSMUST00000105420__1999__30__0.56667__72.6179__1_RS0708_T7p_8e66ed27-07	CCTTGATGACGGATAACTCTAGATGAAGATTGAGGGAAGAAGAATGTTAGGTTAGTTGGGACTCTACAAGGCAAGGCAGCTCTTGTGGACGAGAGATTAGAGATGAGTTGGACCCTATAGTGAGTCGTATTAACCTAAGATCGGTGAATACT
NBCTL1_8e66ed27-06_RS0083_RS0820_Adora2a__ENSMUST00000105420__862__30__0.53333__74.5015__1_RS0708_T7p_8e66ed27-07	CCTTGATGACGGATAACTCTAATAGGAAATGGTGGTAGTGTGATGAAGATTGAGGGAAGAAAGCAAATCGCAATGATGCCCTTCGCCCTCAAGAGATTAGAGATGAGTTGGACCCTATAGTGAGTCGTATTAACCTAAGATCGGTGAATACT
NBCTL1_8e66ed27-06_RS0708_Adora2a__ENSMUST00000105420__2113__30__0.6__73.9863__0.99536_RS0083_RS1312_T7p_8e66ed27-07	CCTTGATGACGGATAACTCTAGAGATTAGAGATGAGTTGGAACTTCTAGGTCAGCAGCTCCCTGAGGCCTCAATAGGAAATGGTGGTAGTGTGAATGTTAGGTTAGTTGGGACCCTATAGTGAGTCGTATTAACCTAAGATCGGTGAATACT
NBCTL1_8e66ed27-06_RS0083_RS1312_Adora2a__ENSMUST00000105420__1617__30__0.56667__70.9262__1_RS0820_T7p_8e66ed27-07	CCTTGATGACGGATAACTCTAATAGGAAATGGTGGTAGTGTGAATGTTAGGTTAGTTGGGAGGTAAGAAGCTCTACATCCCCAGGAGACCCAGATGAAGATTGAGGGAAGAACCCTATAGTGAGTCGTATTAACCTAAGATCGGTGAATACT
NBCTL1_8e66ed27-06_RS1312_Adora2a__ENSMUST00000105420__1354__30__0.56667__72.1576__1_RS0820_RS0708_T7p_8e66ed27-07	CCTTGATGACGGATAACTCTAGAATGTTAGGTTAGTTGGGAACTCCCGGATCCTGTAGGCGTAGATGAAGGAGATGAAGATTGAGGGAAGAAGAGATTAGAGATGAGTTGGACCCTATAGTGAGTCGTATTAACCTAAGATCGGTGAATACT
NBCTL1_8e66ed27-06_RS0708_RS0083_Adora2a__ENSMUST00000105420__2061__30__0.6__74.7886__0.88894_RS0820_T7p_8e66ed27-07	CCTTGATGACGGATAACTCTAGAGATTAGAGATGAGTTGGAATAGGAAATGGTGGTAGTGTATTAGCAGGAGGCCTGAGGCAGCCATACCCAGATGAAGATTGAGGGAAGAACCCTATAGTGAGTCGTATTAACCTAAGATCGGTGAATACT
NBCTL1_8e66ed27-06_RS0083_Adora2a__ENSMUST00000105420__2123__30__0.6__74.1386__1_RS0708_RS1312_T7p_8e66ed27-07	CCTTGATGACGGATAACTCTAATAGGAAATGGTGGTAGTGTGCCAAGTGCCACTTCTAGGTCAGCAGCTCCAGAGATTAGAGATGAGTTGGAGAATGTTAGGTTAGTTGGGACCCTATAGTGAGTCGTATTAACCTAAGATCGGTGAATACT
NBCTL1_8e66ed27-06_RS0083_Adora2a__ENSMUST00000105420__798__30__0.5__71.6667__1_RS0820_RS1312_T7p_8e66ed27-07	CCTTGATGACGGATAACTCTAATAGGAAATGGTGGTAGTGTTCGGATGGCGATGTATCTGTCGATGGCAATAGATGAAGATTGAGGGAAGAAGAATGTTAGGTTAGTTGGGACCCTATAGTGAGTCGTATTAACCTAAGATCGGTGAATACT
NBCTL1_8e66ed27-06_RS0708_RS1312_Adora2a__ENSMUST00000105420__258__30__0.53333__71.0501__1_RS0820_T7p_8e66ed27-07	CCTTGATGACGGATAACTCTAGAGATTAGAGATGAGTTGGAGAATGTTAGGTTAGTTGGGACAGGGTTCTGAGATACCTGCCTCTTGCTCTAGATGAAGATTGAGGGAAGAACCCTATAGTGAGTCGTATTAACCTAAGATCGGTGAATACT
NBCTL1_8e66ed27-06_RS0083_RS0820_Adora2a__ENSMUST00000105420__2340__30__0.53333__71.8691__1_RS0708_T7p_8e66ed27-07	CCTTGATGACGGATAACTCTAATAGGAAATGGTGGTAGTGTGATGAAGATTGAGGGAAGAATGTCTTCCAGCCCAGCTTTATTAGCGGGAGAGAGATTAGAGATGAGTTGGACCCTATAGTGAGTCGTATTAACCTAAGATCGGTGAATACT
NBCTL1_8e66ed27-06_RS1312_RS0083_Adora2a__ENSMUST00000105420__2259__30__0.6__74.4745__1_RS0708_T7p_8e66ed27-07	CCTTGATGACGGATAACTCTAGAATGTTAGGTTAGTTGGGAATAGGAAATGGTGGTAGTGTCTGCAATTCCTTGGTGGGTGGGGTGTGGAGAGAGATTAGAGATGAGTTGGACCCTATAGTGAGTCGTATTAACCTAAGATCGGTGAATACT
NBCTL1_8e66ed27-06_RS1312_Adora2a__ENSMUST00000105420__1736__30__0.43333__68.5885__1_RS0083_RS0820_T7p_8e66ed27-07	CCTTGATGACGGATAACTCTAGAATGTTAGGTTAGTTGGGAATTAAAATGTCTTTCCCTCAGGAAGGGGCAAATAGGAAATGGTGGTAGTGTGATGAAGATTGAGGGAAGAACCCTATAGTGAGTCGTATTAACCTAAGATCGGTGAATACT
NBCTL1_8e66ed27-06_RS0708_RS0820_Adora2a__ENSMUST00000105420__1696__30__0.6__73.9558__0.99759_RS1312_T7p_8e66ed27-07	CCTTGATGACGGATAACTCTAGAGATTAGAGATGAGTTGGAGATGAAGATTGAGGGAAGAAACCATGAGGCTGTTCCTACCCTACCCTGGGAGAATGTTAGGTTAGTTGGGACCCTATAGTGAGTCGTATTAACCTAAGATCGGTGAATACT
NBCTL1_8e66ed27-06_RS0083_Adora2a__ENSMUST00000105420__828__30__0.53333__72.3282__1_RS0708_RS0820_T7p_8e66ed27-07	CCTTGATGACGGATAACTCTAATAGGAAATGGTGGTAGTGTCGTCACCAAGCCATTGTACCGGAGTGGAATAGAGATTAGAGATGAGTTGGAGATGAAGATTGAGGGAAGAACCCTATAGTGAGTCGTATTAACCTAAGATCGGTGAATACT
NBCTL1_8e66ed27-06_RS0708_RS1312_Adora2a__ENSMUST00000105420__1294__30__0.6__74.7372__1_RS0083_T7p_8e66ed27-07	CCTTGATGACGGATAACTCTAGAGATTAGAGATGAGTTGGAGAATGTTAGGTTAGTTGGGATGATGGCCAGGTACATGAGCCAAGGAGGGGAATAGGAAATGGTGGTAGTGTCCCTATAGTGAGTCGTATTAACCTAAGATCGGTGAATACT
NBCTL1_8e66ed27-06_RS0820_Adora2a__ENSMUST00000105420__882__30__0.56667__74.0191__1_RS1312_RS0083_T7p_8e66ed27-07	CCTTGATGACGGATAACTCTAGATGAAGATTGAGGGAAGAAGATGGCGAATGACAGCACCCAGCAAATCGCAGAATGTTAGGTTAGTTGGGAATAGGAAATGGTGGTAGTGTCCCTATAGTGAGTCGTATTAACCTAAGATCGGTGAATACT
NBCTL1_8e66ed27-06_RS0820_Adora2a__ENSMUST00000105420__872__30__0.56667__74.1061__1_RS1312_RS0708_T7p_8e66ed27-07	CCTTGATGACGGATAACTCTAGATGAAGATTGAGGGAAGAAGACAGCACCCAGCAAATCGCAATGATGCCCAGAATGTTAGGTTAGTTGGGAGAGATTAGAGATGAGTTGGACCCTATAGTGAGTCGTATTAACCTAAGATCGGTGAATACT
NBCTL1_8e66ed27-06_RS0708_Adora2a__ENSMUST00000105420__951__30__0.5__71.0486__1_RS0083_RS0820_T7p_8e66ed27-07	CCTTGATGACGGATAACTCTAGAGATTAGAGATGAGTTGGAGCCGCAGGTCTTTGTGGAGTTCTCATCTTTAATAGGAAATGGTGGTAGTGTGATGAAGATTGAGGGAAGAACCCTATAGTGAGTCGTATTAACCTAAGATCGGTGAATACT
NBCTL1_8e66ed27-06_RS0708_Adora2a__ENSMUST00000105420__1873__30__0.56667__72.8693__0.99312_RS1312_RS0083_T7p_8e66ed27-07	CCTTGATGACGGATAACTCTAGAGATTAGAGATGAGTTGGACCCAGGCCTTTCTTACTGGGCTTCATGCTGAGAATGTTAGGTTAGTTGGGAATAGGAAATGGTGGTAGTGTCCCTATAGTGAGTCGTATTAACCTAAGATCGGTGAATACT
NBCTL1_8e66ed27-06_RS0083_Adora2a__ENSMUST00000105420__2388__30__0.6__74.7609__1_RS1312_RS0820_T7p_8e66ed27-07	CCTTGATGACGGATAACTCTAATAGGAAATGGTGGTAGTGTATCCTGAGACGTGAGCCCACACTCTGGCACAGAATGTTAGGTTAGTTGGGAGATGAAGATTGAGGGAAGAACCCTATAGTGAGTCGTATTAACCTAAGATCGGTGAATACT
NBCTL1_8e66ed27-06_RS1312_RS0708_Adora2a__ENSMUST00000105420__996__30__0.46667__69.8683__1_RS0820_T7p_8e66ed27-07	CCTTGATGACGGATAACTCTAGAATGTTAGGTTAGTTGGGAGAGATTAGAGATGAGTTGGAATTCATGGGTACCACGTCCTCAAACAGACAAGATGAAGATTGAGGGAAGAACCCTATAGTGAGTCGTATTAACCTAAGATCGGTGAATACT
NBCTL1_8e66ed27-06_RS0083_Adora2a__ENSMUST00000105420__2037__30__0.6__74.7886__1_RS0820_RS0708_T7p_8e66ed27-07	CCTTGATGACGGATAACTCTAATAGGAAATGGTGGTAGTGTATACCCCAGCATCAGGCCAGGCCTCTAAGCAGATGAAGATTGAGGGAAGAAGAGATTAGAGATGAGTTGGACCCTATAGTGAGTCGTATTAACCTAAGATCGGTGAATACT
NBCTL1_8e66ed27-06_RS1312_Adora2a__ENSMUST00000105420__921__30__0.6__74.7482__1_RS0708_RS0083_T7p_8e66ed27-07	CCTTGATGACGGATAACTCTAGAATGTTAGGTTAGTTGGGACTGACTGCAGTTGTTCCAGCCCAGCATGGGAGAGATTAGAGATGAGTTGGAATAGGAAATGGTGGTAGTGTCCCTATAGTGAGTCGTATTAACCTAAGATCGGTGAATACT
NBCTL1_8e66ed27-06_RS1312_RS0083_Adora2a__ENSMUST00000105420__2330__30__0.53333__71.4064__1_RS0820_T7p_8e66ed27-07	CCTTGATGACGGATAACTCTAGAATGTTAGGTTAGTTGGGAATAGGAAATGGTGGTAGTGTCCCAGCTTTATTAGCGGGAGATAGCCCTGTAGATGAAGATTGAGGGAAGAACCCTATAGTGAGTCGTATTAACCTAAGATCGGTGAATACT
NBCTL1_8e66ed27-06_RS0708_RS0820_Adora2a__ENSMUST00000105420__818__30__0.56667__72.7615__1_RS1312_T7p_8e66ed27-07	CCTTGATGACGGATAACTCTAGAGATTAGAGATGAGTTGGAGATGAAGATTGAGGGAAGAACCATTGTACCGGAGTGGAATTCGGATGGCGAGAATGTTAGGTTAGTTGGGACCCTATAGTGAGTCGTATTAACCTAAGATCGGTGAATACT
NBCTL1_8e66ed27-06_RS0083_Adora2a__ENSMUST00000105420__1680__30__0.6__73.1034__1_RS0820_RS0708_T7p_8e66ed27-07	CCTTGATGACGGATAACTCTAATAGGAAATGGTGGTAGTGTTACCCTACCCTGGGCCAGATGATCCCCTAGAGATGAAGATTGAGGGAAGAAGAGATTAGAGATGAGTTGGACCCTATAGTGAGTCGTATTAACCTAAGATCGGTGAATACT
NBCTL1_8e66ed27-06_RS0083_Adora2a__ENSMUST00000105420__1075__30__0.4__67.1188__1_RS0708_RS1312_T7p_8e66ed27-07	CCTTGATGACGGATAACTCTAATAGGAAATGGTGGTAGTGTAAAAAATCCTTAGGTAGATGGCCAGCATGAAGAGATTAGAGATGAGTTGGAGAATGTTAGGTTAGTTGGGACCCTATAGTGAGTCGTATTAACCTAAGATCGGTGAATACT
NBCTL1_8e66ed27-06_RS0083_RS0820_Adora2a__ENSMUST00000105420__768__30__0.53333__73.2419__1_RS1312_T7p_8e66ed27-07	CCTTGATGACGGATAACTCTAATAGGAAATGGTGGTAGTGTGATGAAGATTGAGGGAAGAAAGCCAAGAGGCTGAAGATGGAACTCTGCGTAGAATGTTAGGTTAGTTGGGACCCTATAGTGAGTCGTATTAACCTAAGATCGGTGAATACT
NBCTL1_8e66ed27-06_RS0820_Adora2a__ENSMUST00000105420__788__30__0.46667__68.6081__1_RS0708_RS1312_T7p_8e66ed27-07	CCTTGATGACGGATAACTCTAGATGAAGATTGAGGGAAGAAATGTATCTGTCGATGGCAATAGCCAAGAGGAGAGATTAGAGATGAGTTGGAGAATGTTAGGTTAGTTGGGACCCTATAGTGAGTCGTATTAACCTAAGATCGGTGAATACT
NBCTL1_8e66ed27-06_RS0708_Adora2a__ENSMUST00000105420__1762__30__0.4__66.2315__1_RS0083_RS0820_T7p_8e66ed27-07	CCTTGATGACGGATAACTCTAGAGATTAGAGATGAGTTGGAGAGATTGGTCCAGCCAACCCAAAAATATTAAATAGGAAATGGTGGTAGTGTGATGAAGATTGAGGGAAGAACCCTATAGTGAGTCGTATTAACCTAAGATCGGTGAATACT
NBCTL1_8e66ed27-06_RS0708_RS1312_Adora2a__ENSMUST00000105420__2071__30__0.53333__70.6899__0.97014_RS0083_T7p_8e66ed27-07	CCTTGATGACGGATAACTCTAGAGATTAGAGATGAGTTGGAGAATGTTAGGTTAGTTGGGAAGAGTAGTGTATTAGCAGGAGGCCTGAGGCAATAGGAAATGGTGGTAGTGTCCCTATAGTGAGTCGTATTAACCTAAGATCGGTGAATACT
NBCTL1_8e66ed27-06_RS1312_RS0820_Adora2a__ENSMUST00000105420__1065__30__0.6__74.163__1_RS0083_T7p_8e66ed27-07	CCTTGATGACGGATAACTCTAGAATGTTAGGTTAGTTGGGAGATGAAGATTGAGGGAAGAATAGGTAGATGGCCAGCATGAGCAGGAGGGGAATAGGAAATGGTGGTAGTGTCCCTATAGTGAGTCGTATTAACCTAAGATCGGTGAATACT
NBCTL1_8e66ed27-06_RS0820_Adora2a__ENSMUST00000105420__1716__30__0.56667__72.6324__1_RS1312_RS0708_T7p_8e66ed27-07	CCTTGATGACGGATAACTCTAGATGAAGATTGAGGGAAGAAGGAAGGGGCAAACTCTGAAGACCATGAGGCAGAATGTTAGGTTAGTTGGGAGAGATTAGAGATGAGTTGGACCCTATAGTGAGTCGTATTAACCTAAGATCGGTGAATACT
NBCTL1_8e66ed27-06_RS0708_Adora2a__ENSMUST00000105420__852__30__0.56667__73.7221__1_RS0083_RS0820_T7p_8e66ed27-07	CCTTGATGACGGATAACTCTAGAGATTAGAGATGAGTTGGAAATGATGCCCTTCGCCCTCATACCCGTCACAATAGGAAATGGTGGTAGTGTGATGAAGATTGAGGGAAGAACCCTATAGTGAGTCGTATTAACCTAAGATCGGTGAATACT
NBCTL1_8e66ed27-06_RS1312_RS0083_Adora2a__ENSMUST00000105420__248__30__0.6__74.4541__1_RS0708_T7p_8e66ed27-07	CCTTGATGACGGATAACTCTAGAATGTTAGGTTAGTTGGGAATAGGAAATGGTGGTAGTGTAGATACCTGCCTCTTGCTCTGGCTCCCACCAGAGATTAGAGATGAGTTGGACCCTATAGTGAGTCGTATTAACCTAAGATCGGTGAATACT
NBCTL1_8e66ed27-06_RS0083_RS1312_Adora2a__ENSMUST00000105420__1853__30__0.6__74.9336__1_RS0820_T7p_8e66ed27-07	CCTTGATGACGGATAACTCTAATAGGAAATGGTGGTAGTGTGAATGTTAGGTTAGTTGGGACTTCATGCTGCTCCAGCTTGATGCTCCCGCAGATGAAGATTGAGGGAAGAACCCTATAGTGAGTCGTATTAACCTAAGATCGGTGAATACT
NBCTL1_8e66ed27-06_RS0820_Adora2a__ENSMUST00000105420__80__30__0.6__74.5003__0.99746_RS0708_RS1312_T7p_8e66ed27-07	CCTTGATGACGGATAACTCTAGATGAAGATTGAGGGAAGAAACTGTCTCTGGAAGGGCGAGGTGGTGATGGAGAGATTAGAGATGAGTTGGAGAATGTTAGGTTAGTTGGGACCCTATAGTGAGTCGTATTAACCTAAGATCGGTGAATACT
NBCTL1_8e66ed27-06_RS0820_RS0083_Adora2a__ENSMUST00000105420__1158__30__0.6__73.7556__0.93267_RS0708_T7p_8e66ed27-07	CCTTGATGACGGATAACTCTAGATGAAGATTGAGGGAAGAAATAGGAAATGGTGGTAGTGTGACTTCCTTCTGCAGTGTGGAGCGAGTCCGAGAGATTAGAGATGAGTTGGACCCTATAGTGAGTCGTATTAACCTAAGATCGGTGAATACT
NBCTL1_8e66ed27-06_RS0083_RS1312_Adora2a__ENSMUST00000105420__1912__30__0.6__74.7546__1_RS0708_T7p_8e66ed27-07	CCTTGATGACGGATAACTCTAATAGGAAATGGTGGTAGTGTGAATGTTAGGTTAGTTGGGAAACTCGGGGCCCTATAGACCGAAGCATCGCAGAGATTAGAGATGAGTTGGACCCTATAGTGAGTCGTATTAACCTAAGATCGGTGAATACT
NBCTL1_8e66ed27-06_RS0820_RS0083_Adora2a__ENSMUST00000105420__1006__30__0.43333__68.5042__1_RS1312_T7p_8e66ed27-07	CCTTGATGACGGATAACTCTAGATGAAGATTGAGGGAAGAAATAGGAAATGGTGGTAGTGTAAACCATGTAATTCATGGGTACCACGTCCTAGAATGTTAGGTTAGTTGGGACCCTATAGTGAGTCGTATTAACCTAAGATCGGTGAATACT
NBCTL1_8e66ed27-06_RS0708_RS1312_Adora2a__ENSMUST00000105420__1726__30__0.53333__70.7593__1_RS0820_T7p_8e66ed27-07	CCTTGATGACGGATAACTCTAGAGATTAGAGATGAGTTGGAGAATGTTAGGTTAGTTGGGACTTTCCCTCAGGAAGGGGCAAACTCTGAAGAGATGAAGATTGAGGGAAGAACCCTATAGTGAGTCGTATTAACCTAAGATCGGTGAATACT
NBCTL1_8e66ed27-06_RS0708_Adora2a__ENSMUST00000105420__1989__30__0.6__74.6167__1_RS0083_RS0820_T7p_8e66ed27-07	CCTTGATGACGGATAACTCTAGAGATTAGAGATGAGTTGGACAAGGCAGCTCTTGTGGACGCTTCTGGAGCAATAGGAAATGGTGGTAGTGTGATGAAGATTGAGGGAAGAACCCTATAGTGAGTCGTATTAACCTAAGATCGGTGAATACT
NBCTL1_8e66ed27-06_RS1312_Adora2a__ENSMUST00000105420__1314__30__0.56667__72.531__0.96345_RS0083_RS0708_T7p_8e66ed27-07	CCTTGATGACGGATAACTCTAGAATGTTAGGTTAGTTGGGAGGAATTGCTGTGGGAGAGGATGATGGCCAGAATAGGAAATGGTGGTAGTGTGAGATTAGAGATGAGTTGGACCCTATAGTGAGTCGTATTAACCTAAGATCGGTGAATACT
NBCTL1_8e66ed27-06_RS0083_RS1312_Adora2a__ENSMUST00000105420__1863__30__0.53333__72.3868__0.99312_RS0820_T7p_8e66ed27-07	CCTTGATGACGGATAACTCTAATAGGAAATGGTGGTAGTGTGAATGTTAGGTTAGTTGGGATCTTACTGGGCTTCATGCTGCTCCAGCTTGAGATGAAGATTGAGGGAAGAACCCTATAGTGAGTCGTATTAACCTAAGATCGGTGAATACT
NBCTL1_8e66ed27-06_RS0708_RS0820_Adora2a__ENSMUST00000105420__1045__30__0.56667__74.3682__1_RS1312_T7p_8e66ed27-07	CCTTGATGACGGATAACTCTAGAGATTAGAGATGAGTTGGAGATGAAGATTGAGGGAAGAAGCAGGAGGGGGAGCAACACAAAAGCGAAGAAGAATGTTAGGTTAGTTGGGACCCTATAGTGAGTCGTATTAACCTAAGATCGGTGAATACT
NBCTL1_8e66ed27-06_RS0730_Agtr1a__ENSMUST00000066412__1463__30__0.43333__66.9411__1_RS1199_RS0763_T7p_8e66ed27-07	CCTTGATGACGGATAACTCTAAGTTGAGGTGGGAGAGTATTGTTGAACGCATTTTCTGCTTAGATCCTGAGAGAGGTGGTTGGAAAGTTTGAGGGTAGTGGGAATGATTTATCCCTATAGTGAGTCGTATTAACCTAAGATCGGTGAATACT
NBCTL1_8e66ed27-06_RS0730_RS0763_Agtr1a__ENSMUST00000066412__1473__30__0.4__67.6603__1_RS1316_T7p_8e66ed27-07	CCTTGATGACGGATAACTCTAAGTTGAGGTGGGAGAGTATTGGGTAGTGGGAATGATTTATTCTACAGTCTGTTGAACGCATTTTCTGCTTAGAAGGTTGTAGTTAGGATGTCCCTATAGTGAGTCGTATTAACCTAAGATCGGTGAATACT
NBCTL1_8e66ed27-06_RS1199_RS1316_Agtr1a__ENSMUST00000066412__705__30__0.56667__74.723__0.98718_RS0730_T7p_8e66ed27-07	CCTTGATGACGGATAACTCTAGAGGTGGTTGGAAAGTTTGAGAAGGTTGTAGTTAGGATGTATGCAGGTGACTTTGGCCACCAGCATCGTGAAGTTGAGGTGGGAGAGTATTCCCTATAGTGAGTCGTATTAACCTAAGATCGGTGAATACT
NBCTL1_8e66ed27-06_RS0763_Agtr1a__ENSMUST00000066412__560__30__0.56667__74.8003__0.88459_RS1316_RS1199_T7p_8e66ed27-07	CCTTGATGACGGATAACTCTAGGGTAGTGGGAATGATTTATTACATAGGTGATTGCCGAAGGGCCAGCGGTAGAAGGTTGTAGTTAGGATGTGAGGTGGTTGGAAAGTTTGACCCTATAGTGAGTCGTATTAACCTAAGATCGGTGAATACT
NBCTL1_8e66ed27-06_RS0763_RS1199_Agtr1a__ENSMUST00000066412__879__30__0.5__70.7979__1_RS0730_T7p_8e66ed27-07	CCTTGATGACGGATAACTCTAGGGTAGTGGGAATGATTTATGAGGTGGTTGGAAAGTTTGAAAAGGGAACAGGAAGCCCAGGATGTTCTTGAAGTTGAGGTGGGAGAGTATTCCCTATAGTGAGTCGTATTAACCTAAGATCGGTGAATACT
NBCTL1_8e66ed27-06_RS1316_RS0730_Agtr1a__ENSMUST00000066412__1147__30__0.4__66.6077__1_RS0763_T7p_8e66ed27-07	CCTTGATGACGGATAACTCTAGAAGGTTGTAGTTAGGATGTAGTTGAGGTGGGAGAGTATTCAGGCAGTTGTTAAAATACGCTATGCAGATAGGGTAGTGGGAATGATTTATCCCTATAGTGAGTCGTATTAACCTAAGATCGGTGAATACT
NBCTL1_8e66ed27-06_RS0730_RS1199_Agtr1a__ENSMUST00000066412__1596__30__0.46667__68.8242__1_RS1316_T7p_8e66ed27-07	CCTTGATGACGGATAACTCTAAGTTGAGGTGGGAGAGTATTGAGGTGGTTGGAAAGTTTGACCGTTTTAAACCCACAAATCCATCCAGCTCAGAAGGTTGTAGTTAGGATGTCCCTATAGTGAGTCGTATTAACCTAAGATCGGTGAATACT
NBCTL1_8e66ed27-06_RS1199_Agtr1a__ENSMUST00000066412__1483__30__0.4__66.4954__1_RS1316_RS0763_T7p_8e66ed27-07	CCTTGATGACGGATAACTCTAGAGGTGGTTGGAAAGTTTGATCAGACAATATCTACAGTCTGTTGAACGCAAGAAGGTTGTAGTTAGGATGTGGGTAGTGGGAATGATTTATCCCTATAGTGAGTCGTATTAACCTAAGATCGGTGAATACT
NBCTL1_8e66ed27-06_RS1199_Agtr1a__ENSMUST00000066412__447__30__0.46667__68.3401__1_RS0763_RS0730_T7p_8e66ed27-07	CCTTGATGACGGATAACTCTAGAGGTGGTTGGAAAGTTTGACTGGCCACAGTCTTCAGCTTCATGTAAAAGAGGGTAGTGGGAATGATTTATAGTTGAGGTGGGAGAGTATTCCCTATAGTGAGTCGTATTAACCTAAGATCGGTGAATACT
NBCTL1_8e66ed27-06_RS1316_RS0763_Agtr1a__ENSMUST00000066412__497__30__0.46667__69.8632__1_RS0730_T7p_8e66ed27-07	CCTTGATGACGGATAACTCTAGAAGGTTGTAGTTAGGATGTGGGTAGTGGGAATGATTTATAAGTCAGCAAAAAGCATAAGTCAGCCAGGGAAGTTGAGGTGGGAGAGTATTCCCTATAGTGAGTCGTATTAACCTAAGATCGGTGAATACT
NBCTL1_8e66ed27-06_RS1316_RS1199_Agtr1a__ENSMUST00000066412__1721__30__0.46667__67.6487__1_RS0730_T7p_8e66ed27-07	CCTTGATGACGGATAACTCTAGAAGGTTGTAGTTAGGATGTGAGGTGGTTGGAAAGTTTGAGAACTGAGCAGAACAAGTAACCTCGACTTCAAGTTGAGGTGGGAGAGTATTCCCTATAGTGAGTCGTATTAACCTAAGATCGGTGAATACT
NBCTL1_8e66ed27-06_RS0763_Agtr1a__ENSMUST00000066412__517__30__0.53333__73.5241__1_RS1199_RS1316_T7p_8e66ed27-07	CCTTGATGACGGATAACTCTAGGGTAGTGGGAATGATTTATATAGACAGCCCACAGGGGCAAAGTCAGCAAAGAGGTGGTTGGAAAGTTTGAGAAGGTTGTAGTTAGGATGTCCCTATAGTGAGTCGTATTAACCTAAGATCGGTGAATACT
NBCTL1_8e66ed27-06_RS0763_RS0730_Agtr1a__ENSMUST00000066412__1077__30__0.56667__72.9219__0.87177_RS1199_T7p_8e66ed27-07	CCTTGATGACGGATAACTCTAGGGTAGTGGGAATGATTTATAGTTGAGGTGGGAGAGTATTCAGTCATGGATGACGCCCAGCTGAATCAGCAGAGGTGGTTGGAAAGTTTGACCCTATAGTGAGTCGTATTAACCTAAGATCGGTGAATACT
NBCTL1_8e66ed27-06_RS1316_RS0763_Agtr1a__ENSMUST00000066412__1107__30__0.46667__71.0892__0.94332_RS0730_T7p_8e66ed27-07	CCTTGATGACGGATAACTCTAGAAGGTTGTAGTTAGGATGTGGGTAGTGGGAATGATTTATATGGCAGTGTCCACGATGTCGGCAATTTTAAAGTTGAGGTGGGAGAGTATTCCCTATAGTGAGTCGTATTAACCTAAGATCGGTGAATACT
NBCTL1_8e66ed27-06_RS0730_Agtr1a__ENSMUST00000066412__1662__30__0.4__65.5936__1_RS1316_RS1199_T7p_8e66ed27-07	CCTTGATGACGGATAACTCTAAGTTGAGGTGGGAGAGTATTCACATGCTACATACCTATGTGTGGAAATCAAGAAGGTTGTAGTTAGGATGTGAGGTGGTTGGAAAGTTTGACCCTATAGTGAGTCGTATTAACCTAAGATCGGTGAATACT
NBCTL1_8e66ed27-06_RS0763_Agtr1a__ENSMUST00000066412__1781__30__0.5__69.9126__0.84227_RS1316_RS1199_T7p_8e66ed27-07	CCTTGATGACGGATAACTCTAGGGTAGTGGGAATGATTTATGGACACGTGGGTCTCCATTGCTAATGACTAAGAAGGTTGTAGTTAGGATGTGAGGTGGTTGGAAAGTTTGACCCTATAGTGAGTCGTATTAACCTAAGATCGGTGAATACT
NBCTL1_8e66ed27-06_RS0763_Agtr1a__ENSMUST00000066412__1973__30__0.5__70.0711__1_RS1199_RS0730_T7p_8e66ed27-07	CCTTGATGACGGATAACTCTAGGGTAGTGGGAATGATTTATCTATGTCACGGTTGGTACAAGCAGTGCAACAGAGGTGGTTGGAAAGTTTGAAGTTGAGGTGGGAGAGTATTCCCTATAGTGAGTCGTATTAACCTAAGATCGGTGAATACT
NBCTL1_8e66ed27-06_RS0763_Agtr1a__ENSMUST00000066412__1301__30__0.6__74.9123__0.98718_RS0730_RS1316_T7p_8e66ed27-07	CCTTGATGACGGATAACTCTAGGGTAGTGGGAATGATTTATCGGCTGAGCTCATGTTATCTGAGGGGCGGTAAGTTGAGGTGGGAGAGTATTGAAGGTTGTAGTTAGGATGTCCCTATAGTGAGTCGTATTAACCTAAGATCGGTGAATACT
NBCTL1_8e66ed27-06_RS1316_Agtr1a__ENSMUST00000066412__1801__30__0.46667__67.4873__1_RS0730_RS1199_T7p_8e66ed27-07	CCTTGATGACGGATAACTCTAGAAGGTTGTAGTTAGGATGTCAAAGTATGTGTAGTAACAGGGACACGTGGAAGTTGAGGTGGGAGAGTATTGAGGTGGTTGGAAAGTTTGACCCTATAGTGAGTCGTATTAACCTAAGATCGGTGAATACT
NBCTL1_8e66ed27-06_RS0763_RS1199_Agtr1a__ENSMUST00000066412__797__30__0.4__66.6951__0.98718_RS1316_T7p_8e66ed27-07	CCTTGATGACGGATAACTCTAGGGTAGTGGGAATGATTTATGAGGTGGTTGGAAAGTTTGACGCAAACAGTGATATTGGTGTTCTCAATGAAGAAGGTTGTAGTTAGGATGTCCCTATAGTGAGTCGTATTAACCTAAGATCGGTGAATACT
NBCTL1_8e66ed27-06_RS0763_RS0730_Agtr1a__ENSMUST00000066412__1616__30__0.43333__70.7065__1_RS1199_T7p_8e66ed27-07	CCTTGATGACGGATAACTCTAGGGTAGTGGGAATGATTTATAGTTGAGGTGGGAGAGTATTATTGCGTGTCTGCCAGCAAACCGTTTTAAAAGAGGTGGTTGGAAAGTTTGACCCTATAGTGAGTCGTATTAACCTAAGATCGGTGAATACT
NBCTL1_8e66ed27-06_RS1316_Agtr1a__ENSMUST00000066412__2040__30__0.4__65.7796__1_RS0763_RS0730_T7p_8e66ed27-07	CCTTGATGACGGATAACTCTAGAAGGTTGTAGTTAGGATGTTGATATGTAGTCTATTCACCACCGACTGTTAGGGTAGTGGGAATGATTTATAGTTGAGGTGGGAGAGTATTCCCTATAGTGAGTCGTATTAACCTAAGATCGGTGAATACT
NBCTL1_8e66ed27-06_RS1316_RS0730_Agtr1a__ENSMUST00000066412__1751__30__0.53333__72.8781__1_RS1199_T7p_8e66ed27-07	CCTTGATGACGGATAACTCTAGAAGGTTGTAGTTAGGATGTAGTTGAGGTGGGAGAGTATTAAGGGACAAACAAGGTTCCTTGCCCTTGGGAGAGGTGGTTGGAAAGTTTGACCCTATAGTGAGTCGTATTAACCTAAGATCGGTGAATACT
NBCTL1_8e66ed27-06_RS1316_RS0763_Agtr1a__ENSMUST00000066412__1167__30__0.5__71.2281__0.92553_RS1199_T7p_8e66ed27-07	CCTTGATGACGGATAACTCTAGAAGGTTGTAGTTAGGATGTGGGTAGTGGGAATGATTTATAAGCCGTAAAACAGAGGGTTCAGGCAGTTGAGAGGTGGTTGGAAAGTTTGACCCTATAGTGAGTCGTATTAACCTAAGATCGGTGAATACT
NBCTL1_8e66ed27-06_RS0730_RS1199_Agtr1a__ENSMUST00000066412__537__30__0.53333__70.2381__0.96153_RS0763_T7p_8e66ed27-07	CCTTGATGACGGATAACTCTAAGTTGAGGTGGGAGAGTATTGAGGTGGTTGGAAAGTTTGACAGCGGTATTCCATAGCGGTATAGACAGCCAGGGTAGTGGGAATGATTTATCCCTATAGTGAGTCGTATTAACCTAAGATCGGTGAATACT
NBCTL1_8e66ed27-06_RS0763_RS0730_Agtr1a__ENSMUST00000066412__1920__30__0.4__65.6031__1_RS1316_T7p_8e66ed27-07	CCTTGATGACGGATAACTCTAGGGTAGTGGGAATGATTTATAGTTGAGGTGGGAGAGTATTCTGCTACATAAATACACCACTAACTGGCATAGAAGGTTGTAGTTAGGATGTCCCTATAGTGAGTCGTATTAACCTAAGATCGGTGAATACT
NBCTL1_8e66ed27-06_RS1199_Agtr1a__ENSMUST00000066412__580__30__0.56667__72.4591__0.82047_RS1316_RS0730_T7p_8e66ed27-07	CCTTGATGACGGATAACTCTAGAGGTGGTTGGAAAGTTTGAGACGCTGGCCGAAGCGATCTTACATAGGTGAGAAGGTTGTAGTTAGGATGTAGTTGAGGTGGGAGAGTATTCCCTATAGTGAGTCGTATTAACCTAAGATCGGTGAATACT
NBCTL1_8e66ed27-06_RS1316_Agtr1a__ENSMUST00000066412__1034__30__0.5__70.7921__1_RS0763_RS1199_T7p_8e66ed27-07	CCTTGATGACGGATAACTCTAGAAGGTTGTAGTTAGGATGTTGAATATTTGGTGGGGGACCCAGGAGAAGAAGGGTAGTGGGAATGATTTATGAGGTGGTTGGAAAGTTTGACCCTATAGTGAGTCGTATTAACCTAAGATCGGTGAATACT
NBCTL1_8e66ed27-06_RS0763_Agtr1a__ENSMUST00000066412__1731__30__0.5__71.7897__1_RS0730_RS1199_T7p_8e66ed27-07	CCTTGATGACGGATAACTCTAGGGTAGTGGGAATGATTTATTGCCCTTGGGGAACTGAGCAGAACAAGTAAAAGTTGAGGTGGGAGAGTATTGAGGTGGTTGGAAAGTTTGACCCTATAGTGAGTCGTATTAACCTAAGATCGGTGAATACT
NBCTL1_8e66ed27-06_RS0763_Agtr1a__ENSMUST00000066412__1453__30__0.6__74.3294__0.99737_RS1316_RS0730_T7p_8e66ed27-07	CCTTGATGACGGATAACTCTAGGGTAGTGGGAATGATTTATTTTTCTGCTTAGATCCTGAGGGGGGGGGGGAGAAGGTTGTAGTTAGGATGTAGTTGAGGTGGGAGAGTATTCCCTATAGTGAGTCGTATTAACCTAAGATCGGTGAATACT
NBCTL1_8e66ed27-06_RS0730_RS1316_Agtr1a__ENSMUST00000066412__1057__30__0.4__65.8646__1_RS1199_T7p_8e66ed27-07	CCTTGATGACGGATAACTCTAAGTTGAGGTGGGAGAGTATTGAAGGTTGTAGTTAGGATGTCTGAATCAGCACATCCAGGAATGTGAATATAGAGGTGGTTGGAAAGTTTGACCCTATAGTGAGTCGTATTAACCTAAGATCGGTGAATACT
NBCTL1_8e66ed27-06_RS1199_Agtr1a__ENSMUST00000066412__1220__30__0.43333__66.6381__0.94825_RS1316_RS0763_T7p_8e66ed27-07	CCTTGATGACGGATAACTCTAGAGGTGGTTGGAAAGTTTGAGGGGAATATATTTCAGGAGCTGGAGGAAATAGAAGGTTGTAGTTAGGATGTGGGTAGTGGGAATGATTTATCCCTATAGTGAGTCGTATTAACCTAAGATCGGTGAATACT
NBCTL1_8e66ed27-06_RS0730_RS1199_Agtr1a__ENSMUST00000066412__1087__30__0.5__70.2861__0.93588_RS0763_T7p_8e66ed27-07	CCTTGATGACGGATAACTCTAAGTTGAGGTGGGAGAGTATTGAGGTGGTTGGAAAGTTTGAGGCAATTTTACAGTCATGGATGACGCCCAGAGGGTAGTGGGAATGATTTATCCCTATAGTGAGTCGTATTAACCTAAGATCGGTGAATACT
NBCTL1_8e66ed27-06_RS0730_RS0763_Agtr1a__ENSMUST00000066412__1586__30__0.53333__70.9452__1_RS1316_T7p_8e66ed27-07	CCTTGATGACGGATAACTCTAAGTTGAGGTGGGAGAGTATTGGGTAGTGGGAATGATTTATCCCACAAATCCATCCAGCTCCTGACTTGTCAGAAGGTTGTAGTTAGGATGTCCCTATAGTGAGTCGTATTAACCTAAGATCGGTGAATACT
NBCTL1_8e66ed27-06_RS0730_RS1199_Agtr1a__ENSMUST00000066412__670__30__0.6__74.1361__1_RS1316_T7p_8e66ed27-07	CCTTGATGACGGATAACTCTAAGTTGAGGTGGGAGAGTATTGAGGTGGTTGGAAAGTTTGAGAGGCGAGACTTCATCGGGTGGACAATGGCAGAAGGTTGTAGTTAGGATGTCCCTATAGTGAGTCGTATTAACCTAAGATCGGTGAATACT
NBCTL1_8e66ed27-06_RS1316_Agtr1a__ENSMUST00000066412__2029__30__0.4__65.676__1_RS1199_RS0763_T7p_8e66ed27-07	CCTTGATGACGGATAACTCTAGAAGGTTGTAGTTAGGATGTCTATTCACCACCGACTGTTTATGTTTCTCAAGAGGTGGTTGGAAAGTTTGAGGGTAGTGGGAATGATTTATCCCTATAGTGAGTCGTATTAACCTAAGATCGGTGAATACT
NBCTL1_8e66ed27-06_RS1199_Agtr1a__ENSMUST00000066412__1493__30__0.4__65.1587__1_RS0730_RS0763_T7p_8e66ed27-07	CCTTGATGACGGATAACTCTAGAGGTGGTTGGAAAGTTTGATCTCAGAGCTTCAGACAATATCTACAGTCTAAGTTGAGGTGGGAGAGTATTGGGTAGTGGGAATGATTTATCCCTATAGTGAGTCGTATTAACCTAAGATCGGTGAATACT
NBCTL1_8e66ed27-06_RS0730_Agtr1a__ENSMUST00000066412__1097__30__0.46667__69.617__1_RS1316_RS0763_T7p_8e66ed27-07	CCTTGATGACGGATAACTCTAAGTTGAGGTGGGAGAGTATTCCACGATGTCGGCAATTTTACAGTCATGGAAGAAGGTTGTAGTTAGGATGTGGGTAGTGGGAATGATTTATCCCTATAGTGAGTCGTATTAACCTAAGATCGGTGAATACT
NBCTL1_8e66ed27-06_RS1316_Agtr1a__ENSMUST00000066412__1560__30__0.46667__68.8689__0.93804_RS1199_RS0730_T7p_8e66ed27-07	CCTTGATGACGGATAACTCTAGAAGGTTGTAGTTAGGATGTTGTCCTTGGGGCAGCCATCATCTATTAATGAGAGGTGGTTGGAAAGTTTGAAGTTGAGGTGGGAGAGTATTCCCTATAGTGAGTCGTATTAACCTAAGATCGGTGAATACT
NBCTL1_8e66ed27-06_RS0763_Agtr1a__ENSMUST00000066412__627__30__0.56667__74.098__0.87177_RS1316_RS1199_T7p_8e66ed27-07	CCTTGATGACGGATAACTCTAGGGTAGTGGGAATGATTTATATGCTGAGACACGTGAGCAGGAACACGCTGAGAAGGTTGTAGTTAGGATGTGAGGTGGTTGGAAAGTTTGACCCTATAGTGAGTCGTATTAACCTAAGATCGGTGAATACT
NBCTL1_8e66ed27-06_RS0763_Agtr1a__ENSMUST00000066412__457__30__0.46667__70.413__0.98718_RS1199_RS0730_T7p_8e66ed27-07	CCTTGATGACGGATAACTCTAGGGTAGTGGGAATGATTTATAAGAAAGACACTGGCCACAGTCTTCAGCTTAGAGGTGGTTGGAAAGTTTGAAGTTGAGGTGGGAGAGTATTCCCTATAGTGAGTCGTATTAACCTAAGATCGGTGAATACT
NBCTL1_8e66ed27-06_RS1316_Agtr1a__ENSMUST00000066412__1791__30__0.53333__70.2348__1_RS0763_RS0730_T7p_8e66ed27-07	CCTTGATGACGGATAACTCTAGAAGGTTGTAGTTAGGATGTGTAGTAACAGGGACACGTGGGTCTCCATTGAGGGTAGTGGGAATGATTTATAGTTGAGGTGGGAGAGTATTCCCTATAGTGAGTCGTATTAACCTAAGATCGGTGAATACT
NBCTL1_8e66ed27-06_RS1316_RS0730_Agtr1a__ENSMUST00000066412__1878__30__0.4__65.8621__1_RS1199_T7p_8e66ed27-07	CCTTGATGACGGATAACTCTAGAAGGTTGTAGTTAGGATGTAGTTGAGGTGGGAGAGTATTGTACAGGTTTCTAAGACACTGGCTGAATTTAGAGGTGGTTGGAAAGTTTGACCCTATAGTGAGTCGTATTAACCTAAGATCGGTGAATACT
NBCTL1_8e66ed27-06_RS0763_Agtr1a__ENSMUST00000066412__2019__30__0.4__65.8544__0.99626_RS1199_RS1316_T7p_8e66ed27-07	CCTTGATGACGGATAACTCTAGGGTAGTGGGAATGATTTATCCGACTGTTTATGTTTCTCAGATGTGAACTAGAGGTGGTTGGAAAGTTTGAGAAGGTTGTAGTTAGGATGTCCCTATAGTGAGTCGTATTAACCTAAGATCGGTGAATACT
NBCTL1_8e66ed27-06_RS0763_RS0730_Agtr1a__ENSMUST00000066412__1323__30__0.56667__74.1039__1_RS1199_T7p_8e66ed27-07	CCTTGATGACGGATAACTCTAGGGTAGTGGGAATGATTTATAGTTGAGGTGGGAGAGTATTGAACAAGACGCAGGCTTTTTGGCGGCTGAGAGAGGTGGTTGGAAAGTTTGACCCTATAGTGAGTCGTATTAACCTAAGATCGGTGAATACT
NBCTL1_8e66ed27-06_RS0763_Agtr1a__ENSMUST00000066412__215__30__0.46667__69.7121__0.87214_RS0730_RS1316_T7p_8e66ed27-07	CCTTGATGACGGATAACTCTAGGGTAGTGGGAATGATTTATATGCACTTGATCTGGTGATGGCTTTCTTGGAAGTTGAGGTGGGAGAGTATTGAAGGTTGTAGTTAGGATGTCCCTATAGTGAGTCGTATTAACCTAAGATCGGTGAATACT
NBCTL1_8e66ed27-06_RS1199_Agtr1a__ENSMUST00000066412__1137__30__0.4__66.3187__1_RS0730_RS1316_T7p_8e66ed27-07	CCTTGATGACGGATAACTCTAGAGGTGGTTGGAAAGTTTGATTAAAATACGCTATGCAGATGGTTATGGGCAAGTTGAGGTGGGAGAGTATTGAAGGTTGTAGTTAGGATGTCCCTATAGTGAGTCGTATTAACCTAAGATCGGTGAATACT
NBCTL1_8e66ed27-06_RS1199_Agtr1a__ENSMUST00000066412__869__30__0.56667__73.6354__1_RS1316_RS0763_T7p_8e66ed27-07	CCTTGATGACGGATAACTCTAGAGGTGGTTGGAAAGTTTGAGGAAGCCCAGGATGTTCTTGGTTAGGCCCAAGAAGGTTGTAGTTAGGATGTGGGTAGTGGGAATGATTTATCCCTATAGTGAGTCGTATTAACCTAAGATCGGTGAATACT
NBCTL1_8e66ed27-06_RS1199_Agtr1a__ENSMUST00000066412__1503__30__0.4__65.6881__1_RS0730_RS0763_T7p_8e66ed27-07	CCTTGATGACGGATAACTCTAGAGGTGGTTGGAAAGTTTGACAAAGCTTTCTCTCAGAGCTTCAGACAATAAAGTTGAGGTGGGAGAGTATTGGGTAGTGGGAATGATTTATCCCTATAGTGAGTCGTATTAACCTAAGATCGGTGAATACT
NBCTL1_8e66ed27-06_RS1316_Agtr1a__ENSMUST00000066412__1353__30__0.5__71.8855__1_RS0730_RS0763_T7p_8e66ed27-07	CCTTGATGACGGATAACTCTAGAAGGTTGTAGTTAGGATGTAGCAAGCTTTGAACCTGTCACTCCACCTCAAAGTTGAGGTGGGAGAGTATTGGGTAGTGGGAATGATTTATCCCTATAGTGAGTCGTATTAACCTAAGATCGGTGAATACT
NBCTL1_8e66ed27-06_RS1316_RS1199_Agtr1a__ENSMUST00000066412__658__30__0.6__74.0403__0.9685_RS0730_T7p_8e66ed27-07	CCTTGATGACGGATAACTCTAGAAGGTTGTAGTTAGGATGTGAGGTGGTTGGAAAGTTTGACATCGGGTGGACAATGGCCAGGTAGCGATCAAGTTGAGGTGGGAGAGTATTCCCTATAGTGAGTCGTATTAACCTAAGATCGGTGAATACT
NBCTL1_8e66ed27-06_RS0763_RS1316_Agtr1a__ENSMUST00000066412__467__30__0.46667__67.7401__1_RS1199_T7p_8e66ed27-07	CCTTGATGACGGATAACTCTAGGGTAGTGGGAATGATTTATGAAGGTTGTAGTTAGGATGTCGAGATTTAGAAGAAAGACACTGGCCACAGAGAGGTGGTTGGAAAGTTTGACCCTATAGTGAGTCGTATTAACCTAAGATCGGTGAATACT
NBCTL1_8e66ed27-06_RS1199_RS0763_Agtr1a__ENSMUST00000066412__1260__30__0.5__69.6998__1_RS0730_T7p_8e66ed27-07	CCTTGATGACGGATAACTCTAGAGGTGGTTGGAAAGTTTGAGGGTAGTGGGAATGATTTATCTCATTTTCGTAGACAGGCTTGAGTGCGACAAGTTGAGGTGGGAGAGTATTCCCTATAGTGAGTCGTATTAACCTAAGATCGGTGAATACT
NBCTL1_8e66ed27-06_RS0763_RS1316_Agtr1a__ENSMUST00000066412__1127__30__0.5__70.8727__1_RS0730_T7p_8e66ed27-07	CCTTGATGACGGATAACTCTAGGGTAGTGGGAATGATTTATGAAGGTTGTAGTTAGGATGTCTATGCAGATGGTTATGGGCATGGCAGTGTAAGTTGAGGTGGGAGAGTATTCCCTATAGTGAGTCGTATTAACCTAAGATCGGTGAATACT
NBCTL1_8e66ed27-06_RS0730_RS1199_Agtr1a__ENSMUST00000066412__1633__30__0.56667__74.9194__1_RS1316_T7p_8e66ed27-07	CCTTGATGACGGATAACTCTAAGTTGAGGTGGGAGAGTATTGAGGTGGTTGGAAAGTTTGAAAAAGGAGACCGCTGCGATTGCGTGTCTGCAGAAGGTTGTAGTTAGGATGTCCCTATAGTGAGTCGTATTAACCTAAGATCGGTGAATACT
NBCTL1_8e66ed27-06_RS1199_RS1316_Agtr1a__ENSMUST00000066412__899__30__0.4__66.4365__1_RS0763_T7p_8e66ed27-07	CCTTGATGACGGATAACTCTAGAGGTGGTTGGAAAGTTTGAGAAGGTTGTAGTTAGGATGTAGCTGGTAAGAATGATTAGGAAAGGGAACAAGGGTAGTGGGAATGATTTATCCCTATAGTGAGTCGTATTAACCTAAGATCGGTGAATACT
NBCTL1_8e66ed27-06_RS1199_RS0763_Agtr1a__ENSMUST00000066412__1117__30__0.56667__72.9381__0.94332_RS0730_T7p_8e66ed27-07	CCTTGATGACGGATAACTCTAGAGGTGGTTGGAAAGTTTGAGGGTAGTGGGAATGATTTATGGTTATGGGCATGGCAGTGTCCACGATGTCAAGTTGAGGTGGGAGAGTATTCCCTATAGTGAGTCGTATTAACCTAAGATCGGTGAATACT
NBCTL1_8e66ed27-06_RS1316_RS0730_Agtr1a__ENSMUST00000066412__829__30__0.46667__69.4028__1_RS0763_T7p_8e66ed27-07	CCTTGATGACGGATAACTCTAGAAGGTTGTAGTTAGGATGTAGTTGAGGTGGGAGAGTATTGAGCGTTGAATTCCGGGACTCGTAATGAAAAGGGTAGTGGGAATGATTTATCCCTATAGTGAGTCGTATTAACCTAAGATCGGTGAATACT
NBCTL1_8e66ed27-06_RS1316_Agtr1a__ENSMUST00000066412__1824__30__0.4__65.2888__1_RS1199_RS0730_T7p_8e66ed27-07	CCTTGATGACGGATAACTCTAGAAGGTTGTAGTTAGGATGTGACTCCAGGTTAGCAGATCTTTTCAAAGTAAGAGGTGGTTGGAAAGTTTGAAGTTGAGGTGGGAGAGTATTCCCTATAGTGAGTCGTATTAACCTAAGATCGGTGAATACT
NBCTL1_8e66ed27-06_RS0763_Agtr1a__ENSMUST00000066412__760__30__0.56667__74.9554__0.97435_RS1316_RS1199_T7p_8e66ed27-07	CCTTGATGACGGATAACTCTAGGGTAGTGGGAATGATTTATATTTCGGTGGATGACGGCTGGCAAACTGGCAGAAGGTTGTAGTTAGGATGTGAGGTGGTTGGAAAGTTTGACCCTATAGTGAGTCGTATTAACCTAAGATCGGTGAATACT
NBCTL1_8e66ed27-06_RS1199_Agtr1a__ENSMUST00000066412__1908__30__0.46667__70.2816__0.97536_RS0763_RS0730_T7p_8e66ed27-07	CCTTGATGACGGATAACTCTAGAGGTGGTTGGAAAGTTTGATACACCACTAACTGGCATTGTTTGGGGACAAGGGTAGTGGGAATGATTTATAGTTGAGGTGGGAGAGTATTCCCTATAGTGAGTCGTATTAACCTAAGATCGGTGAATACT
NBCTL1_8e66ed27-06_RS0730_Agtr1a__ENSMUST00000066412__1963__30__0.43333__68.8137__1_RS1316_RS0763_T7p_8e66ed27-07	CCTTGATGACGGATAACTCTAAGTTGAGGTGGGAGAGTATTGTTGGTACAAGCAGTGCAACTTTGATGTGTAGAAGGTTGTAGTTAGGATGTGGGTAGTGGGAATGATTTATCCCTATAGTGAGTCGTATTAACCTAAGATCGGTGAATACT
NBCTL1_8e66ed27-06_RS1199_RS0730_Agtr1a__ENSMUST00000066412__1177__30__0.46667__70.5369__1_RS1316_T7p_8e66ed27-07	CCTTGATGACGGATAACTCTAGAGGTGGTTGGAAAGTTTGAAGTTGAGGTGGGAGAGTATTTTTCCCCAGAAAGCCGTAAAACAGAGGGTTAGAAGGTTGTAGTTAGGATGTCCCTATAGTGAGTCGTATTAACCTAAGATCGGTGAATACT
NBCTL1_8e66ed27-06_RS1316_RS0763_Agtr1a__ENSMUST00000066412__1396__30__0.56667__73.2296__1_RS1199_T7p_8e66ed27-07	CCTTGATGACGGATAACTCTAGAAGGTTGTAGTTAGGATGTGGGTAGTGGGAATGATTTATTAGTCCGATGCTGCCCTGGTTTCTGTCAGGAGAGGTGGTTGGAAAGTTTGACCCTATAGTGAGTCGTATTAACCTAAGATCGGTGAATACT
NBCTL1_8e66ed27-06_RS1199_RS0763_Agtr1a__ENSMUST00000066412__1281__30__0.6__73.9725__1_RS0730_T7p_8e66ed27-07	CCTTGATGACGGATAACTCTAGAGGTGGTTGGAAAGTTTGAGGGTAGTGGGAATGATTTATGAGGGGCGGTAGGAGAGCGTGCTCATTTTCAAGTTGAGGTGGGAGAGTATTCCCTATAGTGAGTCGTATTAACCTAAGATCGGTGAATACT
NBCTL1_8e66ed27-06_RS0763_Agtr1a__ENSMUST00000066412__1576__30__0.6__73.8712__0.93616_RS1316_RS0730_T7p_8e66ed27-07	CCTTGATGACGGATAACTCTAGGGTAGTGGGAATGATTTATCATCCAGCTCCTGACTTGTCCTTGGGGCAGAGAAGGTTGTAGTTAGGATGTAGTTGAGGTGGGAGAGTATTCCCTATAGTGAGTCGTATTAACCTAAGATCGGTGAATACT
NBCTL1_8e66ed27-06_RS0730_Agtr1a__ENSMUST00000066412__1311__30__0.5__71.5613__1_RS1199_RS1316_T7p_8e66ed27-07	CCTTGATGACGGATAACTCTAAGTTGAGGTGGGAGAGTATTGGCTTTTTGGCGGCTGAGCTCATGTTATCTAGAGGTGGTTGGAAAGTTTGAGAAGGTTGTAGTTAGGATGTCCCTATAGTGAGTCGTATTAACCTAAGATCGGTGAATACT
NBCTL1_8e66ed27-06_RS1199_RS0763_Agtr1a__ENSMUST00000066412__1701__30__0.4__65.6505__1_RS1316_T7p_8e66ed27-07	CCTTGATGACGGATAACTCTAGAGGTGGTTGGAAAGTTTGAGGGTAGTGGGAATGATTTATCCTCGACTTCCATTTCTTGTTTCTTGTCTAAGAAGGTTGTAGTTAGGATGTCCCTATAGTGAGTCGTATTAACCTAAGATCGGTGAATACT
NBCTL1_8e66ed27-06_RS0730_Agtr1a__ENSMUST00000066412__954__30__0.4__65.5274__1_RS1199_RS0763_T7p_8e66ed27-07	CCTTGATGACGGATAACTCTAAGTTGAGGTGGGAGAGTATTGGCTTGTTCTTCTGAATTTCATAAGCCTTCAGAGGTGGTTGGAAAGTTTGAGGGTAGTGGGAATGATTTATCCCTATAGTGAGTCGTATTAACCTAAGATCGGTGAATACT
NBCTL1_8e66ed27-06_RS0730_Agtr1a__ENSMUST00000066412__1761__30__0.4__65.4859__1_RS0763_RS1316_T7p_8e66ed27-07	CCTTGATGACGGATAACTCTAAGTTGAGGTGGGAGAGTATTCTAATGACTAAAGGGACAAACAAGGTTCCTAGGGTAGTGGGAATGATTTATGAAGGTTGTAGTTAGGATGTCCCTATAGTGAGTCGTATTAACCTAAGATCGGTGAATACT
NBCTL1_8e66ed27-06_RS1316_Agtr1a__ENSMUST00000066412__839__30__0.56667__73.1516__1_RS1199_RS0730_T7p_8e66ed27-07	CCTTGATGACGGATAACTCTAGAAGGTTGTAGTTAGGATGTGTCCTATGGGGAGCGTTGAATTCCGGGACTAGAGGTGGTTGGAAAGTTTGAAGTTGAGGTGGGAGAGTATTCCCTATAGTGAGTCGTATTAACCTAAGATCGGTGAATACT
NBCTL1_8e66ed27-06_RS0763_Agtr1a__ENSMUST00000066412__849__30__0.56667__73.1522__1_RS1199_RS1316_T7p_8e66ed27-07	CCTTGATGACGGATAACTCTAGGGTAGTGGGAATGATTTATGTTAGGCCCAGTCCTATGGGGAGCGTTGAAAGAGGTGGTTGGAAAGTTTGAGAAGGTTGTAGTTAGGATGTCCCTATAGTGAGTCGTATTAACCTAAGATCGGTGAATACT
NBCTL1_8e66ed27-06_RS0175_RS0468_Aif1__ENSMUST00000025257__82__30__0.56667__72.6806__1_RS0708_T7p_8e66ed27-07	CCTTGATGACGGATAACTCTATGAAAGGAATGGGTTGTGGTAGGAGGAGGGTAATGATAGAAGGTTAAGACAGGCAGCTGAGGAGGACTGGAGAGATTAGAGATGAGTTGGACCCTATAGTGAGTCGTATTAACCTAAGATCGGTGAATACT
NBCTL1_8e66ed27-06_RS0175_RS0468_Aif1__ENSMUST00000025257__402__30__0.46667__69.2738__1_RS0793_T7p_8e66ed27-07	CCTTGATGACGGATAACTCTATGAAAGGAATGGGTTGTGGTAGGAGGAGGGTAATGATAGATCAAGTTTGGACGGCAGATCCTCATCATTGAGGATGTTATGAGTGTTGGGTCCCTATAGTGAGTCGTATTAACCTAAGATCGGTGAATACT
NBCTL1_8e66ed27-06_RS0793_Aif1__ENSMUST00000025257__352__30__0.53333__71.0146__1_RS0175_RS0708_T7p_8e66ed27-07	CCTTGATGACGGATAACTCTAGGATGTTATGAGTGTTGGGTGAATTGCTTGTTGATCCCCTCCAGCCTCTCATGAAAGGAATGGGTTGTGGTGAGATTAGAGATGAGTTGGACCCTATAGTGAGTCGTATTAACCTAAGATCGGTGAATACT
NBCTL1_8e66ed27-06_RS0468_RS0793_Aif1__ENSMUST00000025257__442__30__0.4__65.5177__1_RS0708_T7p_8e66ed27-07	CCTTGATGACGGATAACTCTAAGGAGGAGGGTAATGATAGAGGATGTTATGAGTGTTGGGTTCCATTCAGATCAAACTCCATGTACTTCACAGAGATTAGAGATGAGTTGGACCCTATAGTGAGTCGTATTAACCTAAGATCGGTGAATACT
NBCTL1_8e66ed27-06_RS0708_RS0468_Aif1__ENSMUST00000025257__617__30__0.5__71.6614__1_RS0175_T7p_8e66ed27-07	CCTTGATGACGGATAACTCTAGAGATTAGAGATGAGTTGGAAGGAGGAGGGTAATGATAGATTCTCAAGATGGCAGATCTCTTGCCCAGCAATGAAAGGAATGGGTTGTGGTCCCTATAGTGAGTCGTATTAACCTAAGATCGGTGAATACT
NBCTL1_8e66ed27-06_RS0468_RS0793_Aif1__ENSMUST00000025257__53__30__0.6__73.1402__1_RS0175_T7p_8e66ed27-07	CCTTGATGACGGATAACTCTAAGGAGGAGGGTAATGATAGAGGATGTTATGAGTGTTGGGTGCTGACTTTCCCCGGGATGGAAGAGAGAGGATGAAAGGAATGGGTTGTGGTCCCTATAGTGAGTCGTATTAACCTAAGATCGGTGAATACT
NBCTL1_8e66ed27-06_RS0793_RS0175_Aif1__ENSMUST00000025257__172__30__0.5__70.1685__1_RS0708_T7p_8e66ed27-07	CCTTGATGACGGATAACTCTAGGATGTTATGAGTGTTGGGTTGAAAGGAATGGGTTGTGGTCTCACACTTCCCCTTTCCACTCATTCCCTTAGAGATTAGAGATGAGTTGGACCCTATAGTGAGTCGTATTAACCTAAGATCGGTGAATACT
NBCTL1_8e66ed27-06_RS0708_Aif1__ENSMUST00000025257__303__30__0.46667__69.9244__0.99791_RS0468_RS0793_T7p_8e66ed27-07	CCTTGATGACGGATAACTCTAGAGATTAGAGATGAGTTGGAAGTCCAAAAGCTTTTCCTCCCTGCAAATCCAAGGAGGAGGGTAATGATAGAGGATGTTATGAGTGTTGGGTCCCTATAGTGAGTCGTATTAACCTAAGATCGGTGAATACT
NBCTL1_8e66ed27-06_RS0175_Aif1__ENSMUST00000025257__132__30__0.4__68.0296__0.99873_RS0468_RS0708_T7p_8e66ed27-07	CCTTGATGACGGATAACTCTATGAAAGGAATGGGTTGTGGTAGGCATCACTTCCACATCAGCTTTTGAAATAAGGAGGAGGGTAATGATAGAGAGATTAGAGATGAGTTGGACCCTATAGTGAGTCGTATTAACCTAAGATCGGTGAATACT
NBCTL1_8e66ed27-06_RS0793_RS0175_Aif1__ENSMUST00000025257__799__30__0.43333__68.147__1_RS0468_T7p_8e66ed27-07	CCTTGATGACGGATAACTCTAGGATGTTATGAGTGTTGGGTTGAAAGGAATGGGTTGTGGTATTTAGTCTGACTCTGGCTCACGACTGTTTAAGGAGGAGGGTAATGATAGACCCTATAGTGAGTCGTATTAACCTAAGATCGGTGAATACT
NBCTL1_8e66ed27-06_RS0708_Aif1__ENSMUST00000025257__501__30__0.53333__72.999__1_RS0175_RS0793_T7p_8e66ed27-07	CCTTGATGACGGATAACTCTAGAGATTAGAGATGAGTTGGATTGGGAACCCCAAGTTTCTCCAGCATTCGCATGAAAGGAATGGGTTGTGGTGGATGTTATGAGTGTTGGGTCCCTATAGTGAGTCGTATTAACCTAAGATCGGTGAATACT
NBCTL1_8e66ed27-06_RS0468_RS0793_Aif1__ENSMUST00000025257__392__30__0.46667__69.3659__1_RS0708_T7p_8e66ed27-07	CCTTGATGACGGATAACTCTAAGGAGGAGGGTAATGATAGAGGATGTTATGAGTGTTGGGTACGGCAGATCCTCATCATTGCTGTATTTGGAGAGATTAGAGATGAGTTGGACCCTATAGTGAGTCGTATTAACCTAAGATCGGTGAATACT
NBCTL1_8e66ed27-06_RS0175_RS0708_Aif1__ENSMUST00000025257__521__30__0.56667__72.5402__1_RS0468_T7p_8e66ed27-07	CCTTGATGACGGATAACTCTATGAAAGGAATGGGTTGTGGTGAGATTAGAGATGAGTTGGATCTTCAGCTCTAGGTGGGTCTTGGGAACCCAAGGAGGAGGGTAATGATAGACCCTATAGTGAGTCGTATTAACCTAAGATCGGTGAATACT
NBCTL1_8e66ed27-06_RS0793_Aif1__ENSMUST00000025257__779__30__0.43333__68.8519__0.9998_RS0468_RS0175_T7p_8e66ed27-07	CCTTGATGACGGATAACTCTAGGATGTTATGAGTGTTGGGTACGACTGTTTCTTTTTTCCATGCTGCTGTCAAGGAGGAGGGTAATGATAGATGAAAGGAATGGGTTGTGGTCCCTATAGTGAGTCGTATTAACCTAAGATCGGTGAATACT
NBCTL1_8e66ed27-06_RS0708_RS0793_Aif1__ENSMUST00000025257__759__30__0.53333__71.6767__1_RS0175_T7p_8e66ed27-07	CCTTGATGACGGATAACTCTAGAGATTAGAGATGAGTTGGAGGATGTTATGAGTGTTGGGTTGCTGCTGTCATCAGAAGCTCCTCACTCAGATGAAAGGAATGGGTTGTGGTCCCTATAGTGAGTCGTATTAACCTAAGATCGGTGAATACT
NBCTL1_8e66ed27-06_RS0708_Aif1__ENSMUST00000025257__577__30__0.5__70.4515__1_RS0468_RS0793_T7p_8e66ed27-07	CCTTGATGACGGATAACTCTAGAGATTAGAGATGAGTTGGAAAAGTCAGAGTAGCTGAACGTCTCCTCGGAAAGGAGGAGGGTAATGATAGAGGATGTTATGAGTGTTGGGTCCCTATAGTGAGTCGTATTAACCTAAGATCGGTGAATACT
NBCTL1_8e66ed27-06_RS0468_RS0175_Aif1__ENSMUST00000025257__597__30__0.46667__69.0628__1_RS0708_T7p_8e66ed27-07	CCTTGATGACGGATAACTCTAAGGAGGAGGGTAATGATAGATGAAAGGAATGGGTTGTGGTTTGCCCAGCATCATTCTGAGAAAGTCAGAGAGAGATTAGAGATGAGTTGGACCCTATAGTGAGTCGTATTAACCTAAGATCGGTGAATACT
NBCTL1_8e66ed27-06_RS0468_Aif1__ENSMUST00000025257__717__30__0.6__74.7938__1_RS0175_RS0793_T7p_8e66ed27-07	CCTTGATGACGGATAACTCTAAGGAGGAGGGTAATGATAGAACATCCACCTCCAATCAGGGCAGCTCGGAGATGAAAGGAATGGGTTGTGGTGGATGTTATGAGTGTTGGGTCCCTATAGTGAGTCGTATTAACCTAAGATCGGTGAATACT
NBCTL1_8e66ed27-06_RS0708_RS0175_Aif1__ENSMUST00000025257__72__30__0.6__74.7366__1_RS0793_T7p_8e66ed27-07	CCTTGATGACGGATAACTCTAGAGATTAGAGATGAGTTGGATGAAAGGAATGGGTTGTGGTAGGCAGCTGAGGAGGACTGGCTGACTTTCCAGGATGTTATGAGTGTTGGGTCCCTATAGTGAGTCGTATTAACCTAAGATCGGTGAATACT
NBCTL1_8e66ed27-06_RS0793_Aif1__ENSMUST00000025257__243__30__0.6__74.0544__1_RS0708_RS0468_T7p_8e66ed27-07	CCTTGATGACGGATAACTCTAGGATGTTATGAGTGTTGGGTGTTGTCTTAGGCTGGCAGTCTGTCCGCTGGAGAGATTAGAGATGAGTTGGAAGGAGGAGGGTAATGATAGACCCTATAGTGAGTCGTATTAACCTAAGATCGGTGAATACT
NBCTL1_8e66ed27-06_RS0175_RS0468_Aif1__ENSMUST00000025257__412__30__0.5__70.1868__1_RS0708_T7p_8e66ed27-07	CCTTGATGACGGATAACTCTATGAAAGGAATGGGTTGTGGTAGGAGGAGGGTAATGATAGACTTGAAGGCTTCAAGTTTGGACGGCAGATCAGAGATTAGAGATGAGTTGGACCCTATAGTGAGTCGTATTAACCTAAGATCGGTGAATACT
NBCTL1_8e66ed27-06_RS0793_Aif1__ENSMUST00000025257__707__30__0.53333__71.707__1_RS0468_RS0175_T7p_8e66ed27-07	CCTTGATGACGGATAACTCTAGGATGTTATGAGTGTTGGGTCCAATCAGGGCAGCTCGGAGATAGCTTTCTAAGGAGGAGGGTAATGATAGATGAAAGGAATGGGTTGTGGTCCCTATAGTGAGTCGTATTAACCTAAGATCGGTGAATACT
NBCTL1_8e66ed27-06_RS0175_RS0793_Aif1__ENSMUST00000025257__342__30__0.6__74.3101__1_RS0708_T7p_8e66ed27-07	CCTTGATGACGGATAACTCTATGAAAGGAATGGGTTGTGGTGGATGTTATGAGTGTTGGGTTTGATCCCCTCCAGCCTCTCTTCCTGCTGGAGAGATTAGAGATGAGTTGGACCCTATAGTGAGTCGTATTAACCTAAGATCGGTGAATACT
NBCTL1_8e66ed27-06_RS0468_Aif1__ENSMUST00000025257__263__30__0.53333__71.5161__0.99993_RS0793_RS0708_T7p_8e66ed27-07	CCTTGATGACGGATAACTCTAAGGAGGAGGGTAATGATAGATCATGGCTCCTCAGACGCTGGTTGTCTTAGAGGATGTTATGAGTGTTGGGTGAGATTAGAGATGAGTTGGACCCTATAGTGAGTCGTATTAACCTAAGATCGGTGAATACT
NBCTL1_8e66ed27-06_RS0175_Aif1__ENSMUST00000025257__669__30__0.46667__69.9394__0.96894_RS0468_RS0708_T7p_8e66ed27-07	CCTTGATGACGGATAACTCTATGAAAGGAATGGGTTGTGGTGGACCAGTTGGCCTCTTGTGTTCTTTGTTTAAGGAGGAGGGTAATGATAGAGAGATTAGAGATGAGTTGGACCCTATAGTGAGTCGTATTAACCTAAGATCGGTGAATACT
NBCTL1_8e66ed27-06_RS0175_Aif1__ENSMUST00000025257__491__30__0.46667__69.7619__1_RS0468_RS0793_T7p_8e66ed27-07	CCTTGATGACGGATAACTCTATGAAAGGAATGGGTTGTGGTCAAGTTTCTCCAGCATTCGCTTCAAGGACAAAGGAGGAGGGTAATGATAGAGGATGTTATGAGTGTTGGGTCCCTATAGTGAGTCGTATTAACCTAAGATCGGTGAATACT
NBCTL1_8e66ed27-06_RS0708_Aif1__ENSMUST00000025257__687__30__0.56667__74.0146__1_RS0175_RS0793_T7p_8e66ed27-07	CCTTGATGACGGATAACTCTAGAGATTAGAGATGAGTTGGAATAGCTTTCTTGGCTGGGGGACCAGTTGGCATGAAAGGAATGGGTTGTGGTGGATGTTATGAGTGTTGGGTCCCTATAGTGAGTCGTATTAACCTAAGATCGGTGAATACT
NBCTL1_8e66ed27-06_RS0468_RS0708_Aif1__ENSMUST00000025257__162__30__0.53333__70.6347__1_RS0793_T7p_8e66ed27-07	CCTTGATGACGGATAACTCTAAGGAGGAGGGTAATGATAGAGAGATTAGAGATGAGTTGGACCCTTTCCACTCATTCCCTTGCTAACTCCCAGGATGTTATGAGTGTTGGGTCCCTATAGTGAGTCGTATTAACCTAAGATCGGTGAATACT
NBCTL1_8e66ed27-06_RS0708_RS0468_Aif1__ENSMUST00000025257__182__30__0.56667__73.3903__1_RS0175_T7p_8e66ed27-07	CCTTGATGACGGATAACTCTAGAGATTAGAGATGAGTTGGAAGGAGGAGGGTAATGATAGATGGGACCGTTCTCACACTTCCCCTTTCCACATGAAAGGAATGGGTTGTGGTCCCTATAGTGAGTCGTATTAACCTAAGATCGGTGAATACT
NBCTL1_8e66ed27-06_RS0175_RS0793_Aif1__ENSMUST00000025257__112__30__0.43333__67.0209__1_RS0468_T7p_8e66ed27-07	CCTTGATGACGGATAACTCTATGAAAGGAATGGGTTGTGGTGGATGTTATGAGTGTTGGGTCTTTTGAAATCTCCTCAGGCTTCATGATGCAAGGAGGAGGGTAATGATAGACCCTATAGTGAGTCGTATTAACCTAAGATCGGTGAATACT
NBCTL1_8e66ed27-06_RS0175_Aif1__ENSMUST00000025257__552__30__0.46667__68.99__1_RS0708_RS0793_T7p_8e66ed27-07	CCTTGATGACGGATAACTCTATGAAAGGAATGGGTTGTGGTTCGGAGCCACTGGACACCTCTCTAATTAATAGAGATTAGAGATGAGTTGGAGGATGTTATGAGTGTTGGGTCCCTATAGTGAGTCGTATTAACCTAAGATCGGTGAATACT
NBCTL1_8e66ed27-06_RS0708_Aif1__ENSMUST00000025257__142__30__0.53333__70.7479__1_RS0793_RS0468_T7p_8e66ed27-07	CCTTGATGACGGATAACTCTAGAGATTAGAGATGAGTTGGAGCTAACTCCCAGGCATCACTTCCACATCAGAGGATGTTATGAGTGTTGGGTAGGAGGAGGGTAATGATAGACCCTATAGTGAGTCGTATTAACCTAAGATCGGTGAATACT
NBCTL1_8e66ed27-06_RS0175_RS0708_Aif1__ENSMUST00000025257__293__30__0.53333__72.2083__0.99994_RS0468_T7p_8e66ed27-07	CCTTGATGACGGATAACTCTATGAAAGGAATGGGTTGTGGTGAGATTAGAGATGAGTTGGACTTTTCCTCCCTGCAAATCCCTGCTTTGGCAAGGAGGAGGGTAATGATAGACCCTATAGTGAGTCGTATTAACCTAAGATCGGTGAATACT
NBCTL1_8e66ed27-06_RS0468_RS0175_Aif1__ENSMUST00000025257__769__30__0.43333__68.5896__1_RS0793_T7p_8e66ed27-07	CCTTGATGACGGATAACTCTAAGGAGGAGGGTAATGATAGATGAAAGGAATGGGTTGTGGTCTTTTTTCCATGCTGCTGTCATCAGAAGCTAGGATGTTATGAGTGTTGGGTCCCTATAGTGAGTCGTATTAACCTAAGATCGGTGAATACT
NBCTL1_8e66ed27-06_RS0175_RS0708_Aif1__ENSMUST00000025257__283__30__0.56667__73.648__1_RS0793_T7p_8e66ed27-07	CCTTGATGACGGATAACTCTATGAAAGGAATGGGTTGTGGTGAGATTAGAGATGAGTTGGACTGCAAATCCCTGCTTTGGCTCATGGCTCCAGGATGTTATGAGTGTTGGGTCCCTATAGTGAGTCGTATTAACCTAAGATCGGTGAATACT
NBCTL1_8e66ed27-06_RS0708_Aif1__ENSMUST00000025257__749__30__0.6__74.679__1_RS0793_RS0468_T7p_8e66ed27-07	CCTTGATGACGGATAACTCTAGAGATTAGAGATGAGTTGGAATCAGAAGCTCCTCACTCAGCCCCACCGTGAGGATGTTATGAGTGTTGGGTAGGAGGAGGGTAATGATAGACCCTATAGTGAGTCGTATTAACCTAAGATCGGTGAATACT
NBCTL1_8e66ed27-06_RS0175_RS0468_Aif1__ENSMUST00000025257__192__30__0.53333__70.1459__1_RS0708_T7p_8e66ed27-07	CCTTGATGACGGATAACTCTATGAAAGGAATGGGTTGTGGTAGGAGGAGGGTAATGATAGACAGTCTCTTCTGGGACCGTTCTCACACTTCAGAGATTAGAGATGAGTTGGACCCTATAGTGAGTCGTATTAACCTAAGATCGGTGAATACT
NBCTL1_8e66ed27-06_RS0793_Aif1__ENSMUST00000025257__809__30__0.43333__67.0149__1_RS0468_RS0175_T7p_8e66ed27-07	CCTTGATGACGGATAACTCTAGGATGTTATGAGTGTTGGGTAGCGTCATTTATTTAGTCTGACTCTGGCTCAAGGAGGAGGGTAATGATAGATGAAAGGAATGGGTTGTGGTCCCTATAGTGAGTCGTATTAACCTAAGATCGGTGAATACT
NBCTL1_8e66ed27-06_RS0708_RS0175_Aif1__ENSMUST00000025257__122__30__0.46667__69.2917__0.99967_RS0793_T7p_8e66ed27-07	CCTTGATGACGGATAACTCTAGAGATTAGAGATGAGTTGGATGAAAGGAATGGGTTGTGGTTCCACATCAGCTTTTGAAATCTCCTCAGGCAGGATGTTATGAGTGTTGGGTCCCTATAGTGAGTCGTATTAACCTAAGATCGGTGAATACT
NBCTL1_8e66ed27-06_RS0793_RS0468_Aif1__ENSMUST00000025257__23__30__0.56667__73.7635__0.99528_RS0708_T7p_8e66ed27-07	CCTTGATGACGGATAACTCTAGGATGTTATGAGTGTTGGGTAGGAGGAGGGTAATGATAGAATGAAGTCTGCAGGCTGCTCCAGGAATGGGAGAGATTAGAGATGAGTTGGACCCTATAGTGAGTCGTATTAACCTAAGATCGGTGAATACT
NBCTL1_8e66ed27-06_RS0468_Aif1__ENSMUST00000025257__542__30__0.4__65.6015__1_RS0708_RS0175_T7p_8e66ed27-07	CCTTGATGACGGATAACTCTAAGGAGGAGGGTAATGATAGATGGACACCTCTCTAATTAATCTCTTCAGCTAGAGATTAGAGATGAGTTGGATGAAAGGAATGGGTTGTGGTCCCTATAGTGAGTCGTATTAACCTAAGATCGGTGAATACT
NBCTL1_8e66ed27-06_RS0175_RS0468_Aif1__ENSMUST00000025257__587__30__0.43333__66.7036__0.97874_RS0793_T7p_8e66ed27-07	CCTTGATGACGGATAACTCTATGAAAGGAATGGGTTGTGGTAGGAGGAGGGTAATGATAGATCATTCTGAGAAAGTCAGAGTAGCTGAACGAGGATGTTATGAGTGTTGGGTCCCTATAGTGAGTCGTATTAACCTAAGATCGGTGAATACT
NBCTL1_8e66ed27-06_RS0793_Aif1__ENSMUST00000025257__382__30__0.43333__66.3038__1_RS0708_RS0175_T7p_8e66ed27-07	CCTTGATGACGGATAACTCTAGGATGTTATGAGTGTTGGGTCTCATCATTGCTGTATTTGGGATCATCGAGAGAGATTAGAGATGAGTTGGATGAAAGGAATGGGTTGTGGTCCCTATAGTGAGTCGTATTAACCTAAGATCGGTGAATACT
NBCTL1_8e66ed27-06_RS0708_Aif1__ENSMUST00000025257__659__30__0.4__66.6513__1_RS0793_RS0468_T7p_8e66ed27-07	CCTTGATGACGGATAACTCTAGAGATTAGAGATGAGTTGGAGCCTCTTGTGTTCTTTGTTTTTCTCCTCATAGGATGTTATGAGTGTTGGGTAGGAGGAGGGTAATGATAGACCCTATAGTGAGTCGTATTAACCTAAGATCGGTGAATACT
NBCTL1_8e66ed27-06_RS0708_RS0468_Aif1__ENSMUST00000025257__92__30__0.46667__70.3263__1_RS0175_T7p_8e66ed27-07	CCTTGATGACGGATAACTCTAGAGATTAGAGATGAGTTGGAAGGAGGAGGGTAATGATAGATTCATGATGCAGGTTAAGACAGGCAGCTGAATGAAAGGAATGGGTTGTGGTCCCTATAGTGAGTCGTATTAACCTAAGATCGGTGAATACT
NBCTL1_8e66ed27-06_RS0175_RS0793_Aif1__ENSMUST00000025257__789__30__0.43333__69.0941__0.9998_RS0468_T7p_8e66ed27-07	CCTTGATGACGGATAACTCTATGAAAGGAATGGGTTGTGGTGGATGTTATGAGTGTTGGGTACTCTGGCTCACGACTGTTTCTTTTTTCCAAAGGAGGAGGGTAATGATAGACCCTATAGTGAGTCGTATTAACCTAAGATCGGTGAATACT
NBCTL1_8e66ed27-06_RS0175_Aif1__ENSMUST00000025257__152__30__0.5__71.3262__1_RS0708_RS0793_T7p_8e66ed27-07	CCTTGATGACGGATAACTCTATGAAAGGAATGGGTTGTGGTTCATTCCCTTGCTAACTCCCAGGCATCACTAGAGATTAGAGATGAGTTGGAGGATGTTATGAGTGTTGGGTCCCTATAGTGAGTCGTATTAACCTAAGATCGGTGAATACT
NBCTL1_8e66ed27-06_RS0793_RS0708_Aif1__ENSMUST00000025257__567__30__0.6__74.1386__1_RS0468_T7p_8e66ed27-07	CCTTGATGACGGATAACTCTAGGATGTTATGAGTGTTGGGTGAGATTAGAGATGAGTTGGATAGCTGAACGTCTCCTCGGAGCCACTGGACAAGGAGGAGGGTAATGATAGACCCTATAGTGAGTCGTATTAACCTAAGATCGGTGAATACT
NBCTL1_8e66ed27-06_RS0175_Aif1__ENSMUST00000025257__33__30__0.53333__71.389__1_RS0708_RS0468_T7p_8e66ed27-07	CCTTGATGACGGATAACTCTATGAAAGGAATGGGTTGTGGTAAGAGAGAGGATGAAGTCTGCAGGCTGCTCAGAGATTAGAGATGAGTTGGAAGGAGGAGGGTAATGATAGACCCTATAGTGAGTCGTATTAACCTAAGATCGGTGAATACT
NBCTL1_8e66ed27-06_RS0468_Aif1__ENSMUST00000025257__511__30__0.53333__71.4596__1_RS0175_RS0793_T7p_8e66ed27-07	CCTTGATGACGGATAACTCTAAGGAGGAGGGTAATGATAGATAGGTGGGTCTTGGGAACCCCAAGTTTCTCATGAAAGGAATGGGTTGTGGTGGATGTTATGAGTGTTGGGTCCCTATAGTGAGTCGTATTAACCTAAGATCGGTGAATACT
NBCTL1_8e66ed27-06_RS0175_RS0708_Aif1__ENSMUST00000025257__372__30__0.43333__66.6684__1_RS0793_T7p_8e66ed27-07	CCTTGATGACGGATAACTCTATGAAAGGAATGGGTTGTGGTGAGATTAGAGATGAGTTGGACTGTATTTGGGATCATCGAGGAATTGCTTGAGGATGTTATGAGTGTTGGGTCCCTATAGTGAGTCGTATTAACCTAAGATCGGTGAATACT
NBCTL1_8e66ed27-06_RS0708_RS0468_Aif1__ENSMUST00000025257__323__30__0.56667__73.1562__1_RS0793_T7p_8e66ed27-07	CCTTGATGACGGATAACTCTAGAGATTAGAGATGAGTTGGAAGGAGGAGGGTAATGATAGACTTCCTGCTGGGCCTTCAGCAGTCCAAAAGAGGATGTTATGAGTGTTGGGTCCCTATAGTGAGTCGTATTAACCTAAGATCGGTGAATACT
NBCTL1_8e66ed27-06_RS0468_Aif1__ENSMUST00000025257__532__30__0.4__65.2306__1_RS0708_RS0175_T7p_8e66ed27-07	CCTTGATGACGGATAACTCTAAGGAGGAGGGTAATGATAGATCTAATTAATCTCTTCAGCTCTAGGTGGGTAGAGATTAGAGATGAGTTGGATGAAAGGAATGGGTTGTGGTCCCTATAGTGAGTCGTATTAACCTAAGATCGGTGAATACT
NBCTL1_8e66ed27-06_RS0793_Aif1__ENSMUST00000025257__727__30__0.6__73.8054__1_RS0468_RS0175_T7p_8e66ed27-07	CCTTGATGACGGATAACTCTAGGATGTTATGAGTGTTGGGTCCACCGTGTGACATCCACCTCCAATCAGGGAAGGAGGAGGGTAATGATAGATGAAAGGAATGGGTTGTGGTCCCTATAGTGAGTCGTATTAACCTAAGATCGGTGAATACT
NBCTL1_8e66ed27-06_RS0175_Aif1__ENSMUST00000025257__362__30__0.46667__69.0012__1_RS0793_RS0708_T7p_8e66ed27-07	CCTTGATGACGGATAACTCTATGAAAGGAATGGGTTGTGGTGATCATCGAGGAATTGCTTGTTGATCCCCTAGGATGTTATGAGTGTTGGGTGAGATTAGAGATGAGTTGGACCCTATAGTGAGTCGTATTAACCTAAGATCGGTGAATACT
NBCTL1_8e66ed27-06_RS0708_Aif1__ENSMUST00000025257__313__30__0.53333__71.9188__0.99791_RS0793_RS0468_T7p_8e66ed27-07	CCTTGATGACGGATAACTCTAGAGATTAGAGATGAGTTGGAGGCCTTCAGCAGTCCAAAAGCTTTTCCTCCAGGATGTTATGAGTGTTGGGTAGGAGGAGGGTAATGATAGACCCTATAGTGAGTCGTATTAACCTAAGATCGGTGAATACT
NBCTL1_8e66ed27-06_RS0175_Aif1__ENSMUST00000025257__43__30__0.56667__71.089__1_RS0708_RS0468_T7p_8e66ed27-07	CCTTGATGACGGATAACTCTATGAAAGGAATGGGTTGTGGTCCCGGGATGGAAGAGAGAGGATGAAGTCTGAGAGATTAGAGATGAGTTGGAAGGAGGAGGGTAATGATAGACCCTATAGTGAGTCGTATTAACCTAAGATCGGTGAATACT
NBCTL1_8e66ed27-06_RS0175_RS0793_Aif1__ENSMUST00000025257__422__30__0.43333__67.877__1_RS0468_T7p_8e66ed27-07	CCTTGATGACGGATAACTCTATGAAAGGAATGGGTTGTGGTGGATGTTATGAGTGTTGGGTTGTACTTCACCTTGAAGGCTTCAAGTTTGGAAGGAGGAGGGTAATGATAGACCCTATAGTGAGTCGTATTAACCTAAGATCGGTGAATACT
NBCTL1_8e66ed27-06_RS0793_RS0708_Aif1__ENSMUST00000025257__273__30__0.6__74.4859__1_RS0175_T7p_8e66ed27-07	CCTTGATGACGGATAACTCTAGGATGTTATGAGTGTTGGGTGAGATTAGAGATGAGTTGGACTGCTTTGGCTCATGGCTCCTCAGACGCTGATGAAAGGAATGGGTTGTGGTCCCTATAGTGAGTCGTATTAACCTAAGATCGGTGAATACT
NBCTL1_8e66ed27-06_RS0793_Aif1__ENSMUST00000025257__432__30__0.43333__68.4025__1_RS0468_RS0708_T7p_8e66ed27-07	CCTTGATGACGGATAACTCTAGGATGTTATGAGTGTTGGGTTCAAACTCCATGTACTTCACCTTGAAGGCTAAGGAGGAGGGTAATGATAGAGAGATTAGAGATGAGTTGGACCCTATAGTGAGTCGTATTAACCTAAGATCGGTGAATACT
NBCTL1_8e66ed27-06_RS0468_RS0708_Aif1__ENSMUST00000025257__481__30__0.4__66.1123__1_RS0175_T7p_8e66ed27-07	CCTTGATGACGGATAACTCTAAGGAGGAGGGTAATGATAGAGAGATTAGAGATGAGTTGGACAGCATTCGCTTCAAGGACATAATATCGATATGAAAGGAATGGGTTGTGGTCCCTATAGTGAGTCGTATTAACCTAAGATCGGTGAATACT
NBCTL1_8e66ed27-06_RS0175_Aif1__ENSMUST00000025257__102__30__0.5__69.1043__1_RS0468_RS0793_T7p_8e66ed27-07	CCTTGATGACGGATAACTCTATGAAAGGAATGGGTTGTGGTCTCCTCAGGCTTCATGATGCAGGTTAAGACAAGGAGGAGGGTAATGATAGAGGATGTTATGAGTGTTGGGTCCCTATAGTGAGTCGTATTAACCTAAGATCGGTGAATACT
NBCTL1_8e66ed27-06_RS0708_RS0793_Aif1__ENSMUST00000025257__8__30__0.6__74.4478__1_RS0175_T7p_8e66ed27-07	CCTTGATGACGGATAACTCTAGAGATTAGAGATGAGTTGGAGGATGTTATGAGTGTTGGGTTGCTCCAGGAATGGGGTGAGCTGAGCCTAGATGAAAGGAATGGGTTGTGGTCCCTATAGTGAGTCGTATTAACCTAAGATCGGTGAATACT
NBCTL1_8e66ed27-06_RS0708_Aif1__ENSMUST00000025257__207__30__0.6__74.7378__1_RS0468_RS0793_T7p_8e66ed27-07	CCTTGATGACGGATAACTCTAGAGATTAGAGATGAGTTGGATCTCCACCAGCTCCCCAGTCTCTTCTGGGAAAGGAGGAGGGTAATGATAGAGGATGTTATGAGTGTTGGGTCCCTATAGTGAGTCGTATTAACCTAAGATCGGTGAATACT
NBCTL1_8e66ed27-06_RS0708_Aif1__ENSMUST00000025257__607__30__0.53333__71.0107__1_RS0175_RS0468_T7p_8e66ed27-07	CCTTGATGACGGATAACTCTAGAGATTAGAGATGAGTTGGAGGCAGATCTCTTGCCCAGCATCATTCTGAGATGAAAGGAATGGGTTGTGGTAGGAGGAGGGTAATGATAGACCCTATAGTGAGTCGTATTAACCTAAGATCGGTGAATACT
NBCTL1_8e66ed27-06_RS0175_Aif1__ENSMUST00000025257__627__30__0.4__65.2798__1_RS0468_RS0793_T7p_8e66ed27-07	CCTTGATGACGGATAACTCTATGAAAGGAATGGGTTGTGGTATCAGAATCATTCTCAAGATGGCAGATCTCAAGGAGGAGGGTAATGATAGAGGATGTTATGAGTGTTGGGTCCCTATAGTGAGTCGTATTAACCTAAGATCGGTGAATACT
NBCTL1_8e66ed27-06_RS0793_Aif1__ENSMUST00000025257__253__30__0.56667__73.4718__1_RS0175_RS0708_T7p_8e66ed27-07	CCTTGATGACGGATAACTCTAGGATGTTATGAGTGTTGGGTTCAGACGCTGGTTGTCTTAGGCTGGCAGTCATGAAAGGAATGGGTTGTGGTGAGATTAGAGATGAGTTGGACCCTATAGTGAGTCGTATTAACCTAAGATCGGTGAATACT
NBCTL1_8e66ed27-06_RS0468_Aif1__ENSMUST00000025257__697__30__0.6__73.7281__1_RS0708_RS0793_T7p_8e66ed27-07	CCTTGATGACGGATAACTCTAAGGAGGAGGGTAATGATAGACAGCTCGGAGATAGCTTTCTTGGCTGGGGGAGAGATTAGAGATGAGTTGGAGGATGTTATGAGTGTTGGGTCCCTATAGTGAGTCGTATTAACCTAAGATCGGTGAATACT
NBCTL1_8e66ed27-06_RS0763_Alas2__ENSMUST00000066337__546__30__0.43333__67.3653__1_RS0237_RS0247_T7p_8e66ed27-07	CCTTGATGACGGATAACTCTAGGGTAGTGGGAATGATTTATCTGAAAAATTGGTCATAACCGAAAGCCTGGAGGGTTGATTAGTGGTAGAAAAGGGTGTGTTTGTAAAGGGTCCCTATAGTGAGTCGTATTAACCTAAGATCGGTGAATACT
NBCTL1_8e66ed27-06_RS1316_Alas2__ENSMUST00000066337__1187__30__0.5__68.4744__1_RS0247_RS0237_T7p_8e66ed27-07	CCTTGATGACGGATAACTCTAGAAGGTTGTAGTTAGGATGTGTCCTACAGCATGGACTTCATCTACGAAGGAAGGGTGTGTTTGTAAAGGGTGGGTTGATTAGTGGTAGAAACCCTATAGTGAGTCGTATTAACCTAAGATCGGTGAATACT
NBCTL1_8e66ed27-06_RS0763_Alas2__ENSMUST00000066337__272__30__0.46667__68.4727__1_RS0237_RS1316_T7p_8e66ed27-07	CCTTGATGACGGATAACTCTAGGGTAGTGGGAATGATTTATCAGCCTTGGTTGCCTTAAGATGGATTTGAGAGGGTTGATTAGTGGTAGAAAGAAGGTTGTAGTTAGGATGTCCCTATAGTGAGTCGTATTAACCTAAGATCGGTGAATACT
NBCTL1_8e66ed27-06_RS1316_Alas2__ENSMUST00000066337__101__30__0.6__74.3026__1_RS0763_RS0247_T7p_8e66ed27-07	CCTTGATGACGGATAACTCTAGAAGGTTGTAGTTAGGATGTCCATCCTGAGCCCAAAGTCCTGTTGCCCTGAGGGTAGTGGGAATGATTTATAGGGTGTGTTTGTAAAGGGTCCCTATAGTGAGTCGTATTAACCTAAGATCGGTGAATACT
NBCTL1_8e66ed27-06_RS0247_RS0763_Alas2__ENSMUST00000066337__1085__30__0.4__67.2159__1_RS0237_T7p_8e66ed27-07	CCTTGATGACGGATAACTCTAAGGGTGTGTTTGTAAAGGGTGGGTAGTGGGAATGATTTATCAGTCTCAAAAGCCACAATTTTTGGTGTCTAGGGTTGATTAGTGGTAGAAACCCTATAGTGAGTCGTATTAACCTAAGATCGGTGAATACT
NBCTL1_8e66ed27-06_RS0237_Alas2__ENSMUST00000066337__189__30__0.5__70.9549__0.99976_RS0247_RS1316_T7p_8e66ed27-07	CCTTGATGACGGATAACTCTAGGGTTGATTAGTGGTAGAAAAACTGGTAGGTTTTAGCCACTTTGCCCAGGAAGGGTGTGTTTGTAAAGGGTGAAGGTTGTAGTTAGGATGTCCCTATAGTGAGTCGTATTAACCTAAGATCGGTGAATACT
NBCTL1_8e66ed27-06_RS1316_RS0763_Alas2__ENSMUST00000066337__1406__30__0.6__74.6979__1_RS0237_T7p_8e66ed27-07	CCTTGATGACGGATAACTCTAGAAGGTTGTAGTTAGGATGTGGGTAGTGGGAATGATTTATGGCGCACAGATTCTAGAGCCCCAGAGAGCAAGGGTTGATTAGTGGTAGAAACCCTATAGTGAGTCGTATTAACCTAAGATCGGTGAATACT
NBCTL1_8e66ed27-06_RS0247_RS1316_Alas2__ENSMUST00000066337__496__30__0.56667__73.3594__0.99953_RS0763_T7p_8e66ed27-07	CCTTGATGACGGATAACTCTAAGGGTGTGTTTGTAAAGGGTGAAGGTTGTAGTTAGGATGTAATCAGGTGGGGAACTGCCCCTTCAGTCTGAGGGTAGTGGGAATGATTTATCCCTATAGTGAGTCGTATTAACCTAAGATCGGTGAATACT
NBCTL1_8e66ed27-06_RS0763_RS0237_Alas2__ENSMUST00000066337__179__30__0.56667__74.3314__1_RS0247_T7p_8e66ed27-07	CCTTGATGACGGATAACTCTAGGGTAGTGGGAATGATTTATGGGTTGATTAGTGGTAGAAATTTTAGCCACTTTGCCCAGGAGGCCTGTGGAAGGGTGTGTTTGTAAAGGGTCCCTATAGTGAGTCGTATTAACCTAAGATCGGTGAATACT
NBCTL1_8e66ed27-06_RS1316_Alas2__ENSMUST00000066337__1841__30__0.5__70.1374__1_RS0247_RS0237_T7p_8e66ed27-07	CCTTGATGACGGATAACTCTAGAAGGTTGTAGTTAGGATGTATTGGGGTCCCATGTTCCCAAAGTAGGATCAAGGGTGTGTTTGTAAAGGGTGGGTTGATTAGTGGTAGAAACCCTATAGTGAGTCGTATTAACCTAAGATCGGTGAATACT
NBCTL1_8e66ed27-06_RS0763_RS1316_Alas2__ENSMUST00000066337__712__30__0.4__65.8047__1_RS0237_T7p_8e66ed27-07	CCTTGATGACGGATAACTCTAGGGTAGTGGGAATGATTTATGAAGGTTGTAGTTAGGATGTGTGTCTGCTTATGCCCAAATAGTCATTACTAGGGTTGATTAGTGGTAGAAACCCTATAGTGAGTCGTATTAACCTAAGATCGGTGAATACT
NBCTL1_8e66ed27-06_RS1316_Alas2__ENSMUST00000066337__1510__30__0.53333__72.7253__1_RS0247_RS0763_T7p_8e66ed27-07	CCTTGATGACGGATAACTCTAGAAGGTTGTAGTTAGGATGTACAGGGGATAACAGGAAAGCCCCTGTCCATAAGGGTGTGTTTGTAAAGGGTGGGTAGTGGGAATGATTTATCCCTATAGTGAGTCGTATTAACCTAAGATCGGTGAATACT
NBCTL1_8e66ed27-06_RS0763_Alas2__ENSMUST00000066337__1252__30__0.4__65.6235__1_RS0237_RS0247_T7p_8e66ed27-07	CCTTGATGACGGATAACTCTAGGGTAGTGGGAATGATTTATGATGATGTCAAGCTTGTGCATAATTCCATCAGGGTTGATTAGTGGTAGAAAAGGGTGTGTTTGTAAAGGGTCCCTATAGTGAGTCGTATTAACCTAAGATCGGTGAATACT
NBCTL1_8e66ed27-06_RS1316_Alas2__ENSMUST00000066337__591__30__0.5__70.5293__1_RS0247_RS0237_T7p_8e66ed27-07	CCTTGATGACGGATAACTCTAGAAGGTTGTAGTTAGGATGTAACACACGGTAGGTGTGGTCCTGTTTCTTCAAGGGTGTGTTTGTAAAGGGTGGGTTGATTAGTGGTAGAAACCCTATAGTGAGTCGTATTAACCTAAGATCGGTGAATACT
NBCTL1_8e66ed27-06_RS0763_RS0237_Alas2__ENSMUST00000066337__1621__30__0.46667__69.844__0.97825_RS1316_T7p_8e66ed27-07	CCTTGATGACGGATAACTCTAGGGTAGTGGGAATGATTTATGGGTTGATTAGTGGTAGAAAAGTTGGGTAGTTGATGGCCTGCACATAGATAGAAGGTTGTAGTTAGGATGTCCCTATAGTGAGTCGTATTAACCTAAGATCGGTGAATACT
NBCTL1_8e66ed27-06_RS1316_Alas2__ENSMUST00000066337__199__30__0.4__65.1306__1_RS0763_RS0247_T7p_8e66ed27-07	CCTTGATGACGGATAACTCTAGAAGGTTGTAGTTAGGATGTACTAAATAGGAACTGGTAGGTTTTAGCCACAGGGTAGTGGGAATGATTTATAGGGTGTGTTTGTAAAGGGTCCCTATAGTGAGTCGTATTAACCTAAGATCGGTGAATACT
NBCTL1_8e66ed27-06_RS0237_RS0247_Alas2__ENSMUST00000066337__442__30__0.5__72.2963__1_RS0763_T7p_8e66ed27-07	CCTTGATGACGGATAACTCTAGGGTTGATTAGTGGTAGAAAAGGGTGTGTTTGTAAAGGGTTGAATGGCTTCGGGTGGTTGAATCCATGGTAGGGTAGTGGGAATGATTTATCCCTATAGTGAGTCGTATTAACCTAAGATCGGTGAATACT
NBCTL1_8e66ed27-06_RS0237_RS0247_Alas2__ENSMUST00000066337__828__30__0.53333__71.8212__1_RS1316_T7p_8e66ed27-07	CCTTGATGACGGATAACTCTAGGGTTGATTAGTGGTAGAAAAGGGTGTGTTTGTAAAGGGTGCCAGCTCCTGTTCAAGCTCCACATGAAACAGAAGGTTGTAGTTAGGATGTCCCTATAGTGAGTCGTATTAACCTAAGATCGGTGAATACT
NBCTL1_8e66ed27-06_RS0763_Alas2__ENSMUST00000066337__1241__30__0.53333__72.7824__1_RS0237_RS1316_T7p_8e66ed27-07	CCTTGATGACGGATAACTCTAGGGTAGTGGGAATGATTTATGCTTGTGCATAATTCCATCACGCTCCCCGAAGGGTTGATTAGTGGTAGAAAGAAGGTTGTAGTTAGGATGTCCCTATAGTGAGTCGTATTAACCTAAGATCGGTGAATACT
NBCTL1_8e66ed27-06_RS0247_RS0763_Alas2__ENSMUST00000066337__651__30__0.6__74.4571__1_RS1316_T7p_8e66ed27-07	CCTTGATGACGGATAACTCTAAGGGTGTGTTTGTAAAGGGTGGGTAGTGGGAATGATTTATGATGCCTCGGAGAAGTGTTGGGCAAAGGGGAGAAGGTTGTAGTTAGGATGTCCCTATAGTGAGTCGTATTAACCTAAGATCGGTGAATACT
NBCTL1_8e66ed27-06_RS0237_RS0763_Alas2__ENSMUST00000066337__1719__30__0.6__74.7104__1_RS0247_T7p_8e66ed27-07	CCTTGATGACGGATAACTCTAGGGTTGATTAGTGGTAGAAAGGGTAGTGGGAATGATTTATGTCCAGGCCAGCAGCAGCTTCTCCACAAAGAAGGGTGTGTTTGTAAAGGGTCCCTATAGTGAGTCGTATTAACCTAAGATCGGTGAATACT
NBCTL1_8e66ed27-06_RS0237_RS0247_Alas2__ENSMUST00000066337__1831__30__0.53333__70.5568__1_RS1316_T7p_8e66ed27-07	CCTTGATGACGGATAACTCTAGGGTTGATTAGTGGTAGAAAAGGGTGTGTTTGTAAAGGGTCATGTTCCCAAAGTAGGATCGCTCCCACTCAGAAGGTTGTAGTTAGGATGTCCCTATAGTGAGTCGTATTAACCTAAGATCGGTGAATACT
NBCTL1_8e66ed27-06_RS0237_Alas2__ENSMUST00000066337__242__30__0.56667__73.7179__0.99735_RS0763_RS1316_T7p_8e66ed27-07	CCTTGATGACGGATAACTCTAGGGTTGATTAGTGGTAGAAAAACAGGTTGGTCCTTGAGTGGCCAGGATGGAGGGTAGTGGGAATGATTTATGAAGGTTGTAGTTAGGATGTCCCTATAGTGAGTCGTATTAACCTAAGATCGGTGAATACT
NBCTL1_8e66ed27-06_RS0763_RS1316_Alas2__ENSMUST00000066337__1272__30__0.5__70.529__1_RS0247_T7p_8e66ed27-07	CCTTGATGACGGATAACTCTAGGGTAGTGGGAATGATTTATGAAGGTTGTAGTTAGGATGTGCCTTGCCAAGAGTTCCAGAGATGATGTCAAAGGGTGTGTTTGTAAAGGGTCCCTATAGTGAGTCGTATTAACCTAAGATCGGTGAATACT
NBCTL1_8e66ed27-06_RS0237_Alas2__ENSMUST00000066337__1136__30__0.5__69.8975__1_RS0763_RS0247_T7p_8e66ed27-07	CCTTGATGACGGATAACTCTAGGGTTGATTAGTGGTAGAAACCACATCACACAATTCCTCCAGAGGACAGAAGGGTAGTGGGAATGATTTATAGGGTGTGTTTGTAAAGGGTCCCTATAGTGAGTCGTATTAACCTAAGATCGGTGAATACT
NBCTL1_8e66ed27-06_RS1316_Alas2__ENSMUST00000066337__753__30__0.53333__71.1301__0.96165_RS0247_RS0237_T7p_8e66ed27-07	CCTTGATGACGGATAACTCTAGAAGGTTGTAGTTAGGATGTTGATTCTTCAGGGTCTCCTCTATGGCCTGCAAGGGTGTGTTTGTAAAGGGTGGGTTGATTAGTGGTAGAAACCCTATAGTGAGTCGTATTAACCTAAGATCGGTGAATACT
NBCTL1_8e66ed27-06_RS0237_Alas2__ENSMUST00000066337__432__30__0.6__74.5909__0.98419_RS0763_RS1316_T7p_8e66ed27-07	CCTTGATGACGGATAACTCTAGGGTTGATTAGTGGTAGAAACGGGTGGTTGAATCCATGGTGCTCAGCAGGAGGGTAGTGGGAATGATTTATGAAGGTTGTAGTTAGGATGTCCCTATAGTGAGTCGTATTAACCTAAGATCGGTGAATACT
NBCTL1_8e66ed27-06_RS1316_Alas2__ENSMUST00000066337__1354__30__0.56667__74.4614__1_RS0763_RS0247_T7p_8e66ed27-07	CCTTGATGACGGATAACTCTAGAAGGTTGTAGTTAGGATGTAAAGATGAAGCCTGCAGCGTAGGAGCGCACAGGGTAGTGGGAATGATTTATAGGGTGTGTTTGTAAAGGGTCCCTATAGTGAGTCGTATTAACCTAAGATCGGTGAATACT
NBCTL1_8e66ed27-06_RS0237_Alas2__ENSMUST00000066337__362__30__0.53333__72.3576__1_RS0763_RS0247_T7p_8e66ed27-07	CCTTGATGACGGATAACTCTAGGGTTGATTAGTGGTAGAAACTGCCCTCTGCACAATCTTGCTCTTCCTGTAGGGTAGTGGGAATGATTTATAGGGTGTGTTTGTAAAGGGTCCCTATAGTGAGTCGTATTAACCTAAGATCGGTGAATACT
NBCTL1_8e66ed27-06_RS0237_Alas2__ENSMUST00000066337__252__30__0.46667__68.982__1_RS0247_RS1316_T7p_8e66ed27-07	CCTTGATGACGGATAACTCTAGGGTTGATTAGTGGTAGAAATGGATTTGAGAACAGGTTGGTCCTTGAGTGAAGGGTGTGTTTGTAAAGGGTGAAGGTTGTAGTTAGGATGTCCCTATAGTGAGTCGTATTAACCTAAGATCGGTGAATACT
NBCTL1_8e66ed27-06_RS0237_Alas2__ENSMUST00000066337__71__30__0.56667__72.6594__1_RS1316_RS0763_T7p_8e66ed27-07	CCTTGATGACGGATAACTCTAGGGTTGATTAGTGGTAGAAACACTGAGGACGAACCAAAGACGGTGAGTGCAGAAGGTTGTAGTTAGGATGTGGGTAGTGGGAATGATTTATCCCTATAGTGAGTCGTATTAACCTAAGATCGGTGAATACT
NBCTL1_8e66ed27-06_RS1316_Alas2__ENSMUST00000066337__994__30__0.56667__74.3257__1_RS0247_RS0763_T7p_8e66ed27-07	CCTTGATGACGGATAACTCTAGAAGGTTGTAGTTAGGATGTCTTGGCTGCACCACTGTTGCGAATGCCTTGAAGGGTGTGTTTGTAAAGGGTGGGTAGTGGGAATGATTTATCCCTATAGTGAGTCGTATTAACCTAAGATCGGTGAATACT
NBCTL1_8e66ed27-06_RS0763_Alas2__ENSMUST00000066337__382__30__0.53333__71.4474__1_RS0247_RS0237_T7p_8e66ed27-07	CCTTGATGACGGATAACTCTAGGGTAGTGGGAATGATTTATATCCTCTTGAACTTCTGGAGCTGCCCTCTGAAGGGTGTGTTTGTAAAGGGTGGGTTGATTAGTGGTAGAAACCCTATAGTGAGTCGTATTAACCTAAGATCGGTGAATACT
NBCTL1_8e66ed27-06_RS1316_Alas2__ENSMUST00000066337__1177__30__0.53333__71.0672__1_RS0237_RS0247_T7p_8e66ed27-07	CCTTGATGACGGATAACTCTAGAAGGTTGTAGTTAGGATGTATGGACTTCATCTACGAAGGTCAGGGCTCCAGGGTTGATTAGTGGTAGAAAAGGGTGTGTTTGTAAAGGGTCCCTATAGTGAGTCGTATTAACCTAAGATCGGTGAATACT
NBCTL1_8e66ed27-06_RS0237_RS1316_Alas2__ENSMUST00000066337__952__30__0.43333__67.941__1_RS0763_T7p_8e66ed27-07	CCTTGATGACGGATAACTCTAGGGTTGATTAGTGGTAGAAAGAAGGTTGTAGTTAGGATGTATGATTGCCTGCATCTGAGTAGATCTCACAAGGGTAGTGGGAATGATTTATCCCTATAGTGAGTCGTATTAACCTAAGATCGGTGAATACT
NBCTL1_8e66ed27-06_RS0247_Alas2__ENSMUST00000066337__1167__30__0.56667__72.291__0.95755_RS1316_RS0763_T7p_8e66ed27-07	CCTTGATGACGGATAACTCTAAGGGTGTGTTTGTAAAGGGTTCTACGAAGGTCAGGGCTCCATACTGGTGGAGAAGGTTGTAGTTAGGATGTGGGTAGTGGGAATGATTTATCCCTATAGTGAGTCGTATTAACCTAAGATCGGTGAATACT
NBCTL1_8e66ed27-06_RS0247_RS0763_Alas2__ENSMUST00000066337__932__30__0.56667__74.8016__1_RS0237_T7p_8e66ed27-07	CCTTGATGACGGATAACTCTAAGGGTGTGTTTGTAAAGGGTGGGTAGTGGGAATGATTTATAGATCTCACACCCTGGCAGAAGCTTGGCCAAGGGTTGATTAGTGGTAGAAACCCTATAGTGAGTCGTATTAACCTAAGATCGGTGAATACT
NBCTL1_8e66ed27-06_RS0247_RS1316_Alas2__ENSMUST00000066337__1364__30__0.5__71.2079__1_RS0237_T7p_8e66ed27-07	CCTTGATGACGGATAACTCTAAGGGTGTGTTTGTAAAGGGTGAAGGTTGTAGTTAGGATGTGTGAAGTGGTAAAGATGAAGCCTGCAGCGTAGGGTTGATTAGTGGTAGAAACCCTATAGTGAGTCGTATTAACCTAAGATCGGTGAATACT
NBCTL1_8e66ed27-06_RS0237_RS1316_Alas2__ENSMUST00000066337__1064__30__0.46667__69.2429__1_RS0763_T7p_8e66ed27-07	CCTTGATGACGGATAACTCTAGGGTTGATTAGTGGTAGAAAGAAGGTTGTAGTTAGGATGTTTGGTGTCTTGGGATCAGACTTCTCGAGAAAGGGTAGTGGGAATGATTTATCCCTATAGTGAGTCGTATTAACCTAAGATCGGTGAATACT
NBCTL1_8e66ed27-06_RS1316_Alas2__ENSMUST00000066337__1004__30__0.5__72.0808__1_RS0247_RS0763_T7p_8e66ed27-07	CCTTGATGACGGATAACTCTAGAAGGTTGTAGTTAGGATGTTGAAGACAAACTTGGCTGCACCACTGTTGCAAGGGTGTGTTTGTAAAGGGTGGGTAGTGGGAATGATTTATCCCTATAGTGAGTCGTATTAACCTAAGATCGGTGAATACT
NBCTL1_8e66ed27-06_RS0763_Alas2__ENSMUST00000066337__1054__30__0.46667__66.9565__1_RS0247_RS0237_T7p_8e66ed27-07	CCTTGATGACGGATAACTCTAGGGTAGTGGGAATGATTTATGGGATCAGACTTCTCGAGAAGTTTCTTCAGAAGGGTGTGTTTGTAAAGGGTGGGTTGATTAGTGGTAGAAACCCTATAGTGAGTCGTATTAACCTAAGATCGGTGAATACT
NBCTL1_8e66ed27-06_RS0237_RS1316_Alas2__ENSMUST00000066337__452__30__0.46667__69.5057__1_RS0247_T7p_8e66ed27-07	CCTTGATGACGGATAACTCTAGGGTTGATTAGTGGTAGAAAGAAGGTTGTAGTTAGGATGTAACTAGGAAATGAATGGCTTCGGGTGGTTGAAGGGTGTGTTTGTAAAGGGTCCCTATAGTGAGTCGTATTAACCTAAGATCGGTGAATACT
NBCTL1_8e66ed27-06_RS0237_Alas2__ENSMUST00000066337__1384__30__0.56667__74.3755__1_RS0763_RS1316_T7p_8e66ed27-07	CCTTGATGACGGATAACTCTAGGGTTGATTAGTGGTAGAAAAGAGAGCACCATGGGAGGCAGTGAAGTGGTAGGGTAGTGGGAATGATTTATGAAGGTTGTAGTTAGGATGTCCCTATAGTGAGTCGTATTAACCTAAGATCGGTGAATACT
NBCTL1_8e66ed27-06_RS0247_Alas2__ENSMUST00000066337__1211__30__0.6__74.9706__1_RS1316_RS0763_T7p_8e66ed27-07	CCTTGATGACGGATAACTCTAAGGGTGTGTTTGTAAAGGGTTACCTGCACCCCGGGCTCCATACAGTCCTAAGAAGGTTGTAGTTAGGATGTGGGTAGTGGGAATGATTTATCCCTATAGTGAGTCGTATTAACCTAAGATCGGTGAATACT
NBCTL1_8e66ed27-06_RS0247_Alas2__ENSMUST00000066337__1197__30__0.5__69.7414__1_RS0237_RS0763_T7p_8e66ed27-07	CCTTGATGACGGATAACTCTAAGGGTGTGTTTGTAAAGGGTGCTCCATACAGTCCTACAGCATGGACTTCAAGGGTTGATTAGTGGTAGAAAGGGTAGTGGGAATGATTTATCCCTATAGTGAGTCGTATTAACCTAAGATCGGTGAATACT
NBCTL1_8e66ed27-06_RS1316_Alas2__ENSMUST00000066337__1305__30__0.56667__73.7788__1_RS0247_RS0237_T7p_8e66ed27-07	CCTTGATGACGGATAACTCTAGAAGGTTGTAGTTAGGATGTGTGCTGGCTATATAGCCACCGACGCAACCAAAGGGTGTGTTTGTAAAGGGTGGGTTGATTAGTGGTAGAAACCCTATAGTGAGTCGTATTAACCTAAGATCGGTGAATACT
NBCTL1_8e66ed27-06_RS0237_RS0763_Alas2__ENSMUST00000066337__1530__30__0.56667__73.9357__1_RS1316_T7p_8e66ed27-07	CCTTGATGACGGATAACTCTAGGGTTGATTAGTGGTAGAAAGGGTAGTGGGAATGATTTATATGGGGATGATGTGGCTGGGACAGGGGATAAGAAGGTTGTAGTTAGGATGTCCCTATAGTGAGTCGTATTAACCTAAGATCGGTGAATACT
NBCTL1_8e66ed27-06_RS0247_RS1316_Alas2__ENSMUST00000066337__962__30__0.5__71.9261__1_RS0763_T7p_8e66ed27-07	CCTTGATGACGGATAACTCTAAGGGTGTGTTTGTAAAGGGTGAAGGTTGTAGTTAGGATGTTCATGGAGGCATGATTGCCTGCATCTGAGTAGGGTAGTGGGAATGATTTATCCCTATAGTGAGTCGTATTAACCTAAGATCGGTGAATACT
NBCTL1_8e66ed27-06_RS0237_Alas2__ENSMUST00000066337__402__30__0.4__66.2522__1_RS0763_RS0247_T7p_8e66ed27-07	CCTTGATGACGGATAACTCTAGGGTTGATTAGTGGTAGAAATCTGTCTTGAAAGTCTTGACATCCTCTTGAAGGGTAGTGGGAATGATTTATAGGGTGTGTTTGTAAAGGGTCCCTATAGTGAGTCGTATTAACCTAAGATCGGTGAATACT
NBCTL1_8e66ed27-06_RS0247_RS0237_Alas2__ENSMUST00000066337__332__30__0.43333__67.7599__1_RS1316_T7p_8e66ed27-07	CCTTGATGACGGATAACTCTAAGGGTGTGTTTGTAAAGGGTGGGTTGATTAGTGGTAGAAACTTGGAGTTCTGACAGCATGAAAGGACAATAGAAGGTTGTAGTTAGGATGTCCCTATAGTGAGTCGTATTAACCTAAGATCGGTGAATACT
NBCTL1_8e66ed27-06_RS0237_Alas2__ENSMUST00000066337__1551__30__0.56667__73.6485__0.97363_RS0763_RS1316_T7p_8e66ed27-07	CCTTGATGACGGATAACTCTAGGGTTGATTAGTGGTAGAAAAGTGCTGCATTACCCACCCTGATGGGGATGAGGGTAGTGGGAATGATTTATGAAGGTTGTAGTTAGGATGTCCCTATAGTGAGTCGTATTAACCTAAGATCGGTGAATACT
NBCTL1_8e66ed27-06_RS0763_RS0247_Alas2__ENSMUST00000066337__818__30__0.46667__68.6924__1_RS1316_T7p_8e66ed27-07	CCTTGATGACGGATAACTCTAGGGTAGTGGGAATGATTTATAGGGTGTGTTTGTAAAGGGTGTTCAAGCTCCACATGAAACTTGCTGGTACAGAAGGTTGTAGTTAGGATGTCCCTATAGTGAGTCGTATTAACCTAAGATCGGTGAATACT
NBCTL1_8e66ed27-06_RS0763_Alas2__ENSMUST00000066337__1601__30__0.5__70.8875__1_RS0237_RS0247_T7p_8e66ed27-07	CCTTGATGACGGATAACTCTAGGGTAGTGGGAATGATTTATGCACATAGATGCTGTGCTTGGAGAGCAGAAAGGGTTGATTAGTGGTAGAAAAGGGTGTGTTTGTAAAGGGTCCCTATAGTGAGTCGTATTAACCTAAGATCGGTGAATACT
NBCTL1_8e66ed27-06_RS1316_RS0237_Alas2__ENSMUST00000066337__1014__30__0.43333__69.4985__1_RS0247_T7p_8e66ed27-07	CCTTGATGACGGATAACTCTAGAAGGTTGTAGTTAGGATGTGGGTTGATTAGTGGTAGAAATCATTGTGTCTGAAGACAAACTTGGCTGCAAAGGGTGTGTTTGTAAAGGGTCCCTATAGTGAGTCGTATTAACCTAAGATCGGTGAATACT
NBCTL1_8e66ed27-06_RS0763_RS1316_Alas2__ENSMUST00000066337__942__30__0.53333__71.005__1_RS0237_T7p_8e66ed27-07	CCTTGATGACGGATAACTCTAGGGTAGTGGGAATGATTTATGAAGGTTGTAGTTAGGATGTGCATCTGAGTAGATCTCACACCCTGGCAGAAGGGTTGATTAGTGGTAGAAACCCTATAGTGAGTCGTATTAACCTAAGATCGGTGAATACT
NBCTL1_8e66ed27-06_RS1316_RS0763_Alas2__ENSMUST00000066337__631__30__0.53333__72.7661__1_RS0247_T7p_8e66ed27-07	CCTTGATGACGGATAACTCTAGAAGGTTGTAGTTAGGATGTGGGTAGTGGGAATGATTTATGGCAAAGGGGTAGGCATTAGCCCAACGATTAAGGGTGTGTTTGTAAAGGGTCCCTATAGTGAGTCGTATTAACCTAAGATCGGTGAATACT
NBCTL1_8e66ed27-06_RS0763_Alas2__ENSMUST00000066337__1698__30__0.46667__69.2774__0.99218_RS0237_RS0247_T7p_8e66ed27-07	CCTTGATGACGGATAACTCTAGGGTAGTGGGAATGATTTATTCCACAAAGTTTTCCATCATCTGAGGGCTGAGGGTTGATTAGTGGTAGAAAAGGGTGTGTTTGTAAAGGGTCCCTATAGTGAGTCGTATTAACCTAAGATCGGTGAATACT
NBCTL1_8e66ed27-06_RS1316_RS0237_Alas2__ENSMUST00000066337__773__30__0.56667__74.7244__0.98471_RS0247_T7p_8e66ed27-07	CCTTGATGACGGATAACTCTAGAAGGTTGTAGTTAGGATGTGGGTTGATTAGTGGTAGAAATGCCCCCAGCTCCAGCTCCATGATTCTTCAAAGGGTGTGTTTGTAAAGGGTCCCTATAGTGAGTCGTATTAACCTAAGATCGGTGAATACT
NBCTL1_8e66ed27-06_RS1316_RS0763_Alas2__ENSMUST00000066337__1851__30__0.5__70.2801__1_RS0237_T7p_8e66ed27-07	CCTTGATGACGGATAACTCTAGAAGGTTGTAGTTAGGATGTGGGTAGTGGGAATGATTTATGTGGTAACATATTGGGGTCCCATGTTCCCAAGGGTTGATTAGTGGTAGAAACCCTATAGTGAGTCGTATTAACCTAAGATCGGTGAATACT
NBCTL1_8e66ed27-06_RS0247_RS0763_Alas2__ENSMUST00000066337__1044__30__0.53333__71.7477__0.9998_RS1316_T7p_8e66ed27-07	CCTTGATGACGGATAACTCTAAGGGTGTGTTTGTAAAGGGTGGGTAGTGGGAATGATTTATTTCTCGAGAAGTTTCTTCAGGTGGCCTGGGAGAAGGTTGTAGTTAGGATGTCCCTATAGTGAGTCGTATTAACCTAAGATCGGTGAATACT
NBCTL1_8e66ed27-06_RS0763_RS0247_Alas2__ENSMUST00000066337__912__30__0.43333__67.8409__1_RS0237_T7p_8e66ed27-07	CCTTGATGACGGATAACTCTAGGGTAGTGGGAATGATTTATAGGGTGTGTTTGTAAAGGGTAGCTTGGCCAGTGTAAAGAGAGTAGAATCAAGGGTTGATTAGTGGTAGAAACCCTATAGTGAGTCGTATTAACCTAAGATCGGTGAATACT
NBCTL1_8e66ed27-06_RS0237_RS1316_Alas2__ENSMUST00000066337__506__30__0.5__70.4167__0.99905_RS0247_T7p_8e66ed27-07	CCTTGATGACGGATAACTCTAGGGTTGATTAGTGGTAGAAAGAAGGTTGTAGTTAGGATGTTATTGTTCTGAATCAGGTGGGGAACTGCCCAAGGGTGTGTTTGTAAAGGGTCCCTATAGTGAGTCGTATTAACCTAAGATCGGTGAATACT
NBCTL1_8e66ed27-06_RS0763_Alas2__ENSMUST00000066337__1947__30__0.53333__71.8982__0.98252_RS1316_RS0237_T7p_8e66ed27-07	CCTTGATGACGGATAACTCTAGGGTAGTGGGAATGATTTATAGAAGCACACAGGAAAGCAGAGAGCAGGAGAGAAGGTTGTAGTTAGGATGTGGGTTGATTAGTGGTAGAAACCCTATAGTGAGTCGTATTAACCTAAGATCGGTGAATACT
NBCTL1_8e66ed27-06_RS0247_Alas2__ENSMUST00000066337__581__30__0.46667__69.3446__1_RS1316_RS0763_T7p_8e66ed27-07	CCTTGATGACGGATAACTCTAAGGGTGTGTTTGTAAAGGGTAGGTGTGGTCCTGTTTCTTCTCCATGATCTAGAAGGTTGTAGTTAGGATGTGGGTAGTGGGAATGATTTATCCCTATAGTGAGTCGTATTAACCTAAGATCGGTGAATACT
NBCTL1_8e66ed27-06_RS0763_Alas2__ENSMUST00000066337__700__30__0.4__65.7246__1_RS0247_RS0237_T7p_8e66ed27-07	CCTTGATGACGGATAACTCTAGGGTAGTGGGAATGATTTATGCCCAAATAGTCATTACTACACCAAACAGAAAGGGTGTGTTTGTAAAGGGTGGGTTGATTAGTGGTAGAAACCCTATAGTGAGTCGTATTAACCTAAGATCGGTGAATACT
NBCTL1_8e66ed27-06_RS1316_Alas2__ENSMUST00000066337__1571__30__0.46667__69.617__1_RS0237_RS0247_T7p_8e66ed27-07	CCTTGATGACGGATAACTCTAGAAGGTTGTAGTTAGGATGTGATCACAGATCTTGCTGTTGAGTGCTGCATAGGGTTGATTAGTGGTAGAAAAGGGTGTGTTTGTAAAGGGTCCCTATAGTGAGTCGTATTAACCTAAGATCGGTGAATACT
NBCTL1_8e66ed27-06_RS0237_Alas2__ENSMUST00000066337__743__30__0.6__73.2109__1_RS1316_RS0763_T7p_8e66ed27-07	CCTTGATGACGGATAACTCTAGGGTTGATTAGTGGTAGAAAGGGTCTCCTCTATGGCCTGCAAGACACGAGAGAAGGTTGTAGTTAGGATGTGGGTAGTGGGAATGATTTATCCCTATAGTGAGTCGTATTAACCTAAGATCGGTGAATACT
NBCTL1_8e66ed27-06_RS1316_RS0247_Alas2__ENSMUST00000066337__1631__30__0.56667__73.7727__0.98064_RS0763_T7p_8e66ed27-07	CCTTGATGACGGATAACTCTAGAAGGTTGTAGTTAGGATGTAGGGTGTGTTTGTAAAGGGTCACGAGGCACAGTTGGGTAGTTGATGGCCTAGGGTAGTGGGAATGATTTATCCCTATAGTGAGTCGTATTAACCTAAGATCGGTGAATACT
NBCTL1_8e66ed27-06_RS0237_RS0763_Alas2__ENSMUST00000066337__922__30__0.56667__72.7633__1_RS0247_T7p_8e66ed27-07	CCTTGATGACGGATAACTCTAGGGTTGATTAGTGGTAGAAAGGGTAGTGGGAATGATTTATCCCTGGCAGAAGCTTGGCCAGTGTAAAGAGAAGGGTGTGTTTGTAAAGGGTCCCTATAGTGAGTCGTATTAACCTAAGATCGGTGAATACT
NBCTL1_8e66ed27-06_RS0237_Alas2__ENSMUST00000066337__763__30__0.53333__70.9038__0.96165_RS1316_RS0247_T7p_8e66ed27-07	CCTTGATGACGGATAACTCTAGGGTTGATTAGTGGTAGAAATCCAGCTCCATGATTCTTCAGGGTCTCCTCAGAAGGTTGTAGTTAGGATGTAGGGTGTGTTTGTAAAGGGTCCCTATAGTGAGTCGTATTAACCTAAGATCGGTGAATACT
NBCTL1_8e66ed27-06_RS0237_Alas2__ENSMUST00000066337__219__30__0.5__69.9406__1_RS0763_RS1316_T7p_8e66ed27-07	CCTTGATGACGGATAACTCTAGGGTTGATTAGTGGTAGAAAAGGATGGGGCAGCGTCCAATACTAAATAGGAGGGTAGTGGGAATGATTTATGAAGGTTGTAGTTAGGATGTCCCTATAGTGAGTCGTATTAACCTAAGATCGGTGAATACT
NBCTL1_8e66ed27-06_RS1316_RS0247_Alas2__ENSMUST00000066337__838__30__0.53333__70.9807__1_RS0763_T7p_8e66ed27-07	CCTTGATGACGGATAACTCTAGAAGGTTGTAGTTAGGATGTAGGGTGTGTTTGTAAAGGGTGTGTAGTTCAGCCAGCTCCTGTTCAAGCTCAGGGTAGTGGGAATGATTTATCCCTATAGTGAGTCGTATTAACCTAAGATCGGTGAATACT
NBCTL1_8e66ed27-06_RS1040_Aldh1l1__ENSMUST00000032175__490__30__0.4__65.49__1_RS0730_RS0820_T7p_8e66ed27-07	CCTTGATGACGGATAACTCTATGGGATAGTATGTGGAAAGTAGATAGTGAAGCCTCCTTTCTTATCTCCATAAGTTGAGGTGGGAGAGTATTGATGAAGATTGAGGGAAGAACCCTATAGTGAGTCGTATTAACCTAAGATCGGTGAATACT
NBCTL1_8e66ed27-06_RS1312_RS0730_Aldh1l1__ENSMUST00000032175__2100__30__0.5__69.8975__1_RS0820_T7p_8e66ed27-07	CCTTGATGACGGATAACTCTAGAATGTTAGGTTAGTTGGGAAGTTGAGGTGGGAGAGTATTGGAGACCTTCTTCACATTACTCAGGGCACAAGATGAAGATTGAGGGAAGAACCCTATAGTGAGTCGTATTAACCTAAGATCGGTGAATACT
NBCTL1_8e66ed27-06_RS1312_RS0730_Aldh1l1__ENSMUST00000032175__2020__30__0.53333__71.2549__0.98321_RS1040_T7p_8e66ed27-07	CCTTGATGACGGATAACTCTAGAATGTTAGGTTAGTTGGGAAGTTGAGGTGGGAGAGTATTTCCTCACATCAGGGTGGTCTGAGAGTCTCTATGGGATAGTATGTGGAAAGTCCCTATAGTGAGTCGTATTAACCTAAGATCGGTGAATACT
NBCTL1_8e66ed27-06_RS1312_Aldh1l1__ENSMUST00000032175__2921__30__0.6__74.3641__1_RS1040_RS0820_T7p_8e66ed27-07	CCTTGATGACGGATAACTCTAGAATGTTAGGTTAGTTGGGAGTCCAGGCCAAGAGCTCCAGCAGCTGAAAGATGGGATAGTATGTGGAAAGTGATGAAGATTGAGGGAAGAACCCTATAGTGAGTCGTATTAACCTAAGATCGGTGAATACT
NBCTL1_8e66ed27-06_RS1040_RS0730_Aldh1l1__ENSMUST00000032175__2564__30__0.56667__73.2157__1_RS0820_T7p_8e66ed27-07	CCTTGATGACGGATAACTCTATGGGATAGTATGTGGAAAGTAGTTGAGGTGGGAGAGTATTCGAGATAGCACTGCATCCACGTCCCCATCAAGATGAAGATTGAGGGAAGAACCCTATAGTGAGTCGTATTAACCTAAGATCGGTGAATACT
NBCTL1_8e66ed27-06_RS0730_Aldh1l1__ENSMUST00000032175__193__30__0.56667__73.6186__0.99255_RS1312_RS0820_T7p_8e66ed27-07	CCTTGATGACGGATAACTCTAAGTTGAGGTGGGAGAGTATTCCTTGTCTGGGATGGTGAACACACCCACCAAGAATGTTAGGTTAGTTGGGAGATGAAGATTGAGGGAAGAACCCTATAGTGAGTCGTATTAACCTAAGATCGGTGAATACT
NBCTL1_8e66ed27-06_RS1312_Aldh1l1__ENSMUST00000032175__2298__30__0.5__69.1395__1_RS1040_RS0730_T7p_8e66ed27-07	CCTTGATGACGGATAACTCTAGAATGTTAGGTTAGTTGGGAGCCGATTTTCATCTTCCCTACTTCCTCCACATGGGATAGTATGTGGAAAGTAGTTGAGGTGGGAGAGTATTCCCTATAGTGAGTCGTATTAACCTAAGATCGGTGAATACT
NBCTL1_8e66ed27-06_RS1312_Aldh1l1__ENSMUST00000032175__1366__30__0.5__68.5839__1_RS0820_RS1040_T7p_8e66ed27-07	CCTTGATGACGGATAACTCTAGAATGTTAGGTTAGTTGGGACTATGAAGAGCTGGTAGGGCATTTGGAGAGAGATGAAGATTGAGGGAAGAATGGGATAGTATGTGGAAAGTCCCTATAGTGAGTCGTATTAACCTAAGATCGGTGAATACT
NBCTL1_8e66ed27-06_RS0820_Aldh1l1__ENSMUST00000032175__2328__30__0.56667__73.2398__1_RS0730_RS1040_T7p_8e66ed27-07	CCTTGATGACGGATAACTCTAGATGAAGATTGAGGGAAGAAGCCATGGTTGGTATCTCTGTCCAGGGGGTTAAGTTGAGGTGGGAGAGTATTTGGGATAGTATGTGGAAAGTCCCTATAGTGAGTCGTATTAACCTAAGATCGGTGAATACT
NBCTL1_8e66ed27-06_RS1312_Aldh1l1__ENSMUST00000032175__2140__30__0.46667__68.0295__1_RS0820_RS0730_T7p_8e66ed27-07	CCTTGATGACGGATAACTCTAGAATGTTAGGTTAGTTGGGACAGCAAAGATGATAAGGGGTGACTTTCCACAGATGAAGATTGAGGGAAGAAAGTTGAGGTGGGAGAGTATTCCCTATAGTGAGTCGTATTAACCTAAGATCGGTGAATACT
NBCTL1_8e66ed27-06_RS0730_Aldh1l1__ENSMUST00000032175__2875__30__0.56667__73.5619__1_RS1040_RS1312_T7p_8e66ed27-07	CCTTGATGACGGATAACTCTAAGTTGAGGTGGGAGAGTATTAGGAGGGTGCTAAGTCACCAGACAGGGTCAATGGGATAGTATGTGGAAAGTGAATGTTAGGTTAGTTGGGACCCTATAGTGAGTCGTATTAACCTAAGATCGGTGAATACT
NBCTL1_8e66ed27-06_RS1040_Aldh1l1__ENSMUST00000032175__765__30__0.6__74.4082__1_RS0820_RS1312_T7p_8e66ed27-07	CCTTGATGACGGATAACTCTATGGGATAGTATGTGGAAAGTCCCACGGATCCAGTTGTGAATGGCCTCTGCAGATGAAGATTGAGGGAAGAAGAATGTTAGGTTAGTTGGGACCCTATAGTGAGTCGTATTAACCTAAGATCGGTGAATACT
NBCTL1_8e66ed27-06_RS0730_RS1040_Aldh1l1__ENSMUST00000032175__1470__30__0.5__69.4402__1_RS0820_T7p_8e66ed27-07	CCTTGATGACGGATAACTCTAAGTTGAGGTGGGAGAGTATTTGGGATAGTATGTGGAAAGTAACATCACTCACCTGAGCTAGAGACACCTGAGATGAAGATTGAGGGAAGAACCCTATAGTGAGTCGTATTAACCTAAGATCGGTGAATACT
NBCTL1_8e66ed27-06_RS0820_RS1312_Aldh1l1__ENSMUST00000032175__2594__30__0.56667__73.4986__1_RS0730_T7p_8e66ed27-07	CCTTGATGACGGATAACTCTAGATGAAGATTGAGGGAAGAAGAATGTTAGGTTAGTTGGGAGAGGCCAGGCCAAATTCTGTAGCATTGGCCAAGTTGAGGTGGGAGAGTATTCCCTATAGTGAGTCGTATTAACCTAAGATCGGTGAATACT
NBCTL1_8e66ed27-06_RS0730_Aldh1l1__ENSMUST00000032175__2200__30__0.5__70.6023__1_RS1040_RS1312_T7p_8e66ed27-07	CCTTGATGACGGATAACTCTAAGTTGAGGTGGGAGAGTATTCCCCTTTGTTGAAGAAAACGGAGCTCATGCATGGGATAGTATGTGGAAAGTGAATGTTAGGTTAGTTGGGACCCTATAGTGAGTCGTATTAACCTAAGATCGGTGAATACT
NBCTL1_8e66ed27-06_RS1040_RS0820_Aldh1l1__ENSMUST00000032175__2533__30__0.53333__71.888__1_RS1312_T7p_8e66ed27-07	CCTTGATGACGGATAACTCTATGGGATAGTATGTGGAAAGTGATGAAGATTGAGGGAAGAACAAACCGAGAGATGATCATGATGGGCCCGAAGAATGTTAGGTTAGTTGGGACCCTATAGTGAGTCGTATTAACCTAAGATCGGTGAATACT
NBCTL1_8e66ed27-06_RS1040_RS0820_Aldh1l1__ENSMUST00000032175__1932__30__0.5__70.2832__0.98431_RS0730_T7p_8e66ed27-07	CCTTGATGACGGATAACTCTATGGGATAGTATGTGGAAAGTGATGAAGATTGAGGGAAGAACTTCAGTGTCAGCTCTGCAAACTTCAAGGCAAGTTGAGGTGGGAGAGTATTCCCTATAGTGAGTCGTATTAACCTAAGATCGGTGAATACT
NBCTL1_8e66ed27-06_RS0730_RS1312_Aldh1l1__ENSMUST00000032175__2825__30__0.46667__68.0313__1_RS0820_T7p_8e66ed27-07	CCTTGATGACGGATAACTCTAAGTTGAGGTGGGAGAGTATTGAATGTTAGGTTAGTTGGGAGGTACAGGAGAAGTATCACAGTCTTGGCTTAGATGAAGATTGAGGGAAGAACCCTATAGTGAGTCGTATTAACCTAAGATCGGTGAATACT
NBCTL1_8e66ed27-06_RS1040_Aldh1l1__ENSMUST00000032175__949__30__0.4__65.8447__1_RS0730_RS1312_T7p_8e66ed27-07	CCTTGATGACGGATAACTCTATGGGATAGTATGTGGAAAGTGCAACATTCTATCATCATTCCCAAAGAGGAAAGTTGAGGTGGGAGAGTATTGAATGTTAGGTTAGTTGGGACCCTATAGTGAGTCGTATTAACCTAAGATCGGTGAATACT
NBCTL1_8e66ed27-06_RS1312_Aldh1l1__ENSMUST00000032175__145__30__0.5__72.0151__1_RS0820_RS1040_T7p_8e66ed27-07	CCTTGATGACGGATAACTCTAGAATGTTAGGTTAGTTGGGATTAGCTGGCAGTAAACCTCCTGGCCAAACAAGATGAAGATTGAGGGAAGAATGGGATAGTATGTGGAAAGTCCCTATAGTGAGTCGTATTAACCTAAGATCGGTGAATACT
NBCTL1_8e66ed27-06_RS0820_RS0730_Aldh1l1__ENSMUST00000032175__1291__30__0.6__74.9807__1_RS1040_T7p_8e66ed27-07	CCTTGATGACGGATAACTCTAGATGAAGATTGAGGGAAGAAAGTTGAGGTGGGAGAGTATTTCTCGCCGTCCTCCCCTCTCAACTTCCTCAATGGGATAGTATGTGGAAAGTCCCTATAGTGAGTCGTATTAACCTAAGATCGGTGAATACT
NBCTL1_8e66ed27-06_RS1312_RS0730_Aldh1l1__ENSMUST00000032175__2010__30__0.6__74.1258__1_RS0820_T7p_8e66ed27-07	CCTTGATGACGGATAACTCTAGAATGTTAGGTTAGTTGGGAAGTTGAGGTGGGAGAGTATTAGGGTGGTCTGAGAGTCTCTGGCCAACCAGAGATGAAGATTGAGGGAAGAACCCTATAGTGAGTCGTATTAACCTAAGATCGGTGAATACT
NBCTL1_8e66ed27-06_RS1312_RS1040_Aldh1l1__ENSMUST00000032175__1306__30__0.6__74.5044__1_RS0730_T7p_8e66ed27-07	CCTTGATGACGGATAACTCTAGAATGTTAGGTTAGTTGGGATGGGATAGTATGTGGAAAGTTAATGACACACTCGCTCTCGCCGTCCTCCCAAGTTGAGGTGGGAGAGTATTCCCTATAGTGAGTCGTATTAACCTAAGATCGGTGAATACT
NBCTL1_8e66ed27-06_RS1040_Aldh1l1__ENSMUST00000032175__2338__30__0.56667__73.6978__1_RS1312_RS0820_T7p_8e66ed27-07	CCTTGATGACGGATAACTCTATGGGATAGTATGTGGAAAGTGGTTCTGCGGGCCATGGTTGGTATCTCTGTAGAATGTTAGGTTAGTTGGGAGATGAAGATTGAGGGAAGAACCCTATAGTGAGTCGTATTAACCTAAGATCGGTGAATACT
NBCTL1_8e66ed27-06_RS0820_Aldh1l1__ENSMUST00000032175__1420__30__0.5__70.4663__1_RS1040_RS0730_T7p_8e66ed27-07	CCTTGATGACGGATAACTCTAGATGAAGATTGAGGGAAGAATTGGGTTTATGGTACTGTAGGTCTTCGCGCATGGGATAGTATGTGGAAAGTAGTTGAGGTGGGAGAGTATTCCCTATAGTGAGTCGTATTAACCTAAGATCGGTGAATACT
NBCTL1_8e66ed27-06_RS0730_RS0820_Aldh1l1__ENSMUST00000032175__735__30__0.56667__73.479__1_RS1312_T7p_8e66ed27-07	CCTTGATGACGGATAACTCTAAGTTGAGGTGGGAGAGTATTGATGAAGATTGAGGGAAGAATGGCTGGTCCCAGTTGATCATGGCTGTCTCAGAATGTTAGGTTAGTTGGGACCCTATAGTGAGTCGTATTAACCTAAGATCGGTGAATACT
NBCTL1_8e66ed27-06_RS1312_Aldh1l1__ENSMUST00000032175__2308__30__0.53333__71.9849__1_RS0730_RS1040_T7p_8e66ed27-07	CCTTGATGACGGATAACTCTAGAATGTTAGGTTAGTTGGGACCAGGGGGTTGCCGATTTTCATCTTCCCTAAAGTTGAGGTGGGAGAGTATTTGGGATAGTATGTGGAAAGTCCCTATAGTGAGTCGTATTAACCTAAGATCGGTGAATACT
NBCTL1_8e66ed27-06_RS1312_RS0820_Aldh1l1__ENSMUST00000032175__610__30__0.53333__72.0437__1_RS1040_T7p_8e66ed27-07	CCTTGATGACGGATAACTCTAGAATGTTAGGTTAGTTGGGAGATGAAGATTGAGGGAAGAACTTTGATGCCCTCTGGGAAGAGGAAACGGTATGGGATAGTATGTGGAAAGTCCCTATAGTGAGTCGTATTAACCTAAGATCGGTGAATACT
NBCTL1_8e66ed27-06_RS0730_RS1040_Aldh1l1__ENSMUST00000032175__1232__30__0.4__65.334__1_RS0820_T7p_8e66ed27-07	CCTTGATGACGGATAACTCTAAGTTGAGGTGGGAGAGTATTTGGGATAGTATGTGGAAAGTGTGGCCATGTAAACATCCTCATTTTCTAACAGATGAAGATTGAGGGAAGAACCCTATAGTGAGTCGTATTAACCTAAGATCGGTGAATACT
NBCTL1_8e66ed27-06_RS0820_Aldh1l1__ENSMUST00000032175__1430__30__0.46667__67.241__1_RS0730_RS1312_T7p_8e66ed27-07	CCTTGATGACGGATAACTCTAGATGAAGATTGAGGGAAGAACTTCCATCCGTTGGGTTTATGGTACTGTAGAAGTTGAGGTGGGAGAGTATTGAATGTTAGGTTAGTTGGGACCCTATAGTGAGTCGTATTAACCTAAGATCGGTGAATACT
NBCTL1_8e66ed27-06_RS1312_Aldh1l1__ENSMUST00000032175__1376__30__0.6__74.9123__1_RS1040_RS0730_T7p_8e66ed27-07	CCTTGATGACGGATAACTCTAGAATGTTAGGTTAGTTGGGAAACTCGCCGCCTATGAAGAGCTGGTAGGGCATGGGATAGTATGTGGAAAGTAGTTGAGGTGGGAGAGTATTCCCTATAGTGAGTCGTATTAACCTAAGATCGGTGAATACT
NBCTL1_8e66ed27-06_RS1040_Aldh1l1__ENSMUST00000032175__2523__30__0.56667__71.7624__1_RS0820_RS1312_T7p_8e66ed27-07	CCTTGATGACGGATAACTCTATGGGATAGTATGTGGAAAGTGATGATCATGATGGGCCCGAAGGACTCCTCAGATGAAGATTGAGGGAAGAAGAATGTTAGGTTAGTTGGGACCCTATAGTGAGTCGTATTAACCTAAGATCGGTGAATACT
NBCTL1_8e66ed27-06_RS1040_Aldh1l1__ENSMUST00000032175__2268__30__0.46667__69.5907__1_RS0730_RS0820_T7p_8e66ed27-07	CCTTGATGACGGATAACTCTATGGGATAGTATGTGGAAAGTCACTTTCTGCACAAACTGGTCATGGATGGAAAGTTGAGGTGGGAGAGTATTGATGAAGATTGAGGGAAGAACCCTATAGTGAGTCGTATTAACCTAAGATCGGTGAATACT
NBCTL1_8e66ed27-06_RS0820_Aldh1l1__ENSMUST00000032175__371__30__0.53333__71.9105__1_RS0730_RS1312_T7p_8e66ed27-07	CCTTGATGACGGATAACTCTAGATGAAGATTGAGGGAAGAAATGACCTCCATGGGTATGAACTGGCTGCAGAAGTTGAGGTGGGAGAGTATTGAATGTTAGGTTAGTTGGGACCCTATAGTGAGTCGTATTAACCTAAGATCGGTGAATACT
NBCTL1_8e66ed27-06_RS0730_RS1040_Aldh1l1__ENSMUST00000032175__2775__30__0.6__74.1859__0.99923_RS1312_T7p_8e66ed27-07	CCTTGATGACGGATAACTCTAAGTTGAGGTGGGAGAGTATTTGGGATAGTATGTGGAAAGTCTTGATCCGCAGGTACTCATTCAGGGCCGCAGAATGTTAGGTTAGTTGGGACCCTATAGTGAGTCGTATTAACCTAAGATCGGTGAATACT
NBCTL1_8e66ed27-06_RS1312_RS1040_Aldh1l1__ENSMUST00000032175__2910__30__0.6__74.4607__1_RS0820_T7p_8e66ed27-07	CCTTGATGACGGATAACTCTAGAATGTTAGGTTAGTTGGGATGGGATAGTATGTGGAAAGTGAGCTCCAGCAGCTGAAAGGAGCAGTGCTGAGATGAAGATTGAGGGAAGAACCCTATAGTGAGTCGTATTAACCTAAGATCGGTGAATACT
NBCTL1_8e66ed27-06_RS1040_RS0820_Aldh1l1__ENSMUST00000032175__1605__30__0.56667__73.686__0.98995_RS0730_T7p_8e66ed27-07	CCTTGATGACGGATAACTCTATGGGATAGTATGTGGAAAGTGATGAAGATTGAGGGAAGAAAATGGTGGCTAGCTCTTCCTGGTGCTGCTCAAGTTGAGGTGGGAGAGTATTCCCTATAGTGAGTCGTATTAACCTAAGATCGGTGAATACT
NBCTL1_8e66ed27-06_RS0820_RS1312_Aldh1l1__ENSMUST00000032175__1822__30__0.43333__67.3815__1_RS0730_T7p_8e66ed27-07	CCTTGATGACGGATAACTCTAGATGAAGATTGAGGGAAGAAGAATGTTAGGTTAGTTGGGATCATTAAGGGATAGTTCCAGGGGATGACAAAAGTTGAGGTGGGAGAGTATTCCCTATAGTGAGTCGTATTAACCTAAGATCGGTGAATACT
NBCTL1_8e66ed27-06_RS1040_Aldh1l1__ENSMUST00000032175__1802__30__0.53333__71.6613__1_RS0730_RS1312_T7p_8e66ed27-07	CCTTGATGACGGATAACTCTATGGGATAGTATGTGGAAAGTGGGATGACAATACCACAGACCCCAACAGGTAAGTTGAGGTGGGAGAGTATTGAATGTTAGGTTAGTTGGGACCCTATAGTGAGTCGTATTAACCTAAGATCGGTGAATACT
NBCTL1_8e66ed27-06_RS0820_Aldh1l1__ENSMUST00000032175__2714__30__0.53333__73.1386__1_RS1312_RS1040_T7p_8e66ed27-07	CCTTGATGACGGATAACTCTAGATGAAGATTGAGGGAAGAATTGAATCCTCCAAAAGGTGCGGCCACATCGAGAATGTTAGGTTAGTTGGGATGGGATAGTATGTGGAAAGTCCCTATAGTGAGTCGTATTAACCTAAGATCGGTGAATACT
NBCTL1_8e66ed27-06_RS1040_RS0820_Aldh1l1__ENSMUST00000032175__1678__30__0.6__74.44__1_RS0730_T7p_8e66ed27-07	CCTTGATGACGGATAACTCTATGGGATAGTATGTGGAAAGTGATGAAGATTGAGGGAAGAAGGAAGGTCTGGATGGACATGCCCACATGCGAAGTTGAGGTGGGAGAGTATTCCCTATAGTGAGTCGTATTAACCTAAGATCGGTGAATACT
NBCTL1_8e66ed27-06_RS1312_RS0730_Aldh1l1__ENSMUST00000032175__1269__30__0.56667__71.0865__1_RS0820_T7p_8e66ed27-07	CCTTGATGACGGATAACTCTAGAATGTTAGGTTAGTTGGGAAGTTGAGGTGGGAGAGTATTCTTCCTCACTAGGAGCTGGATGAAGTCCCCAGATGAAGATTGAGGGAAGAACCCTATAGTGAGTCGTATTAACCTAAGATCGGTGAATACT
NBCTL1_8e66ed27-06_RS1040_RS1312_Aldh1l1__ENSMUST00000032175__213__30__0.56667__72.1352__1_RS0730_T7p_8e66ed27-07	CCTTGATGACGGATAACTCTATGGGATAGTATGTGGAAAGTGAATGTTAGGTTAGTTGGGACAGGGGATCTGCTTTCCCATCCTTGTCTGGAAGTTGAGGTGGGAGAGTATTCCCTATAGTGAGTCGTATTAACCTAAGATCGGTGAATACT
NBCTL1_8e66ed27-06_RS0820_Aldh1l1__ENSMUST00000032175__600__30__0.53333__71.837__1_RS1040_RS1312_T7p_8e66ed27-07	CCTTGATGACGGATAACTCTAGATGAAGATTGAGGGAAGAACTCTGGGAAGAGGAAACGGTTGTACAGCGTATGGGATAGTATGTGGAAAGTGAATGTTAGGTTAGTTGGGACCCTATAGTGAGTCGTATTAACCTAAGATCGGTGAATACT
NBCTL1_8e66ed27-06_RS0820_Aldh1l1__ENSMUST00000032175__1740__30__0.6__74.9048__1_RS1040_RS0730_T7p_8e66ed27-07	CCTTGATGACGGATAACTCTAGATGAAGATTGAGGGAAGAATCTAGCCTGGTTGATGGGGATGGTGGCACCATGGGATAGTATGTGGAAAGTAGTTGAGGTGGGAGAGTATTCCCTATAGTGAGTCGTATTAACCTAAGATCGGTGAATACT
NBCTL1_8e66ed27-06_RS1312_RS0730_Aldh1l1__ENSMUST00000032175__1326__30__0.43333__67.8655__1_RS0820_T7p_8e66ed27-07	CCTTGATGACGGATAACTCTAGAATGTTAGGTTAGTTGGGAAGTTGAGGTGGGAGAGTATTCACTGCCTTTTCCACGTAGTTAATGACACAAGATGAAGATTGAGGGAAGAACCCTATAGTGAGTCGTATTAACCTAAGATCGGTGAATACT
NBCTL1_8e66ed27-06_RS1312_Aldh1l1__ENSMUST00000032175__2391__30__0.5__70.989__1_RS0730_RS1040_T7p_8e66ed27-07	CCTTGATGACGGATAACTCTAGAATGTTAGGTTAGTTGGGATTCCTTCACACCACGTTGGCAATACTCCACAAGTTGAGGTGGGAGAGTATTTGGGATAGTATGTGGAAAGTCCCTATAGTGAGTCGTATTAACCTAAGATCGGTGAATACT
NBCTL1_8e66ed27-06_RS1040_RS1312_Aldh1l1__ENSMUST00000032175__2060__30__0.56667__73.9849__0.90073_RS0820_T7p_8e66ed27-07	CCTTGATGACGGATAACTCTATGGGATAGTATGTGGAAAGTGAATGTTAGGTTAGTTGGGAATGTGTTTTCCCACCTCCGTGGAGCCTGTGAGATGAAGATTGAGGGAAGAACCCTATAGTGAGTCGTATTAACCTAAGATCGGTGAATACT
NBCTL1_8e66ed27-06_RS0730_RS0820_Aldh1l1__ENSMUST00000032175__775__30__0.5__70.6895__1_RS1040_T7p_8e66ed27-07	CCTTGATGACGGATAACTCTAAGTTGAGGTGGGAGAGTATTGATGAAGATTGAGGGAAGAACCTTGTCATTCCCACGGATCCAGTTGTGAAATGGGATAGTATGTGGAAAGTCCCTATAGTGAGTCGTATTAACCTAAGATCGGTGAATACT
NBCTL1_8e66ed27-06_RS1312_Aldh1l1__ENSMUST00000032175__2865__30__0.56667__72.5855__1_RS0730_RS0820_T7p_8e66ed27-07	CCTTGATGACGGATAACTCTAGAATGTTAGGTTAGTTGGGATAAGTCACCAGACAGGGTCAGCACTCCCTGAAGTTGAGGTGGGAGAGTATTGATGAAGATTGAGGGAAGAACCCTATAGTGAGTCGTATTAACCTAAGATCGGTGAATACT
NBCTL1_8e66ed27-06_RS0730_Aldh1l1__ENSMUST00000032175__2855__30__0.6__73.3182__1_RS1040_RS1312_T7p_8e66ed27-07	CCTTGATGACGGATAACTCTAAGTTGAGGTGGGAGAGTATTGACAGGGTCAGCACTCCCTGAGGTCAACAGATGGGATAGTATGTGGAAAGTGAATGTTAGGTTAGTTGGGACCCTATAGTGAGTCGTATTAACCTAAGATCGGTGAATACT
NBCTL1_8e66ed27-06_RS0820_RS1040_Aldh1l1__ENSMUST00000032175__1480__30__0.53333__71.8718__1_RS1312_T7p_8e66ed27-07	CCTTGATGACGGATAACTCTAGATGAAGATTGAGGGAAGAATGGGATAGTATGTGGAAAGTCCGCCTTGTCAACATCACTCACCTGAGCTAAGAATGTTAGGTTAGTTGGGACCCTATAGTGAGTCGTATTAACCTAAGATCGGTGAATACT
NBCTL1_8e66ed27-06_RS0820_RS0730_Aldh1l1__ENSMUST00000032175__2361__30__0.6__73.8712__1_RS1040_T7p_8e66ed27-07	CCTTGATGACGGATAACTCTAGATGAAGATTGAGGGAAGAAAGTTGAGGTGGGAGAGTATTCAGCTTCCTCAGGTGGGCCTCATGGTTCTGATGGGATAGTATGTGGAAAGTCCCTATAGTGAGTCGTATTAACCTAAGATCGGTGAATACT
NBCTL1_8e66ed27-06_RS0820_Aldh1l1__ENSMUST00000032175__203__30__0.53333__71.1805__0.99255_RS0730_RS1312_T7p_8e66ed27-07	CCTTGATGACGGATAACTCTAGATGAAGATTGAGGGAAGAAGCTTTCCCATCCTTGTCTGGGATGGTGAACAAGTTGAGGTGGGAGAGTATTGAATGTTAGGTTAGTTGGGACCCTATAGTGAGTCGTATTAACCTAAGATCGGTGAATACT
NBCTL1_8e66ed27-06_RS1312_Aldh1l1__ENSMUST00000032175__1698__30__0.56667__73.3386__1_RS1040_RS0730_T7p_8e66ed27-07	CCTTGATGACGGATAACTCTAGAATGTTAGGTTAGTTGGGAACACCAGCCAGCGAAGTATCGGAAGGTCTGATGGGATAGTATGTGGAAAGTAGTTGAGGTGGGAGAGTATTCCCTATAGTGAGTCGTATTAACCTAAGATCGGTGAATACT
NBCTL1_8e66ed27-06_RS1040_Aldh1l1__ENSMUST00000032175__2120__30__0.6__73.2823__0.94311_RS1312_RS0820_T7p_8e66ed27-07	CCTTGATGACGGATAACTCTATGGGATAGTATGTGGAAAGTGACTTTCCACCCAGCTCCAGGGAGACCTTCAGAATGTTAGGTTAGTTGGGAGATGAAGATTGAGGGAAGAACCCTATAGTGAGTCGTATTAACCTAAGATCGGTGAATACT
NBCTL1_8e66ed27-06_RS1040_Aldh1l1__ENSMUST00000032175__2258__30__0.5__71.2035__1_RS0730_RS0820_T7p_8e66ed27-07	CCTTGATGACGGATAACTCTATGGGATAGTATGTGGAAAGTACAAACTGGTCATGGATGGAGTCCTCCACAAAGTTGAGGTGGGAGAGTATTGATGAAGATTGAGGGAAGAACCCTATAGTGAGTCGTATTAACCTAAGATCGGTGAATACT
NBCTL1_8e66ed27-06_RS0820_RS0730_Aldh1l1__ENSMUST00000032175__1316__30__0.5__69.9116__1_RS1312_T7p_8e66ed27-07	CCTTGATGACGGATAACTCTAGATGAAGATTGAGGGAAGAAAGTTGAGGTGGGAGAGTATTTCCACGTAGTTAATGACACACTCGCTCTCGAGAATGTTAGGTTAGTTGGGACCCTATAGTGAGTCGTATTAACCTAAGATCGGTGAATACT
NBCTL1_8e66ed27-06_RS1040_Aldh1l1__ENSMUST00000032175__183__30__0.6__74.4064__0.87587_RS1312_RS0730_T7p_8e66ed27-07	CCTTGATGACGGATAACTCTATGGGATAGTATGTGGAAAGTGATGGTGAACACACCCACCACCTCATGGCCAGAATGTTAGGTTAGTTGGGAAGTTGAGGTGGGAGAGTATTCCCTATAGTGAGTCGTATTAACCTAAGATCGGTGAATACT
NBCTL1_8e66ed27-06_RS1312_Aldh1l1__ENSMUST00000032175__2664__30__0.53333__74.6157__1_RS1040_RS0820_T7p_8e66ed27-07	CCTTGATGACGGATAACTCTAGAATGTTAGGTTAGTTGGGAAAACACAGTGCCCGCCTGCAGTTTGTCACTATGGGATAGTATGTGGAAAGTGATGAAGATTGAGGGAAGAACCCTATAGTGAGTCGTATTAACCTAAGATCGGTGAATACT
NBCTL1_8e66ed27-06_RS0820_RS1040_Aldh1l1__ENSMUST00000032175__2887__30__0.6__74.5124__0.9955_RS0730_T7p_8e66ed27-07	CCTTGATGACGGATAACTCTAGATGAAGATTGAGGGAAGAATGGGATAGTATGTGGAAAGTAGTGCTGGGGACAGGAGGGTGCTAAGTCACAAGTTGAGGTGGGAGAGTATTCCCTATAGTGAGTCGTATTAACCTAAGATCGGTGAATACT
NBCTL1_8e66ed27-06_RS0730_Aldh1l1__ENSMUST00000032175__590__30__0.56667__74.2581__0.99288_RS0820_RS1312_T7p_8e66ed27-07	CCTTGATGACGGATAACTCTAAGTTGAGGTGGGAGAGTATTAGGAAACGGTTGTACAGCGTGCTCACGGTGAGATGAAGATTGAGGGAAGAAGAATGTTAGGTTAGTTGGGACCCTATAGTGAGTCGTATTAACCTAAGATCGGTGAATACT
NBCTL1_8e66ed27-06_RS0730_RS1040_Aldh1l1__ENSMUST00000032175__815__30__0.6__74.1065__1_RS1312_T7p_8e66ed27-07	CCTTGATGACGGATAACTCTAAGTTGAGGTGGGAGAGTATTTGGGATAGTATGTGGAAAGTGTCAGCTTCTGCCCACAAGCCTCTGTCCAGAGAATGTTAGGTTAGTTGGGACCCTATAGTGAGTCGTATTAACCTAAGATCGGTGAATACT
NBCTL1_8e66ed27-06_RS1312_RS1040_Aldh1l1__ENSMUST00000032175__460__30__0.6__73.9643__1_RS0820_T7p_8e66ed27-07	CCTTGATGACGGATAACTCTAGAATGTTAGGTTAGTTGGGATGGGATAGTATGTGGAAAGTGAATGAGGGTCCAGTTGATGGCTGAGGCCCAGATGAAGATTGAGGGAAGAACCCTATAGTGAGTCGTATTAACCTAAGATCGGTGAATACT
NBCTL1_8e66ed27-06_RS0730_Aldh1l1__ENSMUST00000032175__340__30__0.6__74.996__1_RS0820_RS1040_T7p_8e66ed27-07	CCTTGATGACGGATAACTCTAAGTTGAGGTGGGAGAGTATTAGGGGAGCACGTTGAGTTCTGCACCCAGAGAGATGAAGATTGAGGGAAGAATGGGATAGTATGTGGAAAGTCCCTATAGTGAGTCGTATTAACCTAAGATCGGTGAATACT
NBCTL1_8e66ed27-06_RS0730_RS0820_Aldh1l1__ENSMUST00000032175__1346__30__0.4__67.3164__0.99794_RS1312_T7p_8e66ed27-07	CCTTGATGACGGATAACTCTAAGTTGAGGTGGGAGAGTATTGATGAAGATTGAGGGAAGAAATTTGGAGAGTCAGTTTCTTCACTGCCTTTAGAATGTTAGGTTAGTTGGGACCCTATAGTGAGTCGTATTAACCTAAGATCGGTGAATACT
NBCTL1_8e66ed27-06_RS1312_RS1040_Aldh1l1__ENSMUST00000032175__2442__30__0.6__74.3326__1_RS0730_T7p_8e66ed27-07	CCTTGATGACGGATAACTCTAGAATGTTAGGTTAGTTGGGATGGGATAGTATGTGGAAAGTGAAGAAGCCTGGCCTTGGGACTTGGTTCCCAAGTTGAGGTGGGAGAGTATTCCCTATAGTGAGTCGTATTAACCTAAGATCGGTGAATACT
NBCTL1_8e66ed27-06_RS1312_Aldh1l1__ENSMUST00000032175__1509__30__0.56667__74.4197__0.98023_RS1040_RS0820_T7p_8e66ed27-07	CCTTGATGACGGATAACTCTAGAATGTTAGGTTAGTTGGGAATTCTCAAAGGCCTCCTTCGCTGCTGCCACATGGGATAGTATGTGGAAAGTGATGAAGATTGAGGGAAGAACCCTATAGTGAGTCGTATTAACCTAAGATCGGTGAATACT
NBCTL1_8e66ed27-06_RS0820_RS0730_Aldh1l1__ENSMUST00000032175__2492__30__0.5__70.9122__1_RS1040_T7p_8e66ed27-07	CCTTGATGACGGATAACTCTAGATGAAGATTGAGGGAAGAAAGTTGAGGTGGGAGAGTATTTTAGCGATGTACATGTGGTCCTCCACGTCTATGGGATAGTATGTGGAAAGTCCCTATAGTGAGTCGTATTAACCTAAGATCGGTGAATACT
NBCTL1_8e66ed27-06_RS1312_RS0730_Aldh1l1__ENSMUST00000032175__2694__30__0.5__70.1136__1_RS0820_T7p_8e66ed27-07	CCTTGATGACGGATAACTCTAGAATGTTAGGTTAGTTGGGAAGTTGAGGTGGGAGAGTATTGGCCACATCGGTCTTGTTGTATGTGTTGACAGATGAAGATTGAGGGAAGAACCCTATAGTGAGTCGTATTAACCTAAGATCGGTGAATACT
NBCTL1_8e66ed27-06_RS0730_Aldh1l1__ENSMUST00000032175__855__30__0.53333__72.8526__0.99276_RS1312_RS1040_T7p_8e66ed27-07	CCTTGATGACGGATAACTCTAAGTTGAGGTGGGAGAGTATTAGCCACCAGTCCTGAAGTGTTGAGTGTCGAAGAATGTTAGGTTAGTTGGGATGGGATAGTATGTGGAAAGTCCCTATAGTGAGTCGTATTAACCTAAGATCGGTGAATACT
NBCTL1_8e66ed27-06_RS1312_Aldh1l1__ENSMUST00000032175__120__30__0.46667__70.7773__1_RS1040_RS0820_T7p_8e66ed27-07	CCTTGATGACGGATAACTCTAGAATGTTAGGTTAGTTGGGAAAACAGGCTCTGCCCGATTACTGCAATCTTATGGGATAGTATGTGGAAAGTGATGAAGATTGAGGGAAGAACCCTATAGTGAGTCGTATTAACCTAAGATCGGTGAATACT
NBCTL1_8e66ed27-06_RS0083_RS0468_Amigo2__ENSMUST00000053106__943__30__0.43333__65.2546__1_RS0175_T7p_8e66ed27-07	CCTTGATGACGGATAACTCTAATAGGAAATGGTGGTAGTGTAGGAGGAGGGTAATGATAGACTTGAACCTCCCAGTATACAAATCCATAGGATGAAAGGAATGGGTTGTGGTCCCTATAGTGAGTCGTATTAACCTAAGATCGGTGAATACT
NBCTL1_8e66ed27-06_RS0805_RS0175_Amigo2__ENSMUST00000053106__1157__30__0.4__65.4157__1_RS0083_T7p_8e66ed27-07	CCTTGATGACGGATAACTCTAGGGATGTGATTTGTTAGGAATGAAAGGAATGGGTTGTGGTGGCGACAGGTATAGTCATTCTTAAAATCCAAATAGGAAATGGTGGTAGTGTCCCTATAGTGAGTCGTATTAACCTAAGATCGGTGAATACT
NBCTL1_8e66ed27-06_RS0083_RS0468_Amigo2__ENSMUST00000053106__1904__30__0.46667__69.1592__1_RS0805_T7p_8e66ed27-07	CCTTGATGACGGATAACTCTAATAGGAAATGGTGGTAGTGTAGGAGGAGGGTAATGATAGAACACGGAATTGACTGAGTCTGAGTCAGACTAGGGATGTGATTTGTTAGGAACCCTATAGTGAGTCGTATTAACCTAAGATCGGTGAATACT
NBCTL1_8e66ed27-06_RS0805_Amigo2__ENSMUST00000053106__1997__30__0.43333__67.542__1_RS0175_RS0468_T7p_8e66ed27-07	CCTTGATGACGGATAACTCTAGGGATGTGATTTGTTAGGAACGGACCAAAGTTAAAGCAGGGAGACTTTAAATGAAAGGAATGGGTTGTGGTAGGAGGAGGGTAATGATAGACCCTATAGTGAGTCGTATTAACCTAAGATCGGTGAATACT
NBCTL1_8e66ed27-06_RS0175_Amigo2__ENSMUST00000053106__2197__30__0.53333__73.3203__1_RS0468_RS0083_T7p_8e66ed27-07	CCTTGATGACGGATAACTCTATGAAAGGAATGGGTTGTGGTGGCAGCTTTGAAATCCTCGGCGATGCTGAAAAGGAGGAGGGTAATGATAGAATAGGAAATGGTGGTAGTGTCCCTATAGTGAGTCGTATTAACCTAAGATCGGTGAATACT
NBCTL1_8e66ed27-06_RS0083_RS0805_Amigo2__ENSMUST00000053106__400__30__0.43333__67.5208__1_RS0175_T7p_8e66ed27-07	CCTTGATGACGGATAACTCTAATAGGAAATGGTGGTAGTGTGGGATGTGATTTGTTAGGAACAGTGTGTGGAACCTTAACGACATTATGGTATGAAAGGAATGGGTTGTGGTCCCTATAGTGAGTCGTATTAACCTAAGATCGGTGAATACT
NBCTL1_8e66ed27-06_RS0083_Amigo2__ENSMUST00000053106__1777__30__0.46667__68.9586__1_RS0805_RS0468_T7p_8e66ed27-07	CCTTGATGACGGATAACTCTAATAGGAAATGGTGGTAGTGTCTCCAGAAACACGACTCTTTTACCTGCCTTAGGGATGTGATTTGTTAGGAAAGGAGGAGGGTAATGATAGACCCTATAGTGAGTCGTATTAACCTAAGATCGGTGAATACT
NBCTL1_8e66ed27-06_RS0468_Amigo2__ENSMUST00000053106__2269__30__0.4__65.3273__0.97868_RS0805_RS0175_T7p_8e66ed27-07	CCTTGATGACGGATAACTCTAAGGAGGAGGGTAATGATAGAGCTAACACATAGCTCCATTTTTCCTTCAAGAGGGATGTGATTTGTTAGGAATGAAAGGAATGGGTTGTGGTCCCTATAGTGAGTCGTATTAACCTAAGATCGGTGAATACT
NBCTL1_8e66ed27-06_RS0468_Amigo2__ENSMUST00000053106__1549__30__0.46667__69.9211__1_RS0175_RS0083_T7p_8e66ed27-07	CCTTGATGACGGATAACTCTAAGGAGGAGGGTAATGATAGAGGCGTGGGATCTGTTTATGGTGAAATTGCTATGAAAGGAATGGGTTGTGGTATAGGAAATGGTGGTAGTGTCCCTATAGTGAGTCGTATTAACCTAAGATCGGTGAATACT
NBCTL1_8e66ed27-06_RS0175_Amigo2__ENSMUST00000053106__2095__30__0.46667__68.283__1_RS0805_RS0083_T7p_8e66ed27-07	CCTTGATGACGGATAACTCTATGAAAGGAATGGGTTGTGGTCTCTGCCTCACTTCCTAGCAACCATCTTAAAGGGATGTGATTTGTTAGGAAATAGGAAATGGTGGTAGTGTCCCTATAGTGAGTCGTATTAACCTAAGATCGGTGAATACT
NBCTL1_8e66ed27-06_RS0468_Amigo2__ENSMUST00000053106__370__30__0.6__73.5901__1_RS0083_RS0805_T7p_8e66ed27-07	CCTTGATGACGGATAACTCTAAGGAGGAGGGTAATGATAGACGCCTCTGAGTCTCTTGCCAGTCGCTTCTCAATAGGAAATGGTGGTAGTGTGGGATGTGATTTGTTAGGAACCCTATAGTGAGTCGTATTAACCTAAGATCGGTGAATACT
NBCTL1_8e66ed27-06_RS0468_Amigo2__ENSMUST00000053106__1619__30__0.5__69.6831__1_RS0805_RS0175_T7p_8e66ed27-07	CCTTGATGACGGATAACTCTAAGGAGGAGGGTAATGATAGAACAGTAGCACTAGAACTATACTGGCCACGCAGGGATGTGATTTGTTAGGAATGAAAGGAATGGGTTGTGGTCCCTATAGTGAGTCGTATTAACCTAAGATCGGTGAATACT
NBCTL1_8e66ed27-06_RS0175_Amigo2__ENSMUST00000053106__1823__30__0.53333__73.4776__1_RS0083_RS0468_T7p_8e66ed27-07	CCTTGATGACGGATAACTCTATGAAAGGAATGGGTTGTGGTAAAGCTTGACTTTGCCATTCTGTCCGGCCGAATAGGAAATGGTGGTAGTGTAGGAGGAGGGTAATGATAGACCCTATAGTGAGTCGTATTAACCTAAGATCGGTGAATACT
NBCTL1_8e66ed27-06_RS0805_RS0083_Amigo2__ENSMUST00000053106__2636__30__0.4__65.3027__1_RS0175_T7p_8e66ed27-07	CCTTGATGACGGATAACTCTAGGGATGTGATTTGTTAGGAAATAGGAAATGGTGGTAGTGTGACATTTCGGTACTGACACATATTCTTTGCATGAAAGGAATGGGTTGTGGTCCCTATAGTGAGTCGTATTAACCTAAGATCGGTGAATACT
NBCTL1_8e66ed27-06_RS0468_RS0083_Amigo2__ENSMUST00000053106__1118__30__0.43333__68.4269__1_RS0805_T7p_8e66ed27-07	CCTTGATGACGGATAACTCTAAGGAGGAGGGTAATGATAGAATAGGAAATGGTGGTAGTGTTAAAGTGCCTACGGTACCAAAAGATCAGCAAGGGATGTGATTTGTTAGGAACCCTATAGTGAGTCGTATTAACCTAAGATCGGTGAATACT
NBCTL1_8e66ed27-06_RS0175_Amigo2__ENSMUST00000053106__1361__30__0.53333__71.8889__1_RS0468_RS0805_T7p_8e66ed27-07	CCTTGATGACGGATAACTCTATGAAAGGAATGGGTTGTGGTGCCTGTTATCGGGACCGACCCAGATGAAATAAGGAGGAGGGTAATGATAGAGGGATGTGATTTGTTAGGAACCCTATAGTGAGTCGTATTAACCTAAGATCGGTGAATACT
NBCTL1_8e66ed27-06_RS0468_RS0175_Amigo2__ENSMUST00000053106__455__30__0.6__74.5423__0.99405_RS0083_T7p_8e66ed27-07	CCTTGATGACGGATAACTCTAAGGAGGAGGGTAATGATAGATGAAAGGAATGGGTTGTGGTCCAACAGACACAGCAGCTCTCTGCAACCCGAATAGGAAATGGTGGTAGTGTCCCTATAGTGAGTCGTATTAACCTAAGATCGGTGAATACT
NBCTL1_8e66ed27-06_RS0083_RS0175_Amigo2__ENSMUST00000053106__1967__30__0.56667__74.8682__1_RS0805_T7p_8e66ed27-07	CCTTGATGACGGATAACTCTAATAGGAAATGGTGGTAGTGTTGAAAGGAATGGGTTGTGGTATCACGACACCAGACGAACACAGGCACCCAAGGGATGTGATTTGTTAGGAACCCTATAGTGAGTCGTATTAACCTAAGATCGGTGAATACT
NBCTL1_8e66ed27-06_RS0083_RS0805_Amigo2__ENSMUST00000053106__1944__30__0.56667__74.2889__1_RS0468_T7p_8e66ed27-07	CCTTGATGACGGATAACTCTAATAGGAAATGGTGGTAGTGTGGGATGTGATTTGTTAGGAAGCACCCAGCTAAGTGGATGCCACAAAGGGTAAGGAGGAGGGTAATGATAGACCCTATAGTGAGTCGTATTAACCTAAGATCGGTGAATACT
NBCTL1_8e66ed27-06_RS0175_Amigo2__ENSMUST00000053106__973__30__0.4__65.1362__0.95778_RS0805_RS0468_T7p_8e66ed27-07	CCTTGATGACGGATAACTCTATGAAAGGAATGGGTTGTGGTGGAAACATCTAAAAATGTCAGATCAGCCAGAGGGATGTGATTTGTTAGGAAAGGAGGAGGGTAATGATAGACCCTATAGTGAGTCGTATTAACCTAAGATCGGTGAATACT
NBCTL1_8e66ed27-06_RS0083_RS0468_Amigo2__ENSMUST00000053106__2227__30__0.46667__69.238__1_RS0175_T7p_8e66ed27-07	CCTTGATGACGGATAACTCTAATAGGAAATGGTGGTAGTGTAGGAGGAGGGTAATGATAGAAGAGATAATGGCTGGTCCTACTGCCTTCAAATGAAAGGAATGGGTTGTGGTCCCTATAGTGAGTCGTATTAACCTAAGATCGGTGAATACT
NBCTL1_8e66ed27-06_RS0175_Amigo2__ENSMUST00000053106__2177__30__0.46667__68.8595__0.98843_RS0805_RS0083_T7p_8e66ed27-07	CCTTGATGACGGATAACTCTATGAAAGGAATGGGTTGTGGTCGATGCTGAAGGCTAAGATGCTGTTACTCAAGGGATGTGATTTGTTAGGAAATAGGAAATGGTGGTAGTGTCCCTATAGTGAGTCGTATTAACCTAAGATCGGTGAATACT
NBCTL1_8e66ed27-06_RS0805_RS0083_Amigo2__ENSMUST00000053106__1108__30__0.46667__68.9319__1_RS0468_T7p_8e66ed27-07	CCTTGATGACGGATAACTCTAGGGATGTGATTTGTTAGGAAATAGGAAATGGTGGTAGTGTACGGTACCAAAAGATCAGCAACGAGTACAGAAGGAGGAGGGTAATGATAGACCCTATAGTGAGTCGTATTAACCTAAGATCGGTGAATACT
NBCTL1_8e66ed27-06_RS0805_RS0468_Amigo2__ENSMUST00000053106__2487__30__0.4__65.6819__1_RS0175_T7p_8e66ed27-07	CCTTGATGACGGATAACTCTAGGGATGTGATTTGTTAGGAAAGGAGGAGGGTAATGATAGACAGAACCCTGTGGATGTTATAAGTTTGTCAATGAAAGGAATGGGTTGTGGTCCCTATAGTGAGTCGTATTAACCTAAGATCGGTGAATACT
NBCTL1_8e66ed27-06_RS0468_Amigo2__ENSMUST00000053106__601__30__0.4__65.3183__1_RS0083_RS0175_T7p_8e66ed27-07	CCTTGATGACGGATAACTCTAAGGAGGAGGGTAATGATAGAGCTCAGATCCAGTCTTTTAATCAGTCTGAAAATAGGAAATGGTGGTAGTGTTGAAAGGAATGGGTTGTGGTCCCTATAGTGAGTCGTATTAACCTAAGATCGGTGAATACT
NBCTL1_8e66ed27-06_RS0083_RS0805_Amigo2__ENSMUST00000053106__157__30__0.56667__74.3682__1_RS0175_T7p_8e66ed27-07	CCTTGATGACGGATAACTCTAATAGGAAATGGTGGTAGTGTGGGATGTGATTTGTTAGGAATCTCAACTTTGGCGAGTTTCGAGGCAGCGGATGAAAGGAATGGGTTGTGGTCCCTATAGTGAGTCGTATTAACCTAAGATCGGTGAATACT
NBCTL1_8e66ed27-06_RS0468_RS0083_Amigo2__ENSMUST00000053106__1894__30__0.53333__71.2621__1_RS0805_T7p_8e66ed27-07	CCTTGATGACGGATAACTCTAAGGAGGAGGGTAATGATAGAATAGGAAATGGTGGTAGTGTGACTGAGTCTGAGTCAGACTTTGCCCTGGTAGGGATGTGATTTGTTAGGAACCCTATAGTGAGTCGTATTAACCTAAGATCGGTGAATACT
NBCTL1_8e66ed27-06_RS0805_RS0175_Amigo2__ENSMUST00000053106__1767__30__0.5__71.2704__1_RS0468_T7p_8e66ed27-07	CCTTGATGACGGATAACTCTAGGGATGTGATTTGTTAGGAATGAAAGGAATGGGTTGTGGTACGACTCTTTTACCTGCCTTCCGATCGTCAAAGGAGGAGGGTAATGATAGACCCTATAGTGAGTCGTATTAACCTAAGATCGGTGAATACT
NBCTL1_8e66ed27-06_RS0175_Amigo2__ENSMUST00000053106__2135__30__0.56667__73.1454__1_RS0083_RS0468_T7p_8e66ed27-07	CCTTGATGACGGATAACTCTATGAAAGGAATGGGTTGTGGTTCAACCGTCTCCTGACCCAGTCCAAGAAGCAATAGGAAATGGTGGTAGTGTAGGAGGAGGGTAATGATAGACCCTATAGTGAGTCGTATTAACCTAAGATCGGTGAATACT
NBCTL1_8e66ed27-06_RS0175_Amigo2__ENSMUST00000053106__2015__30__0.4__65.962__1_RS0805_RS0083_T7p_8e66ed27-07	CCTTGATGACGGATAACTCTATGAAAGGAATGGGTTGTGGTGTCCTGCTATTAATTCTTCGGACCAAAGTTAGGGATGTGATTTGTTAGGAAATAGGAAATGGTGGTAGTGTCCCTATAGTGAGTCGTATTAACCTAAGATCGGTGAATACT
NBCTL1_8e66ed27-06_RS0805_RS0083_Amigo2__ENSMUST00000053106__2706__30__0.46667__69.2174__0.98676_RS0468_T7p_8e66ed27-07	CCTTGATGACGGATAACTCTAGGGATGTGATTTGTTAGGAAATAGGAAATGGTGGTAGTGTAGGTTCTACAGATACACAAGCAGACGGACAAAGGAGGAGGGTAATGATAGACCCTATAGTGAGTCGTATTAACCTAAGATCGGTGAATACT
NBCTL1_8e66ed27-06_RS0468_RS0805_Amigo2__ENSMUST00000053106__1757__30__0.56667__74.3299__1_RS0175_T7p_8e66ed27-07	CCTTGATGACGGATAACTCTAAGGAGGAGGGTAATGATAGAGGGATGTGATTTGTTAGGAATACCTGCCTTCCGATCGTCAGCAGAGGCATATGAAAGGAATGGGTTGTGGTCCCTATAGTGAGTCGTATTAACCTAAGATCGGTGAATACT
NBCTL1_8e66ed27-06_RS0175_RS0083_Amigo2__ENSMUST00000053106__1138__30__0.43333__67.6564__1_RS0468_T7p_8e66ed27-07	CCTTGATGACGGATAACTCTATGAAAGGAATGGGTTGTGGTATAGGAAATGGTGGTAGTGTCTTAAAATCCATCACGGAGCTAAAGTGCCTAAGGAGGAGGGTAATGATAGACCCTATAGTGAGTCGTATTAACCTAAGATCGGTGAATACT
NBCTL1_8e66ed27-06_RS0083_RS0175_Amigo2__ENSMUST00000053106__1715__30__0.6__73.8727__1_RS0805_T7p_8e66ed27-07	CCTTGATGACGGATAACTCTAATAGGAAATGGTGGTAGTGTTGAAAGGAATGGGTTGTGGTCAGGACTGAGAATGGACGAGTGGGCACTGCAGGGATGTGATTTGTTAGGAACCCTATAGTGAGTCGTATTAACCTAAGATCGGTGAATACT
NBCTL1_8e66ed27-06_RS0805_RS0083_Amigo2__ENSMUST00000053106__2207__30__0.53333__71.9015__1_RS0468_T7p_8e66ed27-07	CCTTGATGACGGATAACTCTAGGGATGTGATTTGTTAGGAAATAGGAAATGGTGGTAGTGTCTGCCTTCAAGGCAGCTTTGAAATCCTCGGAAGGAGGAGGGTAATGATAGACCCTATAGTGAGTCGTATTAACCTAAGATCGGTGAATACT
NBCTL1_8e66ed27-06_RS0175_RS0468_Amigo2__ENSMUST00000053106__758__30__0.4__65.0083__0.99654_RS0805_T7p_8e66ed27-07	CCTTGATGACGGATAACTCTATGAAAGGAATGGGTTGTGGTAGGAGGAGGGTAATGATAGAGCCTATTGGATGATAAGTCCAGACACTTTAAGGGATGTGATTTGTTAGGAACCCTATAGTGAGTCGTATTAACCTAAGATCGGTGAATACT
NBCTL1_8e66ed27-06_RS0175_Amigo2__ENSMUST00000053106__2567__30__0.56667__72.5741__1_RS0468_RS0083_T7p_8e66ed27-07	CCTTGATGACGGATAACTCTATGAAAGGAATGGGTTGTGGTTGTACCAGGGTATTCAGGACAGCGAGGACGAAGGAGGAGGGTAATGATAGAATAGGAAATGGTGGTAGTGTCCCTATAGTGAGTCGTATTAACCTAAGATCGGTGAATACT
NBCTL1_8e66ed27-06_RS0083_Amigo2__ENSMUST00000053106__2507__30__0.53333__72.4005__0.97383_RS0175_RS0805_T7p_8e66ed27-07	CCTTGATGACGGATAACTCTAATAGGAAATGGTGGTAGTGTTTGCACTACATGGGATGTGGCAGAACCCTGATGAAAGGAATGGGTTGTGGTGGGATGTGATTTGTTAGGAACCCTATAGTGAGTCGTATTAACCTAAGATCGGTGAATACT
NBCTL1_8e66ed27-06_RS0805_Amigo2__ENSMUST00000053106__2686__30__0.6__73.503__1_RS0468_RS0083_T7p_8e66ed27-07	CCTTGATGACGGATAACTCTAGGGATGTGATTTGTTAGGAACAGACGGACAGCCGTGAGTCTGCTACGATGAAGGAGGAGGGTAATGATAGAATAGGAAATGGTGGTAGTGTCCCTATAGTGAGTCGTATTAACCTAAGATCGGTGAATACT
NBCTL1_8e66ed27-06_RS0805_Amigo2__ENSMUST00000053106__2537__30__0.43333__66.9932__0.99976_RS0175_RS0468_T7p_8e66ed27-07	CCTTGATGACGGATAACTCTAGGGATGTGATTTGTTAGGAAGAGAAGACAGCTAAACAGCTAAATGTCCCTATGAAAGGAATGGGTTGTGGTAGGAGGAGGGTAATGATAGACCCTATAGTGAGTCGTATTAACCTAAGATCGGTGAATACT
NBCTL1_8e66ed27-06_RS0083_Amigo2__ENSMUST00000053106__1560__30__0.56667__74.1343__1_RS0175_RS0468_T7p_8e66ed27-07	CCTTGATGACGGATAACTCTAATAGGAAATGGTGGTAGTGTAACGCCTCGTGGGCGTGGGATCTGTTTATGATGAAAGGAATGGGTTGTGGTAGGAGGAGGGTAATGATAGACCCTATAGTGAGTCGTATTAACCTAAGATCGGTGAATACT
NBCTL1_8e66ed27-06_RS0805_RS0175_Amigo2__ENSMUST00000053106__933__30__0.43333__65.6031__1_RS0083_T7p_8e66ed27-07	CCTTGATGACGGATAACTCTAGGGATGTGATTTGTTAGGAATGAAAGGAATGGGTTGTGGTCCAGTATACAAATCCATAGGGAACTGTGTGAATAGGAAATGGTGGTAGTGTCCCTATAGTGAGTCGTATTAACCTAAGATCGGTGAATACT
NBCTL1_8e66ed27-06_RS0468_Amigo2__ENSMUST00000053106__2517__30__0.46667__69.5347__1_RS0805_RS0083_T7p_8e66ed27-07	CCTTGATGACGGATAACTCTAAGGAGGAGGGTAATGATAGAAAATGTCCCTTTGCACTACATGGGATGTGGAGGGATGTGATTTGTTAGGAAATAGGAAATGGTGGTAGTGTCCCTATAGTGAGTCGTATTAACCTAAGATCGGTGAATACT
NBCTL1_8e66ed27-06_RS0175_Amigo2__ENSMUST00000053106__2145__30__0.53333__71.2572__1_RS0805_RS0468_T7p_8e66ed27-07	CCTTGATGACGGATAACTCTATGAAAGGAATGGGTTGTGGTACTCTCAAACTCAACCGTCTCCTGACCCAGAGGGATGTGATTTGTTAGGAAAGGAGGAGGGTAATGATAGACCCTATAGTGAGTCGTATTAACCTAAGATCGGTGAATACT
NBCTL1_8e66ed27-06_RS0083_RS0468_Amigo2__ENSMUST00000053106__692__30__0.43333__68.3403__1_RS0175_T7p_8e66ed27-07	CCTTGATGACGGATAACTCTAATAGGAAATGGTGGTAGTGTAGGAGGAGGGTAATGATAGATGGTGATGTTGTTGTGGCGAAGAATTAAGGATGAAAGGAATGGGTTGTGGTCCCTATAGTGAGTCGTATTAACCTAAGATCGGTGAATACT
NBCTL1_8e66ed27-06_RS0805_Amigo2__ENSMUST00000053106__1048__30__0.6__74.013__1_RS0175_RS0083_T7p_8e66ed27-07	CCTTGATGACGGATAACTCTAGGGATGTGATTTGTTAGGAAAAGGTAGATGCCTCTCAGCTGTCTCCCCGGATGAAAGGAATGGGTTGTGGTATAGGAAATGGTGGTAGTGTCCCTATAGTGAGTCGTATTAACCTAAGATCGGTGAATACT
NBCTL1_8e66ed27-06_RS0083_Amigo2__ENSMUST00000053106__1068__30__0.46667__67.6735__1_RS0468_RS0805_T7p_8e66ed27-07	CCTTGATGACGGATAACTCTAATAGGAAATGGTGGTAGTGTCATACAAATGGGTTCCCGTGAAGGTAGATGAAGGAGGAGGGTAATGATAGAGGGATGTGATTTGTTAGGAACCCTATAGTGAGTCGTATTAACCTAAGATCGGTGAATACT
NBCTL1_8e66ed27-06_RS0175_Amigo2__ENSMUST00000053106__788__30__0.46667__69.1699__1_RS0805_RS0468_T7p_8e66ed27-07	CCTTGATGACGGATAACTCTATGAAAGGAATGGGTTGTGGTCTTGGAATGTGGCACTCTTTACCGACTTCAAGGGATGTGATTTGTTAGGAAAGGAGGAGGGTAATGATAGACCCTATAGTGAGTCGTATTAACCTAAGATCGGTGAATACT
NBCTL1_8e66ed27-06_RS0175_Amigo2__ENSMUST00000053106__1515__30__0.4__65.5956__1_RS0468_RS0083_T7p_8e66ed27-07	CCTTGATGACGGATAACTCTATGAAAGGAATGGGTTGTGGTTTGATCATGATATCCACCGTCTCGTTTAACAAGGAGGAGGGTAATGATAGAATAGGAAATGGTGGTAGTGTCCCTATAGTGAGTCGTATTAACCTAAGATCGGTGAATACT
NBCTL1_8e66ed27-06_RS0805_RS0083_Amigo2__ENSMUST00000053106__2497__30__0.5__71.5323__0.97383_RS0175_T7p_8e66ed27-07	CCTTGATGACGGATAACTCTAGGGATGTGATTTGTTAGGAAATAGGAAATGGTGGTAGTGTTGGGATGTGGCAGAACCCTGTGGATGTTATATGAAAGGAATGGGTTGTGGTCCCTATAGTGAGTCGTATTAACCTAAGATCGGTGAATACT
NBCTL1_8e66ed27-06_RS0083_Amigo2__ENSMUST00000053106__892__30__0.43333__66.952__1_RS0805_RS0468_T7p_8e66ed27-07	CCTTGATGACGGATAACTCTAATAGGAAATGGTGGTAGTGTACTCAGATAGAGTTTCTGCAAGTGGGAAAGAGGGATGTGATTTGTTAGGAAAGGAGGAGGGTAATGATAGACCCTATAGTGAGTCGTATTAACCTAAGATCGGTGAATACT
NBCTL1_8e66ed27-06_RS0175_Amigo2__ENSMUST00000053106__360__30__0.53333__71.6767__1_RS0468_RS0805_T7p_8e66ed27-07	CCTTGATGACGGATAACTCTATGAAAGGAATGGGTTGTGGTTCTCTTGCCAGTCGCTTCTCATCAGCTCAGAAGGAGGAGGGTAATGATAGAGGGATGTGATTTGTTAGGAACCCTATAGTGAGTCGTATTAACCTAAGATCGGTGAATACT
NBCTL1_8e66ed27-06_RS0083_RS0468_Amigo2__ENSMUST00000053106__1273__30__0.53333__73.7846__1_RS0175_T7p_8e66ed27-07	CCTTGATGACGGATAACTCTAATAGGAAATGGTGGTAGTGTAGGAGGAGGGTAATGATAGAAGCCTCGTGGATAAAGCCAAGTGCGTGGAAATGAAAGGAATGGGTTGTGGTCCCTATAGTGAGTCGTATTAACCTAAGATCGGTGAATACT
NBCTL1_8e66ed27-06_RS0083_Amigo2__ENSMUST00000053106__1654__30__0.53333__74.9307__1_RS0805_RS0175_T7p_8e66ed27-07	CCTTGATGACGGATAACTCTAATAGGAAATGGTGGTAGTGTTTTGCATTTGCATGGGCACGGCGTCAGGTAAGGGATGTGATTTGTTAGGAATGAAAGGAATGGGTTGTGGTCCCTATAGTGAGTCGTATTAACCTAAGATCGGTGAATACT
NBCTL1_8e66ed27-06_RS0805_Amigo2__ENSMUST00000053106__1495__30__0.53333__72.4977__1_RS0468_RS0083_T7p_8e66ed27-07	CCTTGATGACGGATAACTCTAGGGATGTGATTTGTTAGGAACTCGTTTAACAGCCGCTGCCTGTTCATTGCAAGGAGGAGGGTAATGATAGAATAGGAAATGGTGGTAGTGTCCCTATAGTGAGTCGTATTAACCTAAGATCGGTGAATACT
NBCTL1_8e66ed27-06_RS0805_Amigo2__ENSMUST00000053106__465__30__0.53333__73.4447__1_RS0468_RS0175_T7p_8e66ed27-07	CCTTGATGACGGATAACTCTAGGGATGTGATTTGTTAGGAAACTGCGATCACCAACAGACACAGCAGCTCTAAGGAGGAGGGTAATGATAGATGAAAGGAATGGGTTGTGGTCCCTATAGTGAGTCGTATTAACCTAAGATCGGTGAATACT
NBCTL1_8e66ed27-06_RS0468_Amigo2__ENSMUST00000053106__997__30__0.43333__65.5368__1_RS0083_RS0175_T7p_8e66ed27-07	CCTTGATGACGGATAACTCTAAGGAGGAGGGTAATGATAGACGGTATGGAAGGGATTCGATTATAGGAAACAATAGGAAATGGTGGTAGTGTTGAAAGGAATGGGTTGTGGTCCCTATAGTGAGTCGTATTAACCTAAGATCGGTGAATACT
NBCTL1_8e66ed27-06_RS0805_RS0083_Amigo2__ENSMUST00000053106__445__30__0.6__74.958__1_RS0175_T7p_8e66ed27-07	CCTTGATGACGGATAACTCTAGGGATGTGATTTGTTAGGAAATAGGAAATGGTGGTAGTGTCAGCAGCTCTCTGCAACCCGGTTTGACAGCATGAAAGGAATGGGTTGTGGTCCCTATAGTGAGTCGTATTAACCTAAGATCGGTGAATACT
NBCTL1_8e66ed27-06_RS0468_Amigo2__ENSMUST00000053106__2732__30__0.4__65.1323__0.99783_RS0083_RS0805_T7p_8e66ed27-07	CCTTGATGACGGATAACTCTAAGGAGGAGGGTAATGATAGAGTCTACTCAGCCATTCACATAACTTAAGGTAATAGGAAATGGTGGTAGTGTGGGATGTGATTTGTTAGGAACCCTATAGTGAGTCGTATTAACCTAAGATCGGTGAATACT
NBCTL1_8e66ed27-06_RS0175_RS0468_Amigo2__ENSMUST00000053106__1833__30__0.46667__70.0405__1_RS0805_T7p_8e66ed27-07	CCTTGATGACGGATAACTCTATGAAAGGAATGGGTTGTGGTAGGAGGAGGGTAATGATAGATCACTGGGGAAAAGCTTGACTTTGCCATTCAGGGATGTGATTTGTTAGGAACCCTATAGTGAGTCGTATTAACCTAAGATCGGTGAATACT
NBCTL1_8e66ed27-06_RS0175_Amigo2__ENSMUST00000053106__1934__30__0.5__71.7278__0.98625_RS0468_RS0083_T7p_8e66ed27-07	CCTTGATGACGGATAACTCTATGAAAGGAATGGGTTGTGGTAAGTGGATGCCACAAAGGGTGTGTCTGAGAAAGGAGGAGGGTAATGATAGAATAGGAAATGGTGGTAGTGTCCCTATAGTGAGTCGTATTAACCTAAGATCGGTGAATACT
NBCTL1_8e66ed27-06_RS0175_RS0083_Amigo2__ENSMUST00000053106__722__30__0.6__74.5406__0.94087_RS0805_T7p_8e66ed27-07	CCTTGATGACGGATAACTCTATGAAAGGAATGGGTTGTGGTATAGGAAATGGTGGTAGTGTGGGTTGTGGAGAAACTGCCCGTGGAGATGCAGGGATGTGATTTGTTAGGAACCCTATAGTGAGTCGTATTAACCTAAGATCGGTGAATACT
NBCTL1_8e66ed27-06_RS0805_RS0083_Amigo2__ENSMUST00000053106__1078__30__0.46667__69.1975__1_RS0468_T7p_8e66ed27-07	CCTTGATGACGGATAACTCTAGGGATGTGATTTGTTAGGAAATAGGAAATGGTGGTAGTGTAGAACAGTCACATACAAATGGGTTCCCGTGAAGGAGGAGGGTAATGATAGACCCTATAGTGAGTCGTATTAACCTAAGATCGGTGAATACT
NBCTL1_8e66ed27-06_RS0805_RS0175_Amigo2__ENSMUST00000053106__902__30__0.43333__66.9401__1_RS0468_T7p_8e66ed27-07	CCTTGATGACGGATAACTCTAGGGATGTGATTTGTTAGGAATGAAAGGAATGGGTTGTGGTGAAAGTTCCCACTCAGATAGAGTTTCTGCAAAGGAGGAGGGTAATGATAGACCCTATAGTGAGTCGTATTAACCTAAGATCGGTGAATACT
NBCTL1_8e66ed27-06_RS0468_RS0083_Amigo2__ENSMUST00000053106__1405__30__0.4__66.8107__1_RS0175_T7p_8e66ed27-07	CCTTGATGACGGATAACTCTAAGGAGGAGGGTAATGATAGAATAGGAAATGGTGGTAGTGTGTAAAACACACGAAAGTTCCCCATGTCTTTATGAAAGGAATGGGTTGTGGTCCCTATAGTGAGTCGTATTAACCTAAGATCGGTGAATACT
NBCTL1_8e66ed27-06_RS0083_RS0175_Amigo2__ENSMUST00000053106__2767__30__0.4__67.3344__1_RS0805_T7p_8e66ed27-07	CCTTGATGACGGATAACTCTAATAGGAAATGGTGGTAGTGTTGAAAGGAATGGGTTGTGGTCATGGATTTAAATGCCTGAAACACAGCACAAGGGATGTGATTTGTTAGGAACCCTATAGTGAGTCGTATTAACCTAAGATCGGTGAATACT
NBCTL1_8e66ed27-06_RS0468_RS0083_Amigo2__ENSMUST00000053106__1007__30__0.46667__69.5388__1_RS0805_T7p_8e66ed27-07	CCTTGATGACGGATAACTCTAAGGAGGAGGGTAATGATAGAATAGGAAATGGTGGTAGTGTTATGGTGCATCGGTATGGAAGGGATTCGATAGGGATGTGATTTGTTAGGAACCCTATAGTGAGTCGTATTAACCTAAGATCGGTGAATACT
NBCTL1_8e66ed27-06_RS0468_RS0805_Amigo2__ENSMUST00000053106__526__30__0.56667__74.723__0.97884_RS0175_T7p_8e66ed27-07	CCTTGATGACGGATAACTCTAAGGAGGAGGGTAATGATAGAGGGATGTGATTTGTTAGGAAAATGTCGGTGGCACAGATGCAAGCAGTGGGATGAAAGGAATGGGTTGTGGTCCCTATAGTGAGTCGTATTAACCTAAGATCGGTGAATACT
NBCTL1_8e66ed27-06_RS0468_Amigo2__ENSMUST00000053106__662__30__0.56667__74.0523__1_RS0083_RS0175_T7p_8e66ed27-07	CCTTGATGACGGATAACTCTAAGGAGGAGGGTAATGATAGATGCTCAGCTTGACAAACGACACCGGGATCCAATAGGAAATGGTGGTAGTGTTGAAAGGAATGGGTTGTGGTCCCTATAGTGAGTCGTATTAACCTAAGATCGGTGAATACT
NBCTL1_8e66ed27-06_RS0175_RS0805_Amigo2__ENSMUST00000053106__1642__30__0.56667__72.7216__1_RS0083_T7p_8e66ed27-07	CCTTGATGACGGATAACTCTATGAAAGGAATGGGTTGTGGTGGGATGTGATTTGTTAGGAATGGGCACGGCGTCAGGTACAGATACAGTAGAATAGGAAATGGTGGTAGTGTCCCTATAGTGAGTCGTATTAACCTAAGATCGGTGAATACT
NBCTL1_8e66ed27-06_RS0805_Amigo2__ENSMUST00000053106__798__30__0.5__71.3028__1_RS0468_RS0083_T7p_8e66ed27-07	CCTTGATGACGGATAACTCTAGGGATGTGATTTGTTAGGAAGCCTTCAGCTCTTGGAATGTGGCACTCTTTAAGGAGGAGGGTAATGATAGAATAGGAAATGGTGGTAGTGTCCCTATAGTGAGTCGTATTAACCTAAGATCGGTGAATACT
NBCTL1_8e66ed27-06_RS0175_Amigo2__ENSMUST00000053106__1213__30__0.6__74.2978__1_RS0468_RS0805_T7p_8e66ed27-07	CCTTGATGACGGATAACTCTATGAAAGGAATGGGTTGTGGTCAGAAAGCTCTCCTGGAGCAGCTGCAGCTGAAGGAGGAGGGTAATGATAGAGGGATGTGATTTGTTAGGAACCCTATAGTGAGTCGTATTAACCTAAGATCGGTGAATACT
NBCTL1_8e66ed27-06_RS0708_RS0548_Ano3__ENSMUST00000099623__486__30__0.43333__67.7432__1_RS0247_T7p_8e66ed27-07	CCTTGATGACGGATAACTCTAGAGATTAGAGATGAGTTGGAGAGGGTTTGTAAGGTGAATAGTGCACGTGGGAGAGGAAGAAATTTCTTAAAAGGGTGTGTTTGTAAAGGGTCCCTATAGTGAGTCGTATTAACCTAAGATCGGTGAATACT
NBCTL1_8e66ed27-06_RS0820_RS0548_Ano3__ENSMUST00000099623__3232__30__0.56667__71.8268__1_RS0247_T7p_8e66ed27-07	CCTTGATGACGGATAACTCTAGATGAAGATTGAGGGAAGAAGAGGGTTTGTAAGGTGAATACCAAGCCAGATACCTATGTCAGTGGCTCGGAAGGGTGTGTTTGTAAAGGGTCCCTATAGTGAGTCGTATTAACCTAAGATCGGTGAATACT
NBCTL1_8e66ed27-06_RS0247_Ano3__ENSMUST00000099623__379__30__0.43333__68.5266__1_RS0820_RS0708_T7p_8e66ed27-07	CCTTGATGACGGATAACTCTAAGGGTGTGTTTGTAAAGGGTAACCCAGGCACCAGTATTAATTTCCTCGAAAGATGAAGATTGAGGGAAGAAGAGATTAGAGATGAGTTGGACCCTATAGTGAGTCGTATTAACCTAAGATCGGTGAATACT
NBCTL1_8e66ed27-06_RS0548_Ano3__ENSMUST00000099623__2702__30__0.4__66.9045__1_RS0820_RS0708_T7p_8e66ed27-07	CCTTGATGACGGATAACTCTAGAGGGTTTGTAAGGTGAATAAAAGCTGTTTTCCCATTCTGATTCAGTTCGAGATGAAGATTGAGGGAAGAAGAGATTAGAGATGAGTTGGACCCTATAGTGAGTCGTATTAACCTAAGATCGGTGAATACT
NBCTL1_8e66ed27-06_RS0708_RS0247_Ano3__ENSMUST00000099623__1611__30__0.53333__72.2278__1_RS0548_T7p_8e66ed27-07	CCTTGATGACGGATAACTCTAGAGATTAGAGATGAGTTGGAAGGGTGTGTTTGTAAAGGGTCCAGCTCTGGAAACGCTGACTTGTCAAGGAAGAGGGTTTGTAAGGTGAATACCCTATAGTGAGTCGTATTAACCTAAGATCGGTGAATACT
NBCTL1_8e66ed27-06_RS0247_RS0548_Ano3__ENSMUST00000099623__893__30__0.4__66.1199__1_RS0820_T7p_8e66ed27-07	CCTTGATGACGGATAACTCTAAGGGTGTGTTTGTAAAGGGTGAGGGTTTGTAAGGTGAATACCTAGATGGTTTTAATGACGCTTCAGTTGTAGATGAAGATTGAGGGAAGAACCCTATAGTGAGTCGTATTAACCTAAGATCGGTGAATACT
NBCTL1_8e66ed27-06_RS0708_RS0247_Ano3__ENSMUST00000099623__3447__30__0.4__67.1989__1_RS0820_T7p_8e66ed27-07	CCTTGATGACGGATAACTCTAGAGATTAGAGATGAGTTGGAAGGGTGTGTTTGTAAAGGGTTGCAGTAACCAGATTTTCCCATACCAAGTTAGATGAAGATTGAGGGAAGAACCCTATAGTGAGTCGTATTAACCTAAGATCGGTGAATACT
NBCTL1_8e66ed27-06_RS0820_RS0548_Ano3__ENSMUST00000099623__3622__30__0.5__69.6952__1_RS0708_T7p_8e66ed27-07	CCTTGATGACGGATAACTCTAGATGAAGATTGAGGGAAGAAGAGGGTTTGTAAGGTGAATATCACGGAGGCCCTTTGGTATATCAGGAATCAGAGATTAGAGATGAGTTGGACCCTATAGTGAGTCGTATTAACCTAAGATCGGTGAATACT
NBCTL1_8e66ed27-06_RS0247_Ano3__ENSMUST00000099623__3487__30__0.53333__70.2368__1_RS0708_RS0548_T7p_8e66ed27-07	CCTTGATGACGGATAACTCTAAGGGTGTGTTTGTAAAGGGTGGTTTGGAACTCCAAGGTGGGCCTCTATAGAGAGATTAGAGATGAGTTGGAGAGGGTTTGTAAGGTGAATACCCTATAGTGAGTCGTATTAACCTAAGATCGGTGAATACT
NBCTL1_8e66ed27-06_RS0820_Ano3__ENSMUST00000099623__4039__30__0.4__66.154__1_RS0247_RS0548_T7p_8e66ed27-07	CCTTGATGACGGATAACTCTAGATGAAGATTGAGGGAAGAACCTATTTGTTCTGCAGCTATTGGAACAGAAAAGGGTGTGTTTGTAAAGGGTGAGGGTTTGTAAGGTGAATACCCTATAGTGAGTCGTATTAACCTAAGATCGGTGAATACT
NBCTL1_8e66ed27-06_RS0708_RS0247_Ano3__ENSMUST00000099623__3100__30__0.4__66.3145__1_RS0820_T7p_8e66ed27-07	CCTTGATGACGGATAACTCTAGAGATTAGAGATGAGTTGGAAGGGTGTGTTTGTAAAGGGTGCAACAAAGATGGTAGTGAATCCAAATTGCAGATGAAGATTGAGGGAAGAACCCTATAGTGAGTCGTATTAACCTAAGATCGGTGAATACT
NBCTL1_8e66ed27-06_RS0820_Ano3__ENSMUST00000099623__1631__30__0.56667__71.8889__0.92682_RS0708_RS0548_T7p_8e66ed27-07	CCTTGATGACGGATAACTCTAGATGAAGATTGAGGGAAGAAAGTATAGCAGTCCGACTCCTCCAGCTCTGGAGAGATTAGAGATGAGTTGGAGAGGGTTTGTAAGGTGAATACCCTATAGTGAGTCGTATTAACCTAAGATCGGTGAATACT
NBCTL1_8e66ed27-06_RS0548_RS0708_Ano3__ENSMUST00000099623__5198__30__0.4__67.0569__0.96002_RS0247_T7p_8e66ed27-07	CCTTGATGACGGATAACTCTAGAGGGTTTGTAAGGTGAATAGAGATTAGAGATGAGTTGGACTGCATGTGTGTGTTATGTGCTTATGTGTTAAGGGTGTGTTTGTAAAGGGTCCCTATAGTGAGTCGTATTAACCTAAGATCGGTGAATACT
NBCTL1_8e66ed27-06_RS0247_RS0820_Ano3__ENSMUST00000099623__1494__30__0.46667__70.4057__1_RS0548_T7p_8e66ed27-07	CCTTGATGACGGATAACTCTAAGGGTGTGTTTGTAAAGGGTGATGAAGATTGAGGGAAGAAAACATTTCTTCCTGAAGGGCACCCTGATGTAGAGGGTTTGTAAGGTGAATACCCTATAGTGAGTCGTATTAACCTAAGATCGGTGAATACT
NBCTL1_8e66ed27-06_RS0820_Ano3__ENSMUST00000099623__4403__30__0.46667__68.4709__0.95436_RS0708_RS0247_T7p_8e66ed27-07	CCTTGATGACGGATAACTCTAGATGAAGATTGAGGGAAGAACTTGGCTCTGGGTGATAAAGGAGACTTGAAAGAGATTAGAGATGAGTTGGAAGGGTGTGTTTGTAAAGGGTCCCTATAGTGAGTCGTATTAACCTAAGATCGGTGAATACT
NBCTL1_8e66ed27-06_RS0820_RS0708_Ano3__ENSMUST00000099623__2154__30__0.46667__69.0996__1_RS0548_T7p_8e66ed27-07	CCTTGATGACGGATAACTCTAGATGAAGATTGAGGGAAGAAGAGATTAGAGATGAGTTGGATGAGTCTCTGCAGTGAGCAATTCTTGTCACAGAGGGTTTGTAAGGTGAATACCCTATAGTGAGTCGTATTAACCTAAGATCGGTGAATACT
NBCTL1_8e66ed27-06_RS0548_RS0247_Ano3__ENSMUST00000099623__2134__30__0.4__66.0933__1_RS0708_T7p_8e66ed27-07	CCTTGATGACGGATAACTCTAGAGGGTTTGTAAGGTGAATAAGGGTGTGTTTGTAAAGGGTTTCTTGTCACATAGAGGACACATGAAGACTAGAGATTAGAGATGAGTTGGACCCTATAGTGAGTCGTATTAACCTAAGATCGGTGAATACT
NBCTL1_8e66ed27-06_RS0247_RS0820_Ano3__ENSMUST00000099623__3022__30__0.43333__69.0573__1_RS0548_T7p_8e66ed27-07	CCTTGATGACGGATAACTCTAAGGGTGTGTTTGTAAAGGGTGATGAAGATTGAGGGAAGAATGAAGGTTCCAGTCATTTTCCCATTGTGGTAGAGGGTTTGTAAGGTGAATACCCTATAGTGAGTCGTATTAACCTAAGATCGGTGAATACT
NBCTL1_8e66ed27-06_RS0820_RS0247_Ano3__ENSMUST00000099623__1528__30__0.4__65.8446__1_RS0708_T7p_8e66ed27-07	CCTTGATGACGGATAACTCTAGATGAAGATTGAGGGAAGAAAGGGTGTGTTTGTAAAGGGTCTGCTCTTTGATTTGTTCTTCTGGTCAGTAAGAGATTAGAGATGAGTTGGACCCTATAGTGAGTCGTATTAACCTAAGATCGGTGAATACT
NBCTL1_8e66ed27-06_RS0708_Ano3__ENSMUST00000099623__2250__30__0.4__66.8281__1_RS0820_RS0548_T7p_8e66ed27-07	CCTTGATGACGGATAACTCTAGAGATTAGAGATGAGTTGGAGAAAGACTGTGGCCCATATTGCCATAAAAAAGATGAAGATTGAGGGAAGAAGAGGGTTTGTAAGGTGAATACCCTATAGTGAGTCGTATTAACCTAAGATCGGTGAATACT
NBCTL1_8e66ed27-06_RS0708_Ano3__ENSMUST00000099623__3551__30__0.46667__70.0705__1_RS0247_RS0548_T7p_8e66ed27-07	CCTTGATGACGGATAACTCTAGAGATTAGAGATGAGTTGGAAAACACGATAATGAAGGCCAATCGAGCAGCAAGGGTGTGTTTGTAAAGGGTGAGGGTTTGTAAGGTGAATACCCTATAGTGAGTCGTATTAACCTAAGATCGGTGAATACT
NBCTL1_8e66ed27-06_RS0247_RS0548_Ano3__ENSMUST00000099623__6463__30__0.4__66.6894__1_RS0820_T7p_8e66ed27-07	CCTTGATGACGGATAACTCTAAGGGTGTGTTTGTAAAGGGTGAGGGTTTGTAAGGTGAATACGCATGCATGTATCCATTAGTTGTTAGCATAGATGAAGATTGAGGGAAGAACCCTATAGTGAGTCGTATTAACCTAAGATCGGTGAATACT
NBCTL1_8e66ed27-06_RS0820_RS0708_Ano3__ENSMUST00000099623__3784__30__0.5__71.2549__1_RS0247_T7p_8e66ed27-07	CCTTGATGACGGATAACTCTAGATGAAGATTGAGGGAAGAAGAGATTAGAGATGAGTTGGAATTCCTGCACACTAACGGTACCTCCCCTTTAAGGGTGTGTTTGTAAAGGGTCCCTATAGTGAGTCGTATTAACCTAAGATCGGTGAATACT
NBCTL1_8e66ed27-06_RS0820_Ano3__ENSMUST00000099623__3561__30__0.43333__68.2195__1_RS0708_RS0548_T7p_8e66ed27-07	CCTTGATGACGGATAACTCTAGATGAAGATTGAGGGAAGAACAAGATGCTCAAACACGATAATGAAGGCCAAGAGATTAGAGATGAGTTGGAGAGGGTTTGTAAGGTGAATACCCTATAGTGAGTCGTATTAACCTAAGATCGGTGAATACT
NBCTL1_8e66ed27-06_RS0247_RS0708_Ano3__ENSMUST00000099623__5640__30__0.56667__71.6418__1_RS0548_T7p_8e66ed27-07	CCTTGATGACGGATAACTCTAAGGGTGTGTTTGTAAAGGGTGAGATTAGAGATGAGTTGGAGTGGAAGACGTTAGAGTCCCAGGCTGTCTGAGAGGGTTTGTAAGGTGAATACCCTATAGTGAGTCGTATTAACCTAAGATCGGTGAATACT
NBCTL1_8e66ed27-06_RS0820_Ano3__ENSMUST00000099623__963__30__0.4__66.8284__1_RS0247_RS0548_T7p_8e66ed27-07	CCTTGATGACGGATAACTCTAGATGAAGATTGAGGGAAGAAGAAACAGTGAAGCAGATTGACTCAAGCTTTAAGGGTGTGTTTGTAAAGGGTGAGGGTTTGTAAGGTGAATACCCTATAGTGAGTCGTATTAACCTAAGATCGGTGAATACT
NBCTL1_8e66ed27-06_RS0247_Ano3__ENSMUST00000099623__6543__30__0.46667__68.8151__0.98169_RS0708_RS0820_T7p_8e66ed27-07	CCTTGATGACGGATAACTCTAAGGGTGTGTTTGTAAAGGGTAAGTGCATACACAGACTCAGAGGACTGAGAAGAGATTAGAGATGAGTTGGAGATGAAGATTGAGGGAAGAACCCTATAGTGAGTCGTATTAACCTAAGATCGGTGAATACT
NBCTL1_8e66ed27-06_RS0548_Ano3__ENSMUST00000099623__5598__30__0.43333__66.0872__1_RS0820_RS0708_T7p_8e66ed27-07	CCTTGATGACGGATAACTCTAGAGGGTTTGTAAGGTGAATACCATAGGGGAAGTAAAGAAGTGAATACCCTAGATGAAGATTGAGGGAAGAAGAGATTAGAGATGAGTTGGACCCTATAGTGAGTCGTATTAACCTAAGATCGGTGAATACT
NBCTL1_8e66ed27-06_RS0548_Ano3__ENSMUST00000099623__1176__30__0.43333__65.2804__1_RS0247_RS0708_T7p_8e66ed27-07	CCTTGATGACGGATAACTCTAGAGGGTTTGTAAGGTGAATACATTAAGGAGACGAGATCGATCATAGTTGGAAGGGTGTGTTTGTAAAGGGTGAGATTAGAGATGAGTTGGACCCTATAGTGAGTCGTATTAACCTAAGATCGGTGAATACT
NBCTL1_8e66ed27-06_RS0820_RS0247_Ano3__ENSMUST00000099623__3997__30__0.53333__72.4722__0.9633_RS0548_T7p_8e66ed27-07	CCTTGATGACGGATAACTCTAGATGAAGATTGAGGGAAGAAAGGGTGTGTTTGTAAAGGGTACAGAACTCCCCTGAAGGCTTGCTCTGAGAAGAGGGTTTGTAAGGTGAATACCCTATAGTGAGTCGTATTAACCTAAGATCGGTGAATACT
NBCTL1_8e66ed27-06_RS0708_RS0820_Ano3__ENSMUST00000099623__526__30__0.56667__74.7749__1_RS0247_T7p_8e66ed27-07	CCTTGATGACGGATAACTCTAGAGATTAGAGATGAGTTGGAGATGAAGATTGAGGGAAGAATCTCAGTGCTGCAGTGAGGGTGGGTGTTGTAAGGGTGTGTTTGTAAAGGGTCCCTATAGTGAGTCGTATTAACCTAAGATCGGTGAATACT
NBCTL1_8e66ed27-06_RS0820_Ano3__ENSMUST00000099623__5154__30__0.46667__69.3997__0.987_RS0548_RS0708_T7p_8e66ed27-07	CCTTGATGACGGATAACTCTAGATGAAGATTGAGGGAAGAATGTGTAATTTCACCCAGCATGCACAGAGAGAGAGGGTTTGTAAGGTGAATAGAGATTAGAGATGAGTTGGACCCTATAGTGAGTCGTATTAACCTAAGATCGGTGAATACT
NBCTL1_8e66ed27-06_RS0247_RS0708_Ano3__ENSMUST00000099623__2523__30__0.46667__67.9455__1_RS0548_T7p_8e66ed27-07	CCTTGATGACGGATAACTCTAAGGGTGTGTTTGTAAAGGGTGAGATTAGAGATGAGTTGGAGTTCCATGACTACCAGACGGTACACTACAAAGAGGGTTTGTAAGGTGAATACCCTATAGTGAGTCGTATTAACCTAAGATCGGTGAATACT
NBCTL1_8e66ed27-06_RS0247_Ano3__ENSMUST00000099623__1813__30__0.4__65.0225__1_RS0820_RS0548_T7p_8e66ed27-07	CCTTGATGACGGATAACTCTAAGGGTGTGTTTGTAAAGGGTGGAAATGCTGCTATGTATGAACCATTAGTGAGATGAAGATTGAGGGAAGAAGAGGGTTTGTAAGGTGAATACCCTATAGTGAGTCGTATTAACCTAAGATCGGTGAATACT
NBCTL1_8e66ed27-06_RS0247_Ano3__ENSMUST00000099623__4984__30__0.43333__68.2362__1_RS0820_RS0708_T7p_8e66ed27-07	CCTTGATGACGGATAACTCTAAGGGTGTGTTTGTAAAGGGTCATTTGTGCTCCATCAATGTGGGGTAAAGTAGATGAAGATTGAGGGAAGAAGAGATTAGAGATGAGTTGGACCCTATAGTGAGTCGTATTAACCTAAGATCGGTGAATACT
NBCTL1_8e66ed27-06_RS0820_Ano3__ENSMUST00000099623__1409__30__0.56667__73.7641__1_RS0548_RS0708_T7p_8e66ed27-07	CCTTGATGACGGATAACTCTAGATGAAGATTGAGGGAAGAACATGATGTCGGGGTTGGCAATTGCTGGCTCAGAGGGTTTGTAAGGTGAATAGAGATTAGAGATGAGTTGGACCCTATAGTGAGTCGTATTAACCTAAGATCGGTGAATACT
NBCTL1_8e66ed27-06_RS0548_Ano3__ENSMUST00000099623__5682__30__0.53333__71.9924__0.75212_RS0708_RS0247_T7p_8e66ed27-07	CCTTGATGACGGATAACTCTAGAGGGTTTGTAAGGTGAATAGCATGCTACGCACACTACCACTGAGCTACAAGAGATTAGAGATGAGTTGGAAGGGTGTGTTTGTAAAGGGTCCCTATAGTGAGTCGTATTAACCTAAGATCGGTGAATACT
NBCTL1_8e66ed27-06_RS0247_RS0548_Ano3__ENSMUST00000099623__2144__30__0.43333__67.1323__1_RS0820_T7p_8e66ed27-07	CCTTGATGACGGATAACTCTAAGGGTGTGTTTGTAAAGGGTGAGGGTTTGTAAGGTGAATACAGTGAGCAATTCTTGTCACATAGAGGACAAGATGAAGATTGAGGGAAGAACCCTATAGTGAGTCGTATTAACCTAAGATCGGTGAATACT
NBCTL1_8e66ed27-06_RS0820_RS0708_Ano3__ENSMUST00000099623__3507__30__0.4__65.7163__1_RS0247_T7p_8e66ed27-07	CCTTGATGACGGATAACTCTAGATGAAGATTGAGGGAAGAAGAGATTAGAGATGAGTTGGAACTGTAAGGTGAATTCATAGGGTTTGGAACAAGGGTGTGTTTGTAAAGGGTCCCTATAGTGAGTCGTATTAACCTAAGATCGGTGAATACT
NBCTL1_8e66ed27-06_RS0548_RS0708_Ano3__ENSMUST00000099623__27__30__0.46667__69.8903__0.99727_RS0820_T7p_8e66ed27-07	CCTTGATGACGGATAACTCTAGAGGGTTTGTAAGGTGAATAGAGATTAGAGATGAGTTGGACTGAAGCTCACAGCAACACACAAGTTCCATAGATGAAGATTGAGGGAAGAACCCTATAGTGAGTCGTATTAACCTAAGATCGGTGAATACT
NBCTL1_8e66ed27-06_RS0708_RS0548_Ano3__ENSMUST00000099623__2184__30__0.46667__70.36__1_RS0247_T7p_8e66ed27-07	CCTTGATGACGGATAACTCTAGAGATTAGAGATGAGTTGGAGAGGGTTTGTAAGGTGAATAATGTTACCTTGGCATAGATGCAGCTGTCGTAAGGGTGTGTTTGTAAAGGGTCCCTATAGTGAGTCGTATTAACCTAAGATCGGTGAATACT
NBCTL1_8e66ed27-06_RS0247_Ano3__ENSMUST00000099623__737__30__0.5__69.5797__1_RS0820_RS0548_T7p_8e66ed27-07	CCTTGATGACGGATAACTCTAAGGGTGTGTTTGTAAAGGGTGAATTGCAGCCAGACTTTCCAGAGACACTCAGATGAAGATTGAGGGAAGAAGAGGGTTTGTAAGGTGAATACCCTATAGTGAGTCGTATTAACCTAAGATCGGTGAATACT
NBCTL1_8e66ed27-06_RS0708_RS0247_Ano3__ENSMUST00000099623__353__30__0.4__65.6649__1_RS0820_T7p_8e66ed27-07	CCTTGATGACGGATAACTCTAGAGATTAGAGATGAGTTGGAAGGGTGTGTTTGTAAAGGGTCGAAGTTGGTCTGTAAATAAAGAAGGGTGAAGATGAAGATTGAGGGAAGAACCCTATAGTGAGTCGTATTAACCTAAGATCGGTGAATACT
NBCTL1_8e66ed27-06_RS0708_RS0548_Ano3__ENSMUST00000099623__777__30__0.53333__71.1902__1_RS0820_T7p_8e66ed27-07	CCTTGATGACGGATAACTCTAGAGATTAGAGATGAGTTGGAGAGGGTTTGTAAGGTGAATAATCCAAAGGAGTTGAGGAGCTGTCGGAGAGAGATGAAGATTGAGGGAAGAACCCTATAGTGAGTCGTATTAACCTAAGATCGGTGAATACT
NBCTL1_8e66ed27-06_RS0247_RS0548_Ano3__ENSMUST00000099623__1873__30__0.43333__68.1368__1_RS0708_T7p_8e66ed27-07	CCTTGATGACGGATAACTCTAAGGGTGTGTTTGTAAAGGGTGAGGGTTTGTAAGGTGAATATTATTCTGAGGTCCATGGGTTTTGATCGGAAGAGATTAGAGATGAGTTGGACCCTATAGTGAGTCGTATTAACCTAAGATCGGTGAATACT
NBCTL1_8e66ed27-06_RS0548_Ano3__ENSMUST00000099623__3437__30__0.43333__67.0003__1_RS0247_RS0820_T7p_8e66ed27-07	CCTTGATGACGGATAACTCTAGAGGGTTTGTAAGGTGAATAAGATTTTCCCATACCAAGTTCACTCAGGTCAAGGGTGTGTTTGTAAAGGGTGATGAAGATTGAGGGAAGAACCCTATAGTGAGTCGTATTAACCTAAGATCGGTGAATACT
NBCTL1_8e66ed27-06_RS0708_RS0247_Ano3__ENSMUST00000099623__2712__30__0.43333__68.567__0.98137_RS0820_T7p_8e66ed27-07	CCTTGATGACGGATAACTCTAGAGATTAGAGATGAGTTGGAAGGGTGTGTTTGTAAAGGGTTCTTCAAGGCAAAGCTGTTTTCCCATTCTGAGATGAAGATTGAGGGAAGAACCCTATAGTGAGTCGTATTAACCTAAGATCGGTGAATACT
NBCTL1_8e66ed27-06_RS0708_Ano3__ENSMUST00000099623__3012__30__0.43333__69.1108__1_RS0548_RS0820_T7p_8e66ed27-07	CCTTGATGACGGATAACTCTAGAGATTAGAGATGAGTTGGAAGTCATTTTCCCATTGTGGTATGGAAGCGTAGAGGGTTTGTAAGGTGAATAGATGAAGATTGAGGGAAGAACCCTATAGTGAGTCGTATTAACCTAAGATCGGTGAATACT
NBCTL1_8e66ed27-06_RS0548_Ano3__ENSMUST00000099623__5228__30__0.4__67.4086__0.7575_RS0247_RS0708_T7p_8e66ed27-07	CCTTGATGACGGATAACTCTAGAGGGTTTGTAAGGTGAATATGTGTGTATGTCTGTGTGTGTTTATGTGCTAAGGGTGTGTTTGTAAAGGGTGAGATTAGAGATGAGTTGGACCCTATAGTGAGTCGTATTAACCTAAGATCGGTGAATACT
NBCTL1_8e66ed27-06_RS0548_RS0247_Ano3__ENSMUST00000099623__2293__30__0.4__65.6625__1_RS0820_T7p_8e66ed27-07	CCTTGATGACGGATAACTCTAGAGGGTTTGTAAGGTGAATAAGGGTGTGTTTGTAAAGGGTCAAGTGTAAGTCAGAATGCTTCTTCTCCTTAGATGAAGATTGAGGGAAGAACCCTATAGTGAGTCGTATTAACCTAAGATCGGTGAATACT
NBCTL1_8e66ed27-06_RS0708_Ano3__ENSMUST00000099623__1454__30__0.46667__70.722__1_RS0247_RS0820_T7p_8e66ed27-07	CCTTGATGACGGATAACTCTAGAGATTAGAGATGAGTTGGATGCATACTTGCACAGTGTGTCCCATGGAATAAGGGTGTGTTTGTAAAGGGTGATGAAGATTGAGGGAAGAACCCTATAGTGAGTCGTATTAACCTAAGATCGGTGAATACT
NBCTL1_8e66ed27-06_RS0820_Ano3__ENSMUST00000099623__1843__30__0.56667__72.3881__1_RS0708_RS0548_T7p_8e66ed27-07	CCTTGATGACGGATAACTCTAGATGAAGATTGAGGGAAGAAAGGCTACTCTTGTAGGCTCCCTCATGTGGGAGAGATTAGAGATGAGTTGGAGAGGGTTTGTAAGGTGAATACCCTATAGTGAGTCGTATTAACCTAAGATCGGTGAATACT
NBCTL1_8e66ed27-06_RS0247_Ano3__ENSMUST00000099623__717__30__0.56667__71.9743__1_RS0708_RS0548_T7p_8e66ed27-07	CCTTGATGACGGATAACTCTAAGGGTGTGTTTGTAAAGGGTAGAGACACTCCTGGGGCTCTGAGTAATCCCAGAGATTAGAGATGAGTTGGAGAGGGTTTGTAAGGTGAATACCCTATAGTGAGTCGTATTAACCTAAGATCGGTGAATACT
NBCTL1_8e66ed27-06_RS0820_Ano3__ENSMUST00000099623__1389__30__0.5__72.2504__0.95885_RS0548_RS0247_T7p_8e66ed27-07	CCTTGATGACGGATAACTCTAGATGAAGATTGAGGGAAGAATTGCTGGCTCCTTCTCCAACATCAAGCCTTAGAGGGTTTGTAAGGTGAATAAGGGTGTGTTTGTAAAGGGTCCCTATAGTGAGTCGTATTAACCTAAGATCGGTGAATACT
NBCTL1_8e66ed27-06_RS0247_Ano3__ENSMUST00000099623__5618__30__0.6__74.6149__1_RS0708_RS0820_T7p_8e66ed27-07	CCTTGATGACGGATAACTCTAAGGGTGTGTTTGTAAAGGGTGCTGTCTGCCTGGCTCAGAACCATAGGGGAAGAGATTAGAGATGAGTTGGAGATGAAGATTGAGGGAAGAACCCTATAGTGAGTCGTATTAACCTAAGATCGGTGAATACT
NBCTL1_8e66ed27-06_RS0548_RS0820_Ano3__ENSMUST00000099623__1186__30__0.4__65.1081__0.99928_RS0708_T7p_8e66ed27-07	CCTTGATGACGGATAACTCTAGAGGGTTTGTAAGGTGAATAGATGAAGATTGAGGGAAGAAGTAACAAAGTCATTAAGGAGACGAGATCGAAGAGATTAGAGATGAGTTGGACCCTATAGTGAGTCGTATTAACCTAAGATCGGTGAATACT
NBCTL1_8e66ed27-06_RS0708_Ano3__ENSMUST00000099623__2676__30__0.4__65.0032__1_RS0247_RS0548_T7p_8e66ed27-07	CCTTGATGACGGATAACTCTAGAGATTAGAGATGAGTTGGATTCGAGGATATTCTAAGTTAGTGAGGAGGTAAGGGTGTGTTTGTAAAGGGTGAGGGTTTGTAAGGTGAATACCCTATAGTGAGTCGTATTAACCTAAGATCGGTGAATACT
NBCTL1_8e66ed27-06_RS0820_Ano3__ENSMUST00000099623__1224__30__0.46667__70.1175__1_RS0247_RS0548_T7p_8e66ed27-07	CCTTGATGACGGATAACTCTAGATGAAGATTGAGGGAAGAATCTTAGACAGCTTTGTCTTGGATGCAGGCTAAGGGTGTGTTTGTAAAGGGTGAGGGTTTGTAAGGTGAATACCCTATAGTGAGTCGTATTAACCTAAGATCGGTGAATACT
NBCTL1_8e66ed27-06_RS0820_Ano3__ENSMUST00000099623__1444__30__0.4__66.4956__1_RS0247_RS0708_T7p_8e66ed27-07	CCTTGATGACGGATAACTCTAGATGAAGATTGAGGGAAGAACACAGTGTGTCCCATGGAATGTGAATTTTAAAGGGTGTGTTTGTAAAGGGTGAGATTAGAGATGAGTTGGACCCTATAGTGAGTCGTATTAACCTAAGATCGGTGAATACT
NBCTL1_8e66ed27-06_RS0820_Ano3__ENSMUST00000099623__2338__30__0.56667__73.295__0.79496_RS0708_RS0548_T7p_8e66ed27-07	CCTTGATGACGGATAACTCTAGATGAAGATTGAGGGAAGAATGGGGGCGAAGTGTTTCCTCCTCTTCTTCCAGAGATTAGAGATGAGTTGGAGAGGGTTTGTAAGGTGAATACCCTATAGTGAGTCGTATTAACCTAAGATCGGTGAATACT
NBCTL1_8e66ed27-06_RS0548_Ano3__ENSMUST00000099623__1399__30__0.56667__73.5999__1_RS0247_RS0708_T7p_8e66ed27-07	CCTTGATGACGGATAACTCTAGAGGGTTTGTAAGGTGAATAGGGTTGGCAATTGCTGGCTCCTTCTCCAACAAGGGTGTGTTTGTAAAGGGTGAGATTAGAGATGAGTTGGACCCTATAGTGAGTCGTATTAACCTAAGATCGGTGAATACT
NBCTL1_8e66ed27-06_RS0548_Ano3__ENSMUST00000099623__6513__30__0.43333__66.7515__1_RS0247_RS0820_T7p_8e66ed27-07	CCTTGATGACGGATAACTCTAGAGGGTTTGTAAGGTGAATAACTACTACAGAGAAGACTCAGAACGGCTTAAAGGGTGTGTTTGTAAAGGGTGATGAAGATTGAGGGAAGAACCCTATAGTGAGTCGTATTAACCTAAGATCGGTGAATACT
NBCTL1_8e66ed27-06_RS0708_RS0247_Ano3__ENSMUST00000099623__1936__30__0.53333__71.8545__0.96575_RS0820_T7p_8e66ed27-07	CCTTGATGACGGATAACTCTAGAGATTAGAGATGAGTTGGAAGGGTGTGTTTGTAAAGGGTTCCAGAGGCTGATGCTTGTACCACATTCCCAGATGAAGATTGAGGGAAGAACCCTATAGTGAGTCGTATTAACCTAAGATCGGTGAATACT
NBCTL1_8e66ed27-06_RS0548_RS0820_Ano3__ENSMUST00000099623__2533__30__0.5__69.5844__0.9436_RS0708_T7p_8e66ed27-07	CCTTGATGACGGATAACTCTAGAGGGTTTGTAAGGTGAATAGATGAAGATTGAGGGAAGAAGATGCAAACTGTTCCATGACTACCAGACGGAGAGATTAGAGATGAGTTGGACCCTATAGTGAGTCGTATTAACCTAAGATCGGTGAATACT
NBCTL1_8e66ed27-06_RS0247_RS0708_Ano3__ENSMUST00000099623__687__30__0.53333__72.4882__1_RS0548_T7p_8e66ed27-07	CCTTGATGACGGATAACTCTAAGGGTGTGTTTGTAAAGGGTGAGATTAGAGATGAGTTGGAAGAGCCACCAAGCTCATCGCAATCTGACACAGAGGGTTTGTAAGGTGAATACCCTATAGTGAGTCGTATTAACCTAAGATCGGTGAATACT
NBCTL1_8e66ed27-06_RS0820_RS0247_Ano3__ENSMUST00000099623__6239__30__0.4__66.5639__1_RS0548_T7p_8e66ed27-07	CCTTGATGACGGATAACTCTAGATGAAGATTGAGGGAAGAAAGGGTGTGTTTGTAAAGGGTTCAGTGACGAGGAAACAAAGTTTGATTGTCAGAGGGTTTGTAAGGTGAATACCCTATAGTGAGTCGTATTAACCTAAGATCGGTGAATACT
NBCTL1_8e66ed27-06_RS0247_RS0820_Ano3__ENSMUST00000099623__3874__30__0.4__66.0988__1_RS0708_T7p_8e66ed27-07	CCTTGATGACGGATAACTCTAAGGGTGTGTTTGTAAAGGGTGATGAAGATTGAGGGAAGAAGCTGCTATGATGTATTCCCAAGTAGCATTTAGAGATTAGAGATGAGTTGGACCCTATAGTGAGTCGTATTAACCTAAGATCGGTGAATACT
NBCTL1_8e66ed27-06_RS0548_Ano3__ENSMUST00000099623__4007__30__0.53333__72.3742__1_RS0820_RS0708_T7p_8e66ed27-07	CCTTGATGACGGATAACTCTAGAGGGTTTGTAAGGTGAATAGCCTCAAAACACAGAACTCCCCTGAAGGCTAGATGAAGATTGAGGGAAGAAGAGATTAGAGATGAGTTGGACCCTATAGTGAGTCGTATTAACCTAAGATCGGTGAATACT
NBCTL1_8e66ed27-06_RS0708_Ano3__ENSMUST00000099623__3804__30__0.5__70.7214__1_RS0548_RS0247_T7p_8e66ed27-07	CCTTGATGACGGATAACTCTAGAGATTAGAGATGAGTTGGAATCTGCCTTCCAAGTGTCTCATTCCTGCACAGAGGGTTTGTAAGGTGAATAAGGGTGTGTTTGTAAAGGGTCCCTATAGTGAGTCGTATTAACCTAAGATCGGTGAATACT
NBCTL1_8e66ed27-06_RS0820_Ano3__ENSMUST00000099623__2382__30__0.4__65.9298__0.98995_RS0247_RS0548_T7p_8e66ed27-07	CCTTGATGACGGATAACTCTAGATGAAGATTGAGGGAAGAATGATGGGGTTTATTACCTCCATCCTGTAATAAGGGTGTGTTTGTAAAGGGTGAGGGTTTGTAAGGTGAATACCCTATAGTGAGTCGTATTAACCTAAGATCGGTGAATACT
NBCTL1_8e66ed27-06_RS0708_Ano3__ENSMUST00000099623__2543__30__0.43333__67.5064__0.9436_RS0247_RS0820_T7p_8e66ed27-07	CCTTGATGACGGATAACTCTAGAGATTAGAGATGAGTTGGACCACTTGAATGATGCAAACTGTTCCATGACAAGGGTGTGTTTGTAAAGGGTGATGAAGATTGAGGGAAGAACCCTATAGTGAGTCGTATTAACCTAAGATCGGTGAATACT
NBCTL1_8e66ed27-06_RS0820_RS0708_Ano3__ENSMUST00000099623__3120__30__0.56667__74.5437__1_RS0548_T7p_8e66ed27-07	CCTTGATGACGGATAACTCTAGATGAAGATTGAGGGAAGAAGAGATTAGAGATGAGTTGGAGAGGGGCCAGGGGAAAAGCAGCAACAAAGAAGAGGGTTTGTAAGGTGAATACCCTATAGTGAGTCGTATTAACCTAAGATCGGTGAATACT
NBCTL1_8e66ed27-06_RS0578_Aqp4__ENSMUST00000079081__791__30__0.5__70.1022__1_RS0015_RS0247_T7p_8e66ed27-07	CCTTGATGACGGATAACTCTAGGGTGGTTTAGTGTGTGTTTCCAGTGGTTTGCCCAGTTTCCCATGATAACAGGGATGTATTGAAGGAGGATAGGGTGTGTTTGTAAAGGGTCCCTATAGTGAGTCGTATTAACCTAAGATCGGTGAATACT
NBCTL1_8e66ed27-06_RS0015_Aqp4__ENSMUST00000079081__235__30__0.56667__74.3394__0.97079_RS0820_RS0247_T7p_8e66ed27-07	CCTTGATGACGGATAACTCTAGGGATGTATTGAAGGAGGATAGCGTGGCCAGAAATTCTGCTGAGACTGCCAGATGAAGATTGAGGGAAGAAAGGGTGTGTTTGTAAAGGGTCCCTATAGTGAGTCGTATTAACCTAAGATCGGTGAATACT
NBCTL1_8e66ed27-06_RS0820_RS0578_Aqp4__ENSMUST00000079081__3065__30__0.4__66.3397__0.98076_RS0015_T7p_8e66ed27-07	CCTTGATGACGGATAACTCTAGATGAAGATTGAGGGAAGAAGGGTGGTTTAGTGTGTGTTTCACAAACGAAGCAAGCTGTCTAGCATAATAAGGGATGTATTGAAGGAGGATCCCTATAGTGAGTCGTATTAACCTAAGATCGGTGAATACT
NBCTL1_8e66ed27-06_RS0820_RS0247_Aqp4__ENSMUST00000079081__2937__30__0.5__70.6974__1_RS0578_T7p_8e66ed27-07	CCTTGATGACGGATAACTCTAGATGAAGATTGAGGGAAGAAAGGGTGTGTTTGTAAAGGGTGGTTGATATCACCTTCCGAACTGAAGCGCTAGGGTGGTTTAGTGTGTGTTTCCCTATAGTGAGTCGTATTAACCTAAGATCGGTGAATACT
NBCTL1_8e66ed27-06_RS0578_RS0015_Aqp4__ENSMUST00000079081__3557__30__0.53333__72.0474__1_RS0247_T7p_8e66ed27-07	CCTTGATGACGGATAACTCTAGGGTGGTTTAGTGTGTGTTTGGGATGTATTGAAGGAGGATGTGTCATCCACAAGGCAATAGACCCCTGCTAAGGGTGTGTTTGTAAAGGGTCCCTATAGTGAGTCGTATTAACCTAAGATCGGTGAATACT
NBCTL1_8e66ed27-06_RS0247_RS0015_Aqp4__ENSMUST00000079081__2927__30__0.46667__69.8752__1_RS0820_T7p_8e66ed27-07	CCTTGATGACGGATAACTCTAAGGGTGTGTTTGTAAAGGGTGGGATGTATTGAAGGAGGATACCTTCCGAACTGAAGCGCTCTGATCTTAAAGATGAAGATTGAGGGAAGAACCCTATAGTGAGTCGTATTAACCTAAGATCGGTGAATACT
NBCTL1_8e66ed27-06_RS0015_Aqp4__ENSMUST00000079081__781__30__0.56667__73.9376__1_RS0578_RS0820_T7p_8e66ed27-07	CCTTGATGACGGATAACTCTAGGGATGTATTGAAGGAGGATGCCCAGTTTCCCATGATAACTGCGGGTCCAAGGGTGGTTTAGTGTGTGTTTGATGAAGATTGAGGGAAGAACCCTATAGTGAGTCGTATTAACCTAAGATCGGTGAATACT
NBCTL1_8e66ed27-06_RS0247_RS0578_Aqp4__ENSMUST00000079081__1118__30__0.6__73.609__1_RS0820_T7p_8e66ed27-07	CCTTGATGACGGATAACTCTAAGGGTGTGTTTGTAAAGGGTGGGTGGTTTAGTGTGTGTTTTGAGGCCAGGTCTAGGGAGTCTCTTCTGCCAGATGAAGATTGAGGGAAGAACCCTATAGTGAGTCGTATTAACCTAAGATCGGTGAATACT
NBCTL1_8e66ed27-06_RS0247_Aqp4__ENSMUST00000079081__1598__30__0.4__66.5096__1_RS0578_RS0015_T7p_8e66ed27-07	CCTTGATGACGGATAACTCTAAGGGTGTGTTTGTAAAGGGTGATGTATTAGCAATGGCCCTTGCTAATGTTAGGGTGGTTTAGTGTGTGTTTGGGATGTATTGAAGGAGGATCCCTATAGTGAGTCGTATTAACCTAAGATCGGTGAATACT
NBCTL1_8e66ed27-06_RS0820_Aqp4__ENSMUST00000079081__3096__30__0.4__67.2377__1_RS0247_RS0015_T7p_8e66ed27-07	CCTTGATGACGGATAACTCTAGATGAAGATTGAGGGAAGAATGCTGTCACTGGAAATGACTGTTAAAGTGAAAGGGTGTGTTTGTAAAGGGTGGGATGTATTGAAGGAGGATCCCTATAGTGAGTCGTATTAACCTAAGATCGGTGAATACT
NBCTL1_8e66ed27-06_RS0820_Aqp4__ENSMUST00000079081__2325__30__0.4__65.007__1_RS0015_RS0578_T7p_8e66ed27-07	CCTTGATGACGGATAACTCTAGATGAAGATTGAGGGAAGAAGCAGGAGGTAAATACCTTAAAAGCATGATGAGGGATGTATTGAAGGAGGATGGGTGGTTTAGTGTGTGTTTCCCTATAGTGAGTCGTATTAACCTAAGATCGGTGAATACT
NBCTL1_8e66ed27-06_RS0578_Aqp4__ENSMUST00000079081__4431__30__0.4__67.3159__1_RS0820_RS0247_T7p_8e66ed27-07	CCTTGATGACGGATAACTCTAGGGTGGTTTAGTGTGTGTTTTTGCACAATTCCAAGTTCACGTATCCTGTAAGATGAAGATTGAGGGAAGAAAGGGTGTGTTTGTAAAGGGTCCCTATAGTGAGTCGTATTAACCTAAGATCGGTGAATACT
NBCTL1_8e66ed27-06_RS0578_Aqp4__ENSMUST00000079081__538__30__0.56667__74.0891__1_RS0015_RS0247_T7p_8e66ed27-07	CCTTGATGACGGATAACTCTAGGGTGGTTTAGTGTGTGTTTACTCCCAATCCTCCAACCACACTGGGAGGTAGGGATGTATTGAAGGAGGATAGGGTGTGTTTGTAAAGGGTCCCTATAGTGAGTCGTATTAACCTAAGATCGGTGAATACT
NBCTL1_8e66ed27-06_RS0247_RS0820_Aqp4__ENSMUST00000079081__2056__30__0.46667__67.9228__1_RS0015_T7p_8e66ed27-07	CCTTGATGACGGATAACTCTAAGGGTGTGTTTGTAAAGGGTGATGAAGATTGAGGGAAGAAAAAGTCAGGACTCGACTAGTCAAGTTCTGGAGGGATGTATTGAAGGAGGATCCCTATAGTGAGTCGTATTAACCTAAGATCGGTGAATACT
NBCTL1_8e66ed27-06_RS0578_Aqp4__ENSMUST00000079081__2708__30__0.53333__73.3859__1_RS0015_RS0820_T7p_8e66ed27-07	CCTTGATGACGGATAACTCTAGGGTGGTTTAGTGTGTGTTTATATGCTGCCCTCGTGCCTTTCTGGGAACTAGGGATGTATTGAAGGAGGATGATGAAGATTGAGGGAAGAACCCTATAGTGAGTCGTATTAACCTAAGATCGGTGAATACT
NBCTL1_8e66ed27-06_RS0247_Aqp4__ENSMUST00000079081__603__30__0.46667__67.4885__1_RS0578_RS0820_T7p_8e66ed27-07	CCTTGATGACGGATAACTCTAAGGGTGTGTTTGTAAAGGGTGGAAAGTGATTATTAACTCCACCAGGAGCCAGGGTGGTTTAGTGTGTGTTTGATGAAGATTGAGGGAAGAACCCTATAGTGAGTCGTATTAACCTAAGATCGGTGAATACT
NBCTL1_8e66ed27-06_RS0015_Aqp4__ENSMUST00000079081__4136__30__0.4__65.3487__1_RS0247_RS0578_T7p_8e66ed27-07	CCTTGATGACGGATAACTCTAGGGATGTATTGAAGGAGGATTCTAATATATCAGCCCATTTCCCAGAGACTAAGGGTGTGTTTGTAAAGGGTGGGTGGTTTAGTGTGTGTTTCCCTATAGTGAGTCGTATTAACCTAAGATCGGTGAATACT
NBCTL1_8e66ed27-06_RS0247_Aqp4__ENSMUST00000079081__445__30__0.5__70.7671__1_RS0015_RS0820_T7p_8e66ed27-07	CCTTGATGACGGATAACTCTAAGGGTGTGTTTGTAAAGGGTACGGACTTAGCGATGCTGATCTTTCGTGTGAGGGATGTATTGAAGGAGGATGATGAAGATTGAGGGAAGAACCCTATAGTGAGTCGTATTAACCTAAGATCGGTGAATACT
NBCTL1_8e66ed27-06_RS0578_RS0820_Aqp4__ENSMUST00000079081__771__30__0.5__69.5098__1_RS0015_T7p_8e66ed27-07	CCTTGATGACGGATAACTCTAGGGTGGTTTAGTGTGTGTTTGATGAAGATTGAGGGAAGAACCATGATAACTGCGGGTCCAAAAGATCGAGAGGGATGTATTGAAGGAGGATCCCTATAGTGAGTCGTATTAACCTAAGATCGGTGAATACT
NBCTL1_8e66ed27-06_RS0247_Aqp4__ENSMUST00000079081__921__30__0.56667__74.4575__1_RS0820_RS0578_T7p_8e66ed27-07	CCTTGATGACGGATAACTCTAAGGGTGTGTTTGTAAAGGGTCTTTTGTCTGCTGCGCGGCTTTGCTGAAGGAGATGAAGATTGAGGGAAGAAGGGTGGTTTAGTGTGTGTTTCCCTATAGTGAGTCGTATTAACCTAAGATCGGTGAATACT
NBCTL1_8e66ed27-06_RS0247_RS0578_Aqp4__ENSMUST00000079081__4046__30__0.56667__72.9878__1_RS0015_T7p_8e66ed27-07	CCTTGATGACGGATAACTCTAAGGGTGTGTTTGTAAAGGGTGGGTGGTTTAGTGTGTGTTTGTGGGACACCCCTCTGAAGATCGAACGGAAAGGGATGTATTGAAGGAGGATCCCTATAGTGAGTCGTATTAACCTAAGATCGGTGAATACT
NBCTL1_8e66ed27-06_RS0820_Aqp4__ENSMUST00000079081__205__30__0.5__70.0799__0.97347_RS0015_RS0247_T7p_8e66ed27-07	CCTTGATGACGGATAACTCTAGATGAAGATTGAGGGAAGAATTCCAGAAAGCCTGAGTCCAGACTCCTTTGAGGGATGTATTGAAGGAGGATAGGGTGTGTTTGTAAAGGGTCCCTATAGTGAGTCGTATTAACCTAAGATCGGTGAATACT
NBCTL1_8e66ed27-06_RS0015_RS0578_Aqp4__ENSMUST00000079081__2587__30__0.46667__69.0155__0.99019_RS0820_T7p_8e66ed27-07	CCTTGATGACGGATAACTCTAGGGATGTATTGAAGGAGGATGGGTGGTTTAGTGTGTGTTTGAAGTCACACACAGTTGGAATTGTGCTTGGAGATGAAGATTGAGGGAAGAACCCTATAGTGAGTCGTATTAACCTAAGATCGGTGAATACT
NBCTL1_8e66ed27-06_RS0247_Aqp4__ENSMUST00000079081__4421__30__0.4__65.1019__1_RS0820_RS0578_T7p_8e66ed27-07	CCTTGATGACGGATAACTCTAAGGGTGTGTTTGTAAAGGGTCCAAGTTCACGTATCCTGTAGTTTAGTGATAGATGAAGATTGAGGGAAGAAGGGTGGTTTAGTGTGTGTTTCCCTATAGTGAGTCGTATTAACCTAAGATCGGTGAATACT
NBCTL1_8e66ed27-06_RS0015_RS0247_Aqp4__ENSMUST00000079081__385__30__0.56667__74.9831__1_RS0578_T7p_8e66ed27-07	CCTTGATGACGGATAACTCTAGGGATGTATTGAAGGAGGATAGGGTGTGTTTGTAAAGGGTATGTGGCCACCACTGATGTGGCCAAAGCACAGGGTGGTTTAGTGTGTGTTTCCCTATAGTGAGTCGTATTAACCTAAGATCGGTGAATACT
NBCTL1_8e66ed27-06_RS0015_Aqp4__ENSMUST00000079081__3973__30__0.43333__67.5636__1_RS0247_RS0820_T7p_8e66ed27-07	CCTTGATGACGGATAACTCTAGGGATGTATTGAAGGAGGATTTACCAGTGACTTAGGCTACAGGAAACAGTAAGGGTGTGTTTGTAAAGGGTGATGAAGATTGAGGGAAGAACCCTATAGTGAGTCGTATTAACCTAAGATCGGTGAATACT
NBCTL1_8e66ed27-06_RS0015_Aqp4__ENSMUST00000079081__3086__30__0.4__66.7937__1_RS0820_RS0578_T7p_8e66ed27-07	CCTTGATGACGGATAACTCTAGGGATGTATTGAAGGAGGATGGAAATGACTGTTAAAGTGAGCACAAACGAAGATGAAGATTGAGGGAAGAAGGGTGGTTTAGTGTGTGTTTCCCTATAGTGAGTCGTATTAACCTAAGATCGGTGAATACT
NBCTL1_8e66ed27-06_RS0820_Aqp4__ENSMUST00000079081__3170__30__0.5__72.9483__1_RS0247_RS0578_T7p_8e66ed27-07	CCTTGATGACGGATAACTCTAGATGAAGATTGAGGGAAGAATGGCACTCTGCCAGCTGCTAGCAAACAAATAAGGGTGTGTTTGTAAAGGGTGGGTGGTTTAGTGTGTGTTTCCCTATAGTGAGTCGTATTAACCTAAGATCGGTGAATACT
NBCTL1_8e66ed27-06_RS0015_Aqp4__ENSMUST00000079081__3595__30__0.43333__66.7831__1_RS0578_RS0247_T7p_8e66ed27-07	CCTTGATGACGGATAACTCTAGGGATGTATTGAAGGAGGATGGGAAAATCCCCGATCTCCTAATATGTTGTAGGGTGGTTTAGTGTGTGTTTAGGGTGTGTTTGTAAAGGGTCCCTATAGTGAGTCGTATTAACCTAAGATCGGTGAATACT
NBCTL1_8e66ed27-06_RS0247_Aqp4__ENSMUST00000079081__4338__30__0.46667__69.5777__1_RS0820_RS0015_T7p_8e66ed27-07	CCTTGATGACGGATAACTCTAAGGGTGTGTTTGTAAAGGGTTGTCACAGAGGCAGTGTCTCTGTGAGATTTAGATGAAGATTGAGGGAAGAAGGGATGTATTGAAGGAGGATCCCTATAGTGAGTCGTATTAACCTAAGATCGGTGAATACT
NBCTL1_8e66ed27-06_RS0820_Aqp4__ENSMUST00000079081__953__30__0.6__74.5324__1_RS0578_RS0015_T7p_8e66ed27-07	CCTTGATGACGGATAACTCTAGATGAAGATTGAGGGAAGAAGCTCCGGTTGTCCTCCACCTCCATGTAGCTAGGGTGGTTTAGTGTGTGTTTGGGATGTATTGAAGGAGGATCCCTATAGTGAGTCGTATTAACCTAAGATCGGTGAATACT
NBCTL1_8e66ed27-06_RS0247_RS0820_Aqp4__ENSMUST00000079081__4308__30__0.43333__66.5871__1_RS0578_T7p_8e66ed27-07	CCTTGATGACGGATAACTCTAAGGGTGTGTTTGTAAAGGGTGATGAAGATTGAGGGAAGAACTGATCTATGAGGAAGGTGTCAACATCACAAGGGTGGTTTAGTGTGTGTTTCCCTATAGTGAGTCGTATTAACCTAAGATCGGTGAATACT
NBCTL1_8e66ed27-06_RS0578_Aqp4__ENSMUST00000079081__2145__30__0.46667__69.8735__1_RS0015_RS0247_T7p_8e66ed27-07	CCTTGATGACGGATAACTCTAGGGTGGTTTAGTGTGTGTTTTATCGTGGGAATCAAAACAGCATCAGCAGCAGGGATGTATTGAAGGAGGATAGGGTGTGTTTGTAAAGGGTCCCTATAGTGAGTCGTATTAACCTAAGATCGGTGAATACT
NBCTL1_8e66ed27-06_RS0820_RS0015_Aqp4__ENSMUST00000079081__548__30__0.56667__73.6163__1_RS0247_T7p_8e66ed27-07	CCTTGATGACGGATAACTCTAGATGAAGATTGAGGGAAGAAGGGATGTATTGAAGGAGGATAACCGTGGTGACTCCCAATCCTCCAACCACAAGGGTGTGTTTGTAAAGGGTCCCTATAGTGAGTCGTATTAACCTAAGATCGGTGAATACT
NBCTL1_8e66ed27-06_RS0820_Aqp4__ENSMUST00000079081__1517__30__0.43333__68.0484__0.99963_RS0015_RS0578_T7p_8e66ed27-07	CCTTGATGACGGATAACTCTAGATGAAGATTGAGGGAAGAACTGCATGTCTTCTCCTGAATGCACATGATTAGGGATGTATTGAAGGAGGATGGGTGGTTTAGTGTGTGTTTCCCTATAGTGAGTCGTATTAACCTAAGATCGGTGAATACT
NBCTL1_8e66ed27-06_RS0820_Aqp4__ENSMUST00000079081__3378__30__0.4__65.8839__1_RS0247_RS0578_T7p_8e66ed27-07	CCTTGATGACGGATAACTCTAGATGAAGATTGAGGGAAGAACCAAGTCCATGTTGCTTTTATTGATGACACAAGGGTGTGTTTGTAAAGGGTGGGTGGTTTAGTGTGTGTTTCCCTATAGTGAGTCGTATTAACCTAAGATCGGTGAATACT
NBCTL1_8e66ed27-06_RS0247_RS0578_Aqp4__ENSMUST00000079081__4441__30__0.5__70.9994__1_RS0015_T7p_8e66ed27-07	CCTTGATGACGGATAACTCTAAGGGTGTGTTTGTAAAGGGTGGGTGGTTTAGTGTGTGTTTGAGGCCATGCTTGCACAATTCCAAGTTCACAGGGATGTATTGAAGGAGGATCCCTATAGTGAGTCGTATTAACCTAAGATCGGTGAATACT
NBCTL1_8e66ed27-06_RS0247_Aqp4__ENSMUST00000079081__1451__30__0.43333__66.1537__1_RS0820_RS0015_T7p_8e66ed27-07	CCTTGATGACGGATAACTCTAAGGGTGTGTTTGTAAAGGGTCCAATGAAGTCAATAGTCAAGACGATGGACAGATGAAGATTGAGGGAAGAAGGGATGTATTGAAGGAGGATCCCTATAGTGAGTCGTATTAACCTAAGATCGGTGAATACT
NBCTL1_8e66ed27-06_RS0015_RS0820_Aqp4__ENSMUST00000079081__2537__30__0.4__65.3388__1_RS0578_T7p_8e66ed27-07	CCTTGATGACGGATAACTCTAGGGATGTATTGAAGGAGGATGATGAAGATTGAGGGAAGAACCAGCTATTTACAAGCTAGTCCTTGAAGAAAGGGTGGTTTAGTGTGTGTTTCCCTATAGTGAGTCGTATTAACCTAAGATCGGTGAATACT
NBCTL1_8e66ed27-06_RS0578_RS0247_Aqp4__ENSMUST00000079081__3605__30__0.46667__69.2032__1_RS0820_T7p_8e66ed27-07	CCTTGATGACGGATAACTCTAGGGTGGTTTAGTGTGTGTTTAGGGTGTGTTTGTAAAGGGTAGGGATTAAAGGGAAAATCCCCGATCTCCTAGATGAAGATTGAGGGAAGAACCCTATAGTGAGTCGTATTAACCTAAGATCGGTGAATACT
NBCTL1_8e66ed27-06_RS0578_RS0247_Aqp4__ENSMUST00000079081__4879__30__0.4__66.501__1_RS0015_T7p_8e66ed27-07	CCTTGATGACGGATAACTCTAGGGTGGTTTAGTGTGTGTTTAGGGTGTGTTTGTAAAGGGTGTCGCAAGTTAATTGTGAATTGGGAGAGAAAGGGATGTATTGAAGGAGGATCCCTATAGTGAGTCGTATTAACCTAAGATCGGTGAATACT
NBCTL1_8e66ed27-06_RS0247_RS0015_Aqp4__ENSMUST00000079081__857__30__0.46667__68.6955__1_RS0820_T7p_8e66ed27-07	CCTTGATGACGGATAACTCTAAGGGTGTGTTTGTAAAGGGTGGGATGTATTGAAGGAGGATACAGAAGACATACTCATAAAGGGCACCTGCAGATGAAGATTGAGGGAAGAACCCTATAGTGAGTCGTATTAACCTAAGATCGGTGAATACT
NBCTL1_8e66ed27-06_RS0820_Aqp4__ENSMUST00000079081__4258__30__0.4__66.4256__1_RS0015_RS0578_T7p_8e66ed27-07	CCTTGATGACGGATAACTCTAGATGAAGATTGAGGGAAGAACCAATGCCACCATTTTAATTAGTCCCTTCAAGGGATGTATTGAAGGAGGATGGGTGGTTTAGTGTGTGTTTCCCTATAGTGAGTCGTATTAACCTAAGATCGGTGAATACT
NBCTL1_8e66ed27-06_RS0820_RS0578_Aqp4__ENSMUST00000079081__4388__30__0.43333__67.9612__1_RS0247_T7p_8e66ed27-07	CCTTGATGACGGATAACTCTAGATGAAGATTGAGGGAAGAAGGGTGGTTTAGTGTGTGTTTAGCGTCTCATGGCTTTTGTAAGATTGTCTGAAGGGTGTGTTTGTAAAGGGTCCCTATAGTGAGTCGTATTAACCTAAGATCGGTGAATACT
NBCTL1_8e66ed27-06_RS0015_RS0247_Aqp4__ENSMUST00000079081__1896__30__0.4__67.204__1_RS0578_T7p_8e66ed27-07	CCTTGATGACGGATAACTCTAGGGATGTATTGAAGGAGGATAGGGTGTGTTTGTAAAGGGTGTGTGCACTGAAAACAGACCAATCATTTGAAGGGTGGTTTAGTGTGTGTTTCCCTATAGTGAGTCGTATTAACCTAAGATCGGTGAATACT
NBCTL1_8e66ed27-06_RS0015_Aqp4__ENSMUST00000079081__185__30__0.5__69.6705__0.91961_RS0247_RS0820_T7p_8e66ed27-07	CCTTGATGACGGATAACTCTAGGGATGTATTGAAGGAGGATGACTCCTTTGAAAGCCACCATGATGCTCTCAAGGGTGTGTTTGTAAAGGGTGATGAAGATTGAGGGAAGAACCCTATAGTGAGTCGTATTAACCTAAGATCGGTGAATACT
NBCTL1_8e66ed27-06_RS0578_Aqp4__ENSMUST00000079081__1391__30__0.5__72.4662__1_RS0015_RS0820_T7p_8e66ed27-07	CCTTGATGACGGATAACTCTAGGGTGGTTTAGTGTGTGTTTTGCTCTGCACGGCAAAACTTGACCAGATCTAGGGATGTATTGAAGGAGGATGATGAAGATTGAGGGAAGAACCCTATAGTGAGTCGTATTAACCTAAGATCGGTGAATACT
NBCTL1_8e66ed27-06_RS0820_Aqp4__ENSMUST00000079081__415__30__0.56667__72.85__1_RS0578_RS0247_T7p_8e66ed27-07	CCTTGATGACGGATAACTCTAGATGAAGATTGAGGGAAGAACACACCATGGCTACAGTCACAGCGGGATTGAGGGTGGTTTAGTGTGTGTTTAGGGTGTGTTTGTAAAGGGTCCCTATAGTGAGTCGTATTAACCTAAGATCGGTGAATACT
NBCTL1_8e66ed27-06_RS0015_RS0578_Aqp4__ENSMUST00000079081__1401__30__0.5__71.6617__1_RS0247_T7p_8e66ed27-07	CCTTGATGACGGATAACTCTAGGGATGTATTGAAGGAGGATGGGTGGTTTAGTGTGTGTTTGGTGTCCATATGCTCTGCACGGCAAAACTTAAGGGTGTGTTTGTAAAGGGTCCCTATAGTGAGTCGTATTAACCTAAGATCGGTGAATACT
NBCTL1_8e66ed27-06_RS0820_Aqp4__ENSMUST00000079081__3570__30__0.4__66.5372__1_RS0247_RS0015_T7p_8e66ed27-07	CCTTGATGACGGATAACTCTAGATGAAGATTGAGGGAAGAAGTTGTATAATTTGGTGTCATCCACAAGGCAAAGGGTGTGTTTGTAAAGGGTGGGATGTATTGAAGGAGGATCCCTATAGTGAGTCGTATTAACCTAAGATCGGTGAATACT
NBCTL1_8e66ed27-06_RS0015_Aqp4__ENSMUST00000079081__868__30__0.4__65.5749__1_RS0578_RS0820_T7p_8e66ed27-07	CCTTGATGACGGATAACTCTAGGGATGTATTGAAGGAGGATTCCACATCAGGACAGAAGACATACTCATAAAGGGTGGTTTAGTGTGTGTTTGATGAAGATTGAGGGAAGAACCCTATAGTGAGTCGTATTAACCTAAGATCGGTGAATACT
NBCTL1_8e66ed27-06_RS0247_Aqp4__ENSMUST00000079081__2371__30__0.4__66.647__1_RS0578_RS0820_T7p_8e66ed27-07	CCTTGATGACGGATAACTCTAAGGGTGTGTTTGTAAAGGGTGGCAAAGCAGTATGGGAGAAATAAATGGTTAGGGTGGTTTAGTGTGTGTTTGATGAAGATTGAGGGAAGAACCCTATAGTGAGTCGTATTAACCTAAGATCGGTGAATACT
NBCTL1_8e66ed27-06_RS0015_RS0247_Aqp4__ENSMUST00000079081__3198__30__0.46667__70.3389__1_RS0578_T7p_8e66ed27-07	CCTTGATGACGGATAACTCTAGGGATGTATTGAAGGAGGATAGGGTGTGTTTGTAAAGGGTTGCTTGTTTTGATTGCCTACTGTGTGCCTGAGGGTGGTTTAGTGTGTGTTTCCCTATAGTGAGTCGTATTAACCTAAGATCGGTGAATACT
NBCTL1_8e66ed27-06_RS0820_Aqp4__ENSMUST00000079081__1108__30__0.53333__70.7586__1_RS0015_RS0247_T7p_8e66ed27-07	CCTTGATGACGGATAACTCTAGATGAAGATTGAGGGAAGAATCTAGGGAGTCTCTTCTGCCTTCAGTGCTGAGGGATGTATTGAAGGAGGATAGGGTGTGTTTGTAAAGGGTCCCTATAGTGAGTCGTATTAACCTAAGATCGGTGAATACT
NBCTL1_8e66ed27-06_RS0578_Aqp4__ENSMUST00000079081__2739__30__0.6__73.9821__1_RS0015_RS0820_T7p_8e66ed27-07	CCTTGATGACGGATAACTCTAGGGTGGTTTAGTGTGTGTTTGCCTCAGAACATGACCATGGCACCGAGAGGAGGGATGTATTGAAGGAGGATGATGAAGATTGAGGGAAGAACCCTATAGTGAGTCGTATTAACCTAAGATCGGTGAATACT
NBCTL1_8e66ed27-06_RS0247_RS0820_Aqp4__ENSMUST00000079081__888__30__0.53333__71.1976__1_RS0578_T7p_8e66ed27-07	CCTTGATGACGGATAACTCTAAGGGTGTGTTTGTAAAGGGTGATGAAGATTGAGGGAAGAACCTTAAGGCGACGTTTGAGCTCCACATCAGAGGGTGGTTTAGTGTGTGTTTCCCTATAGTGAGTCGTATTAACCTAAGATCGGTGAATACT
NBCTL1_8e66ed27-06_RS0015_Aqp4__ENSMUST00000079081__3491__30__0.43333__68.5069__1_RS0247_RS0578_T7p_8e66ed27-07	CCTTGATGACGGATAACTCTAGGGATGTATTGAAGGAGGATTTTTTTACTGGCAGAGCCGTGAGTGAAATGAAGGGTGTGTTTGTAAAGGGTGGGTGGTTTAGTGTGTGTTTCCCTATAGTGAGTCGTATTAACCTAAGATCGGTGAATACT
NBCTL1_8e66ed27-06_RS0247_Aqp4__ENSMUST00000079081__4328__30__0.43333__65.5721__1_RS0820_RS0015_T7p_8e66ed27-07	CCTTGATGACGGATAACTCTAAGGGTGTGTTTGTAAAGGGTGCAGTGTCTCTGTGAGATTTCTGATCTATGAGATGAAGATTGAGGGAAGAAGGGATGTATTGAAGGAGGATCCCTATAGTGAGTCGTATTAACCTAAGATCGGTGAATACT
NBCTL1_8e66ed27-06_RS0820_Aqp4__ENSMUST00000079081__821__30__0.46667__70.4112__1_RS0578_RS0015_T7p_8e66ed27-07	CCTTGATGACGGATAACTCTAGATGAAGATTGAGGGAAGAAAGCGCCCATGATTGGTCCAACCCAATATATAGGGTGGTTTAGTGTGTGTTTGGGATGTATTGAAGGAGGATCCCTATAGTGAGTCGTATTAACCTAAGATCGGTGAATACT
NBCTL1_8e66ed27-06_RS0820_Aqp4__ENSMUST00000079081__2098__30__0.4__65.0169__1_RS0247_RS0578_T7p_8e66ed27-07	CCTTGATGACGGATAACTCTAGATGAAGATTGAGGGAAGAAGGTTTATACCAGCTAGAGTAAGCAGGATTTAAGGGTGTGTTTGTAAAGGGTGGGTGGTTTAGTGTGTGTTTCCCTATAGTGAGTCGTATTAACCTAAGATCGGTGAATACT
NBCTL1_8e66ed27-06_RS0015_Aqp4__ENSMUST00000079081__968__30__0.6__74.7803__0.99899_RS0578_RS0247_T7p_8e66ed27-07	CCTTGATGACGGATAACTCTAGGGATGTATTGAAGGAGGATTTCCGTCTCCACTTGGCTCCGGTTGTCCTCAGGGTGGTTTAGTGTGTGTTTAGGGTGTGTTTGTAAAGGGTCCCTATAGTGAGTCGTATTAACCTAAGATCGGTGAATACT
NBCTL1_8e66ed27-06_RS0015_Aqp4__ENSMUST00000079081__4645__30__0.4__67.0403__1_RS0820_RS0247_T7p_8e66ed27-07	CCTTGATGACGGATAACTCTAGGGATGTATTGAAGGAGGATTGTTTTCAGGGAAGTTATGTGCCAAAAGTGAGATGAAGATTGAGGGAAGAAAGGGTGTGTTTGTAAAGGGTCCCTATAGTGAGTCGTATTAACCTAAGATCGGTGAATACT
NBCTL1_8e66ed27-06_RS0578_RS0820_Aqp4__ENSMUST00000079081__3751__30__0.53333__71.7836__1_RS0015_T7p_8e66ed27-07	CCTTGATGACGGATAACTCTAGGGTGGTTTAGTGTGTGTTTGATGAAGATTGAGGGAAGAATCCTCCTGAGGGAACAGACAGTTGGCATTGAGGGATGTATTGAAGGAGGATCCCTATAGTGAGTCGTATTAACCTAAGATCGGTGAATACT
NBCTL1_8e66ed27-06_RS0247_Aqp4__ENSMUST00000079081__3761__30__0.53333__70.874__0.99829_RS0578_RS0820_T7p_8e66ed27-07	CCTTGATGACGGATAACTCTAAGGGTGTGTTTGTAAAGGGTGTCTGTGTTCTCCTCCTGAGGGAACAGACAAGGGTGGTTTAGTGTGTGTTTGATGAAGATTGAGGGAAGAACCCTATAGTGAGTCGTATTAACCTAAGATCGGTGAATACT
NBCTL1_8e66ed27-06_RS0015_RS0578_Aqp4__ENSMUST00000079081__2603__30__0.4__65.2402__0.99389_RS0247_T7p_8e66ed27-07	CCTTGATGACGGATAACTCTAGGGATGTATTGAAGGAGGATGGGTGGTTTAGTGTGTGTTTCTGCCATTAACAATAAGAAGTCACACACAGAAGGGTGTGTTTGTAAAGGGTCCCTATAGTGAGTCGTATTAACCTAAGATCGGTGAATACT
NBCTL1_8e66ed27-06_RS0247_Aqp4__ENSMUST00000079081__41__30__0.5__70.4972__1_RS0820_RS0015_T7p_8e66ed27-07	CCTTGATGACGGATAACTCTAAGGGTGTGTTTGTAAAGGGTGTCAGATTACGGGCACTTGTCTGATTGGGTAGATGAAGATTGAGGGAAGAAGGGATGTATTGAAGGAGGATCCCTATAGTGAGTCGTATTAACCTAAGATCGGTGAATACT
NBCTL1_8e66ed27-06_RS0578_RS0820_Aqp4__ENSMUST00000079081__878__30__0.5__70.3755__1_RS0015_T7p_8e66ed27-07	CCTTGATGACGGATAACTCTAGGGTGGTTTAGTGTGTGTTTGATGAAGATTGAGGGAAGAAACGTTTGAGCTCCACATCAGGACAGAAGACAGGGATGTATTGAAGGAGGATCCCTATAGTGAGTCGTATTAACCTAAGATCGGTGAATACT
NBCTL1_8e66ed27-06_RS0820_Aqp4__ENSMUST00000079081__315__30__0.5__71.2612__1_RS0247_RS0578_T7p_8e66ed27-07	CCTTGATGACGGATAACTCTAGATGAAGATTGAGGGAAGAATGAGGACCATGTCCACAGGTAAGGGGTTTTAAGGGTGTGTTTGTAAAGGGTGGGTGGTTTAGTGTGTGTTTCCCTATAGTGAGTCGTATTAACCTAAGATCGGTGAATACT
NBCTL1_8e66ed27-06_RS0015_Aqp4__ENSMUST00000079081__2016__30__0.4__65.4552__1_RS0578_RS0247_T7p_8e66ed27-07	CCTTGATGACGGATAACTCTAGGGATGTATTGAAGGAGGATCTCTGCTAGTATTTAGGGATCAAAATGGCAAGGGTGGTTTAGTGTGTGTTTAGGGTGTGTTTGTAAAGGGTCCCTATAGTGAGTCGTATTAACCTAAGATCGGTGAATACT
NBCTL1_8e66ed27-06_RS0247_RS0820_Aqp4__ENSMUST00000079081__1824__30__0.6__73.9125__1_RS0015_T7p_8e66ed27-07	CCTTGATGACGGATAACTCTAAGGGTGTGTTTGTAAAGGGTGATGAAGATTGAGGGAAGAAGCACACCTTGTTCCACCTCCCACCAGACTCAGGGATGTATTGAAGGAGGATCCCTATAGTGAGTCGTATTAACCTAAGATCGGTGAATACT
NBCTL1_8e66ed27-06_RS0820_Aqp4__ENSMUST00000079081__4288__30__0.5__71.823__1_RS0015_RS0578_T7p_8e66ed27-07	CCTTGATGACGGATAACTCTAGATGAAGATTGAGGGAAGAACAACATCACACAACAAAGGCCAGGCAAGGAAGGGATGTATTGAAGGAGGATGGGTGGTTTAGTGTGTGTTTCCCTATAGTGAGTCGTATTAACCTAAGATCGGTGAATACT
NBCTL1_8e66ed27-06_RS0578_Aqp4__ENSMUST00000079081__3690__30__0.5__69.0771__0.98755_RS0247_RS0820_T7p_8e66ed27-07	CCTTGATGACGGATAACTCTAGGGTGGTTTAGTGTGTGTTTCCTGATTTTTCCTCTCTGATCTCTGTGCGGAAGGGTGTGTTTGTAAAGGGTGATGAAGATTGAGGGAAGAACCCTATAGTGAGTCGTATTAACCTAAGATCGGTGAATACT
NBCTL1_8e66ed27-06_RS0578_Ar__ENSMUST00000052837__2872__30__0.5__71.6921__1_RS0763_RS0730_T7p_8e66ed27-07	CCTTGATGACGGATAACTCTAGGGTGGTTTAGTGTGTGTTTTGCCAGCATTGGAGTTTTCTCCTTCCTCCTAGGGTAGTGGGAATGATTTATAGTTGAGGTGGGAGAGTATTCCCTATAGTGAGTCGTATTAACCTAAGATCGGTGAATACT
NBCTL1_8e66ed27-06_RS0730_Ar__ENSMUST00000052837__1725__30__0.53333__71.7624__1_RS0578_RS1261_T7p_8e66ed27-07	CCTTGATGACGGATAACTCTAAGTTGAGGTGGGAGAGTATTCAATGCTTCCACACCCAATCCCATGGACACAGGGTGGTTTAGTGTGTGTTTGAGGAGTGGATAAATGGTGTCCCTATAGTGAGTCGTATTAACCTAAGATCGGTGAATACT
NBCTL1_8e66ed27-06_RS0763_RS1261_Ar__ENSMUST00000052837__5843__30__0.46667__68.9818__1_RS0578_T7p_8e66ed27-07	CCTTGATGACGGATAACTCTAGGGTAGTGGGAATGATTTATGAGGAGTGGATAAATGGTGTTAGTACCAACCAAAAGAGTCAGCTTGGCAGAGGGTGGTTTAGTGTGTGTTTCCCTATAGTGAGTCGTATTAACCTAAGATCGGTGAATACT
NBCTL1_8e66ed27-06_RS1261_Ar__ENSMUST00000052837__3530__30__0.53333__72.0667__1_RS0730_RS0763_T7p_8e66ed27-07	CCTTGATGACGGATAACTCTAGAGGAGTGGATAAATGGTGTATAGGCTGCACAGAATCCAGGAGCTTGGTGAAGTTGAGGTGGGAGAGTATTGGGTAGTGGGAATGATTTATCCCTATAGTGAGTCGTATTAACCTAAGATCGGTGAATACT
NBCTL1_8e66ed27-06_RS0578_Ar__ENSMUST00000052837__6810__30__0.46667__68.4056__1_RS0730_RS0763_T7p_8e66ed27-07	CCTTGATGACGGATAACTCTAGGGTGGTTTAGTGTGTGTTTTCCTACCAAGCACTGTAAACCTCTTTGGAGAAGTTGAGGTGGGAGAGTATTGGGTAGTGGGAATGATTTATCCCTATAGTGAGTCGTATTAACCTAAGATCGGTGAATACT
NBCTL1_8e66ed27-06_RS0730_Ar__ENSMUST00000052837__6696__30__0.46667__69.0235__1_RS0578_RS1261_T7p_8e66ed27-07	CCTTGATGACGGATAACTCTAAGTTGAGGTGGGAGAGTATTGAGCATAGTGCACCAGCAACATTCACTCTAAGGGTGGTTTAGTGTGTGTTTGAGGAGTGGATAAATGGTGTCCCTATAGTGAGTCGTATTAACCTAAGATCGGTGAATACT
NBCTL1_8e66ed27-06_RS0578_Ar__ENSMUST00000052837__3640__30__0.5__70.2964__1_RS1261_RS0763_T7p_8e66ed27-07	CCTTGATGACGGATAACTCTAGGGTGGTTTAGTGTGTGTTTTCTTGGGCACTTGCACAGAGATGATCTCTGAGAGGAGTGGATAAATGGTGTGGGTAGTGGGAATGATTTATCCCTATAGTGAGTCGTATTAACCTAAGATCGGTGAATACT
NBCTL1_8e66ed27-06_RS0730_RS1261_Ar__ENSMUST00000052837__3459__30__0.43333__70.0723__1_RS0763_T7p_8e66ed27-07	CCTTGATGACGGATAACTCTAAGTTGAGGTGGGAGAGTATTGAGGAGTGGATAAATGGTGTTTTGCATGCAATGATGCGATCGAGTTCCTTAGGGTAGTGGGAATGATTTATCCCTATAGTGAGTCGTATTAACCTAAGATCGGTGAATACT
NBCTL1_8e66ed27-06_RS0730_Ar__ENSMUST00000052837__7840__30__0.4__65.1214__1_RS0763_RS0578_T7p_8e66ed27-07	CCTTGATGACGGATAACTCTAAGTTGAGGTGGGAGAGTATTGCCTTCAAAGATTTTCAAGGAGATAAGTGGAGGGTAGTGGGAATGATTTATGGGTGGTTTAGTGTGTGTTTCCCTATAGTGAGTCGTATTAACCTAAGATCGGTGAATACT
NBCTL1_8e66ed27-06_RS1261_RS0578_Ar__ENSMUST00000052837__2040__30__0.56667__72.9492__1_RS0730_T7p_8e66ed27-07	CCTTGATGACGGATAACTCTAGAGGAGTGGATAAATGGTGTGGGTGGTTTAGTGTGTGTTTGTATGCTGCTGCCTCGTCTAGTGCTCCAGAAAGTTGAGGTGGGAGAGTATTCCCTATAGTGAGTCGTATTAACCTAAGATCGGTGAATACT
NBCTL1_8e66ed27-06_RS0578_Ar__ENSMUST00000052837__5535__30__0.4__65.3025__1_RS0763_RS1261_T7p_8e66ed27-07	CCTTGATGACGGATAACTCTAGGGTGGTTTAGTGTGTGTTTGACAACTATGGTGGAGATTCGAAGTAACTTAGGGTAGTGGGAATGATTTATGAGGAGTGGATAAATGGTGTCCCTATAGTGAGTCGTATTAACCTAAGATCGGTGAATACT
NBCTL1_8e66ed27-06_RS0763_Ar__ENSMUST00000052837__2660__30__0.56667__73.2318__1_RS0730_RS1261_T7p_8e66ed27-07	CCTTGATGACGGATAACTCTAGGGTAGTGGGAATGATTTATCAGCTGCCACAAGTGAGAGCTCCGTAGTGAAAGTTGAGGTGGGAGAGTATTGAGGAGTGGATAAATGGTGTCCCTATAGTGAGTCGTATTAACCTAAGATCGGTGAATACT
NBCTL1_8e66ed27-06_RS0730_Ar__ENSMUST00000052837__9315__30__0.4__67.4351__0.93004_RS0578_RS0763_T7p_8e66ed27-07	CCTTGATGACGGATAACTCTAAGTTGAGGTGGGAGAGTATTGGGTCAAAGGCTGTTTTGTTTTTTGCTCTAAGGGTGGTTTAGTGTGTGTTTGGGTAGTGGGAATGATTTATCCCTATAGTGAGTCGTATTAACCTAAGATCGGTGAATACT
NBCTL1_8e66ed27-06_RS1261_Ar__ENSMUST00000052837__4547__30__0.43333__67.4589__0.98715_RS0730_RS0578_T7p_8e66ed27-07	CCTTGATGACGGATAACTCTAGAGGAGTGGATAAATGGTGTGAGAAAAGGATTGGAAGGAAGAGGCATTCAAAGTTGAGGTGGGAGAGTATTGGGTGGTTTAGTGTGTGTTTCCCTATAGTGAGTCGTATTAACCTAAGATCGGTGAATACT
NBCTL1_8e66ed27-06_RS0763_RS0578_Ar__ENSMUST00000052837__6407__30__0.4__66.2133__1_RS1261_T7p_8e66ed27-07	CCTTGATGACGGATAACTCTAGGGTAGTGGGAATGATTTATGGGTGGTTTAGTGTGTGTTTGGAGTTTAGTTGGTGTTGCTTTAATTGCACAGAGGAGTGGATAAATGGTGTCCCTATAGTGAGTCGTATTAACCTAAGATCGGTGAATACT
NBCTL1_8e66ed27-06_RS0763_Ar__ENSMUST00000052837__4288__30__0.4__66.399__0.98647_RS0730_RS1261_T7p_8e66ed27-07	CCTTGATGACGGATAACTCTAGGGTAGTGGGAATGATTTATCAAAAACAGTGACTCCTCGTGGATTTGTAAAAGTTGAGGTGGGAGAGTATTGAGGAGTGGATAAATGGTGTCCCTATAGTGAGTCGTATTAACCTAAGATCGGTGAATACT
NBCTL1_8e66ed27-06_RS0578_RS0763_Ar__ENSMUST00000052837__6790__30__0.43333__66.384__1_RS0730_T7p_8e66ed27-07	CCTTGATGACGGATAACTCTAGGGTGGTTTAGTGTGTGTTTGGGTAGTGGGAATGATTTATCTCTTTGGAGATGATCACCTTGACTTCTCTAAGTTGAGGTGGGAGAGTATTCCCTATAGTGAGTCGTATTAACCTAAGATCGGTGAATACT
NBCTL1_8e66ed27-06_RS0730_Ar__ENSMUST00000052837__9726__30__0.4__66.4168__1_RS0578_RS1261_T7p_8e66ed27-07	CCTTGATGACGGATAACTCTAAGTTGAGGTGGGAGAGTATTACTGCCAAATTAATCTCCAGGGTAGTGTAAAGGGTGGTTTAGTGTGTGTTTGAGGAGTGGATAAATGGTGTCCCTATAGTGAGTCGTATTAACCTAAGATCGGTGAATACT
NBCTL1_8e66ed27-06_RS0763_Ar__ENSMUST00000052837__9257__30__0.5__70.8324__0.93811_RS1261_RS0578_T7p_8e66ed27-07	CCTTGATGACGGATAACTCTAGGGTAGTGGGAATGATTTATGCTTTTTTGGGGGGGTAAAGAGAACTCCCAAGAGGAGTGGATAAATGGTGTGGGTGGTTTAGTGTGTGTTTCCCTATAGTGAGTCGTATTAACCTAAGATCGGTGAATACT
NBCTL1_8e66ed27-06_RS0730_RS0763_Ar__ENSMUST00000052837__9659__30__0.46667__68.4663__1_RS1261_T7p_8e66ed27-07	CCTTGATGACGGATAACTCTAAGTTGAGGTGGGAGAGTATTGGGTAGTGGGAATGATTTATGTCAATCTGTCTACAGGAAAGCAGGGATGTAGAGGAGTGGATAAATGGTGTCCCTATAGTGAGTCGTATTAACCTAAGATCGGTGAATACT
NBCTL1_8e66ed27-06_RS0578_RS0763_Ar__ENSMUST00000052837__2827__30__0.5__69.1753__1_RS0730_T7p_8e66ed27-07	CCTTGATGACGGATAACTCTAGGGTGGTTTAGTGTGTGTTTGGGTAGTGGGAATGATTTATCAAGTTTCTTCAGCTTACGAGCTCCCAGAGAAGTTGAGGTGGGAGAGTATTCCCTATAGTGAGTCGTATTAACCTAAGATCGGTGAATACT
NBCTL1_8e66ed27-06_RS1261_Ar__ENSMUST00000052837__8032__30__0.5__69.9081__1_RS0730_RS0578_T7p_8e66ed27-07	CCTTGATGACGGATAACTCTAGAGGAGTGGATAAATGGTGTACAACCCCTCCCCACAAAGTCTTCTAAGTCAAGTTGAGGTGGGAGAGTATTGGGTGGTTTAGTGTGTGTTTCCCTATAGTGAGTCGTATTAACCTAAGATCGGTGAATACT
NBCTL1_8e66ed27-06_RS1261_Ar__ENSMUST00000052837__4681__30__0.43333__67.8881__0.94149_RS0578_RS0763_T7p_8e66ed27-07	CCTTGATGACGGATAACTCTAGAGGAGTGGATAAATGGTGTTCAGACCTTTCCACTTTCTTCTCACTGACAAGGGTGGTTTAGTGTGTGTTTGGGTAGTGGGAATGATTTATCCCTATAGTGAGTCGTATTAACCTAAGATCGGTGAATACT
NBCTL1_8e66ed27-06_RS0730_RS0763_Ar__ENSMUST00000052837__337__30__0.6__74.2177__1_RS1261_T7p_8e66ed27-07	CCTTGATGACGGATAACTCTAAGTTGAGGTGGGAGAGTATTGGGTAGTGGGAATGATTTATGGTTGGCCAGAAAGCCTGCCTAGTCAGCTCAGAGGAGTGGATAAATGGTGTCCCTATAGTGAGTCGTATTAACCTAAGATCGGTGAATACT
NBCTL1_8e66ed27-06_RS0578_RS0730_Ar__ENSMUST00000052837__2540__30__0.53333__71.6464__1_RS0763_T7p_8e66ed27-07	CCTTGATGACGGATAACTCTAGGGTGGTTTAGTGTGTGTTTAGTTGAGGTGGGAGAGTATTAAACGCATGTCCCCATAAGGTCCGGAGTAGAGGGTAGTGGGAATGATTTATCCCTATAGTGAGTCGTATTAACCTAAGATCGGTGAATACT
NBCTL1_8e66ed27-06_RS1261_Ar__ENSMUST00000052837__4478__30__0.46667__68.5178__1_RS0578_RS0730_T7p_8e66ed27-07	CCTTGATGACGGATAACTCTAGAGGAGTGGATAAATGGTGTCAAGGAACTACACTGCAACTGAGCACTCTAAGGGTGGTTTAGTGTGTGTTTAGTTGAGGTGGGAGAGTATTCCCTATAGTGAGTCGTATTAACCTAAGATCGGTGAATACT
NBCTL1_8e66ed27-06_RS1261_Ar__ENSMUST00000052837__7653__30__0.53333__72.5163__1_RS0578_RS0763_T7p_8e66ed27-07	CCTTGATGACGGATAACTCTAGAGGAGTGGATAAATGGTGTTGACCTGTGACCCAGGCAATTAGTGGAGGAAGGGTGGTTTAGTGTGTGTTTGGGTAGTGGGAATGATTTATCCCTATAGTGAGTCGTATTAACCTAAGATCGGTGAATACT
NBCTL1_8e66ed27-06_RS0730_Ar__ENSMUST00000052837__3923__30__0.46667__69.9396__1_RS1261_RS0763_T7p_8e66ed27-07	CCTTGATGACGGATAACTCTAAGTTGAGGTGGGAGAGTATTGCCACAATACGCAGCAGATTCAAAATGTGCAGAGGAGTGGATAAATGGTGTGGGTAGTGGGAATGATTTATCCCTATAGTGAGTCGTATTAACCTAAGATCGGTGAATACT
NBCTL1_8e66ed27-06_RS0578_RS0730_Ar__ENSMUST00000052837__2302__30__0.43333__67.247__1_RS0763_T7p_8e66ed27-07	CCTTGATGACGGATAACTCTAGGGTGGTTTAGTGTGTGTTTAGTTGAGGTGGGAGAGTATTATAATTGGCCTTCTTCAGCTGTGAAGAGAGAGGGTAGTGGGAATGATTTATCCCTATAGTGAGTCGTATTAACCTAAGATCGGTGAATACT
NBCTL1_8e66ed27-06_RS0578_Ar__ENSMUST00000052837__4941__30__0.4__66.4982__1_RS0730_RS1261_T7p_8e66ed27-07	CCTTGATGACGGATAACTCTAGGGTGGTTTAGTGTGTGTTTCCTTGGCTTAAATGCATTTTGGTGAAGTTCAAGTTGAGGTGGGAGAGTATTGAGGAGTGGATAAATGGTGTCCCTATAGTGAGTCGTATTAACCTAAGATCGGTGAATACT
NBCTL1_8e66ed27-06_RS0763_RS1261_Ar__ENSMUST00000052837__1579__30__0.53333__71.7725__1_RS0578_T7p_8e66ed27-07	CCTTGATGACGGATAACTCTAGGGTAGTGGGAATGATTTATGAGGAGTGGATAAATGGTGTCTTCGGAGATTACCTCCTGCTGCTGTTGGTAGGGTGGTTTAGTGTGTGTTTCCCTATAGTGAGTCGTATTAACCTAAGATCGGTGAATACT
NBCTL1_8e66ed27-06_RS0763_Ar__ENSMUST00000052837__2150__30__0.5__69.7921__1_RS0730_RS1261_T7p_8e66ed27-07	CCTTGATGACGGATAACTCTAGGGTAGTGGGAATGATTTATCCGTAGTCCAATGGGTTCTCCAGCTTGATAAAGTTGAGGTGGGAGAGTATTGAGGAGTGGATAAATGGTGTCCCTATAGTGAGTCGTATTAACCTAAGATCGGTGAATACT
NBCTL1_8e66ed27-06_RS0578_RS0763_Ar__ENSMUST00000052837__9361__30__0.4__67.3167__1_RS0730_T7p_8e66ed27-07	CCTTGATGACGGATAACTCTAGGGTGGTTTAGTGTGTGTTTGGGTAGTGGGAATGATTTATACATTACCTGCTTCCTGGCCAGATTAAATTAAGTTGAGGTGGGAGAGTATTCCCTATAGTGAGTCGTATTAACCTAAGATCGGTGAATACT
NBCTL1_8e66ed27-06_RS0730_RS1261_Ar__ENSMUST00000052837__7458__30__0.4__65.8975__1_RS0578_T7p_8e66ed27-07	CCTTGATGACGGATAACTCTAAGTTGAGGTGGGAGAGTATTGAGGAGTGGATAAATGGTGTGAGGGCAAGGCTATAAATGAATGAATCAGTAGGGTGGTTTAGTGTGTGTTTCCCTATAGTGAGTCGTATTAACCTAAGATCGGTGAATACT
NBCTL1_8e66ed27-06_RS0578_Ar__ENSMUST00000052837__9408__30__0.43333__67.8243__1_RS1261_RS0763_T7p_8e66ed27-07	CCTTGATGACGGATAACTCTAGGGTGGTTTAGTGTGTGTTTAAGTAGAACCTTGCTACACTCAACCAGGATAGAGGAGTGGATAAATGGTGTGGGTAGTGGGAATGATTTATCCCTATAGTGAGTCGTATTAACCTAAGATCGGTGAATACT
NBCTL1_8e66ed27-06_RS1261_RS0763_Ar__ENSMUST00000052837__8881__30__0.43333__68.4505__1_RS0730_T7p_8e66ed27-07	CCTTGATGACGGATAACTCTAGAGGAGTGGATAAATGGTGTGGGTAGTGGGAATGATTTATAACTGCCCTTCTCTAACAAGGATGGTGAAAAAGTTGAGGTGGGAGAGTATTCCCTATAGTGAGTCGTATTAACCTAAGATCGGTGAATACT
NBCTL1_8e66ed27-06_RS0763_Ar__ENSMUST00000052837__5241__30__0.4__65.7635__1_RS0730_RS0578_T7p_8e66ed27-07	CCTTGATGACGGATAACTCTAGGGTAGTGGGAATGATTTATCCCCTTTAATTGTTCTGAGGAGGAAATTGAAAGTTGAGGTGGGAGAGTATTGGGTGGTTTAGTGTGTGTTTCCCTATAGTGAGTCGTATTAACCTAAGATCGGTGAATACT
NBCTL1_8e66ed27-06_RS0578_Ar__ENSMUST00000052837__4890__30__0.6__74.8624__1_RS0730_RS1261_T7p_8e66ed27-07	CCTTGATGACGGATAACTCTAGGGTGGTTTAGTGTGTGTTTCTTGTGCAGGGAGAATGTGGCTGCATGGGGAAGTTGAGGTGGGAGAGTATTGAGGAGTGGATAAATGGTGTCCCTATAGTGAGTCGTATTAACCTAAGATCGGTGAATACT
NBCTL1_8e66ed27-06_RS0578_RS1261_Ar__ENSMUST00000052837__8966__30__0.53333__71.4473__1_RS0763_T7p_8e66ed27-07	CCTTGATGACGGATAACTCTAGGGTGGTTTAGTGTGTGTTTGAGGAGTGGATAAATGGTGTCACCCAGTAGCAAGAGCACCTCAATTGCAGAGGGTAGTGGGAATGATTTATCCCTATAGTGAGTCGTATTAACCTAAGATCGGTGAATACT
NBCTL1_8e66ed27-06_RS0763_Ar__ENSMUST00000052837__5485__30__0.43333__68.228__1_RS1261_RS0730_T7p_8e66ed27-07	CCTTGATGACGGATAACTCTAGGGTAGTGGGAATGATTTATATGGCAATAGAGGAGGATGAGCAAACTGATAGAGGAGTGGATAAATGGTGTAGTTGAGGTGGGAGAGTATTCCCTATAGTGAGTCGTATTAACCTAAGATCGGTGAATACT
NBCTL1_8e66ed27-06_RS0730_RS0763_Ar__ENSMUST00000052837__2720__30__0.4__65.929__1_RS0578_T7p_8e66ed27-07	CCTTGATGACGGATAACTCTAAGTTGAGGTGGGAGAGTATTGGGTAGTGGGAATGATTTATTTTCTGCTGGCACATAGATACTTCTGTTTCAGGGTGGTTTAGTGTGTGTTTCCCTATAGTGAGTCGTATTAACCTAAGATCGGTGAATACT
NBCTL1_8e66ed27-06_RS0578_Ar__ENSMUST00000052837__574__30__0.4__66.4034__0.87426_RS0730_RS1261_T7p_8e66ed27-07	CCTTGATGACGGATAACTCTAGGGTGGTTTAGTGTGTGTTTCCCTAGCTGCCTTTTCATCTTTTCATTTCTAAGTTGAGGTGGGAGAGTATTGAGGAGTGGATAAATGGTGTCCCTATAGTGAGTCGTATTAACCTAAGATCGGTGAATACT
NBCTL1_8e66ed27-06_RS0763_Ar__ENSMUST00000052837__3570__30__0.43333__66.9212__1_RS0578_RS1261_T7p_8e66ed27-07	CCTTGATGACGGATAACTCTAGGGTAGTGGGAATGATTTATGATTAGCAGGTCAAAAGTGAACTGATGCAGAGGGTGGTTTAGTGTGTGTTTGAGGAGTGGATAAATGGTGTCCCTATAGTGAGTCGTATTAACCTAAGATCGGTGAATACT
NBCTL1_8e66ed27-06_RS0730_RS0763_Ar__ENSMUST00000052837__9957__30__0.43333__68.2481__1_RS1261_T7p_8e66ed27-07	CCTTGATGACGGATAACTCTAAGTTGAGGTGGGAGAGTATTGGGTAGTGGGAATGATTTATACAAAAAGAGAACAGAACACTAGCGCTTGGAGAGGAGTGGATAAATGGTGTCCCTATAGTGAGTCGTATTAACCTAAGATCGGTGAATACT
NBCTL1_8e66ed27-06_RS0578_RS0763_Ar__ENSMUST00000052837__8655__30__0.6__74.6017__0.96689_RS0730_T7p_8e66ed27-07	CCTTGATGACGGATAACTCTAGGGTGGTTTAGTGTGTGTTTGGGTAGTGGGAATGATTTATCCCTTTCCTCTTCCACCCCTTTGCAAGGCCAAGTTGAGGTGGGAGAGTATTCCCTATAGTGAGTCGTATTAACCTAAGATCGGTGAATACT
NBCTL1_8e66ed27-06_RS0730_RS0578_Ar__ENSMUST00000052837__899__30__0.6__74.7042__1_RS1261_T7p_8e66ed27-07	CCTTGATGACGGATAACTCTAAGTTGAGGTGGGAGAGTATTGGGTGGTTTAGTGTGTGTTTTAGTATCTGCAGCTAGCTGCCCACCTGCGGAGAGGAGTGGATAAATGGTGTCCCTATAGTGAGTCGTATTAACCTAAGATCGGTGAATACT
NBCTL1_8e66ed27-06_RS1261_RS0578_Ar__ENSMUST00000052837__5179__30__0.5__72.5273__1_RS0763_T7p_8e66ed27-07	CCTTGATGACGGATAACTCTAGAGGAGTGGATAAATGGTGTGGGTGGTTTAGTGTGTGTTTTGGAGGACAAGGGCAAGATGCCCATTTTGTAGGGTAGTGGGAATGATTTATCCCTATAGTGAGTCGTATTAACCTAAGATCGGTGAATACT
NBCTL1_8e66ed27-06_RS0763_RS0730_Ar__ENSMUST00000052837__9227__30__0.4__66.094__1_RS1261_T7p_8e66ed27-07	CCTTGATGACGGATAACTCTAGGGTAGTGGGAATGATTTATAGTTGAGGTGGGAGAGTATTGCGATCTGTTACCTTGACTGAAATTTCAGAAGAGGAGTGGATAAATGGTGTCCCTATAGTGAGTCGTATTAACCTAAGATCGGTGAATACT
NBCTL1_8e66ed27-06_RS0578_RS0763_Ar__ENSMUST00000052837__1925__30__0.46667__70.3782__1_RS0730_T7p_8e66ed27-07	CCTTGATGACGGATAACTCTAGGGTGGTTTAGTGTGTGTTTGGGTAGTGGGAATGATTTATTCCAATCCTTTGGCGTAACCTCCCTTGAAAAAGTTGAGGTGGGAGAGTATTCCCTATAGTGAGTCGTATTAACCTAAGATCGGTGAATACT
NBCTL1_8e66ed27-06_RS0730_RS0578_Ar__ENSMUST00000052837__7948__30__0.43333__69.7723__1_RS1261_T7p_8e66ed27-07	CCTTGATGACGGATAACTCTAAGTTGAGGTGGGAGAGTATTGGGTGGTTTAGTGTGTGTTTAATGCTTGCTCCTTCCCTGCCCTTAAAAAAAGAGGAGTGGATAAATGGTGTCCCTATAGTGAGTCGTATTAACCTAAGATCGGTGAATACT
NBCTL1_8e66ed27-06_RS1261_RS0578_Ar__ENSMUST00000052837__3867__30__0.4__66.4875__0.90196_RS0763_T7p_8e66ed27-07	CCTTGATGACGGATAACTCTAGAGGAGTGGATAAATGGTGTGGGTGGTTTAGTGTGTGTTTGAAGAAAAAAAAAGAAGGAGAAGCCCAGGAAGGGTAGTGGGAATGATTTATCCCTATAGTGAGTCGTATTAACCTAAGATCGGTGAATACT
NBCTL1_8e66ed27-06_RS1261_RS0730_Ar__ENSMUST00000052837__8977__30__0.6__74.1396__1_RS0763_T7p_8e66ed27-07	CCTTGATGACGGATAACTCTAGAGGAGTGGATAAATGGTGTAGTTGAGGTGGGAGAGTATTGAGCACACGGACACCCAGTAGCAAGAGCACAGGGTAGTGGGAATGATTTATCCCTATAGTGAGTCGTATTAACCTAAGATCGGTGAATACT
NBCTL1_8e66ed27-06_RS0730_RS0763_Ar__ENSMUST00000052837__1009__30__0.56667__73.3874__1_RS0578_T7p_8e66ed27-07	CCTTGATGACGGATAACTCTAAGTTGAGGTGGGAGAGTATTGGGTAGTGGGAATGATTTATTTCCCAGCCCTAACTGCACCTCCATCCTTGAGGGTGGTTTAGTGTGTGTTTCCCTATAGTGAGTCGTATTAACCTAAGATCGGTGAATACT
NBCTL1_8e66ed27-06_RS1261_Ar__ENSMUST00000052837__5782__30__0.5__68.2976__1_RS0730_RS0578_T7p_8e66ed27-07	CCTTGATGACGGATAACTCTAGAGGAGTGGATAAATGGTGTGGTGAAGAGCTGAGTGAGGAGGAATGATACAAGTTGAGGTGGGAGAGTATTGGGTGGTTTAGTGTGTGTTTCCCTATAGTGAGTCGTATTAACCTAAGATCGGTGAATACT
NBCTL1_8e66ed27-06_RS1261_RS0763_Ar__ENSMUST00000052837__1735__30__0.46667__69.4934__1_RS0578_T7p_8e66ed27-07	CCTTGATGACGGATAACTCTAGAGGAGTGGATAAATGGTGTGGGTAGTGGGAATGATTTATTCAGATGTTCCAATGCTTCCACACCCAATCAGGGTGGTTTAGTGTGTGTTTCCCTATAGTGAGTCGTATTAACCTAAGATCGGTGAATACT
NBCTL1_8e66ed27-06_RS0763_RS0730_Ar__ENSMUST00000052837__433__30__0.53333__73.214__1_RS1261_T7p_8e66ed27-07	CCTTGATGACGGATAACTCTAGGGTAGTGGGAATGATTTATAGTTGAGGTGGGAGAGTATTCCTTCCTTGCAATGTGCAACAAGCTCCCCTAGAGGAGTGGATAAATGGTGTCCCTATAGTGAGTCGTATTAACCTAAGATCGGTGAATACT
NBCTL1_8e66ed27-06_RS0730_Ar__ENSMUST00000052837__4920__30__0.5__70.5611__1_RS0578_RS0763_T7p_8e66ed27-07	CCTTGATGACGGATAACTCTAAGTTGAGGTGGGAGAGTATTGTGAAGTTCAGGGCCACTGAACACTGAAGAAGGGTGGTTTAGTGTGTGTTTGGGTAGTGGGAATGATTTATCCCTATAGTGAGTCGTATTAACCTAAGATCGGTGAATACT
NBCTL1_8e66ed27-06_RS1261_RS0730_Ar__ENSMUST00000052837__3047__30__0.46667__68.947__1_RS0578_T7p_8e66ed27-07	CCTTGATGACGGATAACTCTAGAGGAGTGGATAAATGGTGTAGTTGAGGTGGGAGAGTATTCCAAGCTCATTGAGGCTAGATAACAAGGCAAGGGTGGTTTAGTGTGTGTTTCCCTATAGTGAGTCGTATTAACCTAAGATCGGTGAATACT
NBCTL1_8e66ed27-06_RS1261_RS0763_Ar__ENSMUST00000052837__2997__30__0.6__74.3855__1_RS0578_T7p_8e66ed27-07	CCTTGATGACGGATAACTCTAGAGGAGTGGATAAATGGTGTGGGTAGTGGGAATGATTTATGTTGTCATGTCCGGCACACACCACTCCTGGAGGGTGGTTTAGTGTGTGTTTCCCTATAGTGAGTCGTATTAACCTAAGATCGGTGAATACT
NBCTL1_8e66ed27-06_RS1261_Ar__ENSMUST00000052837__3620__30__0.43333__67.3193__1_RS0763_RS0730_T7p_8e66ed27-07	CCTTGATGACGGATAACTCTAGAGGAGTGGATAAATGGTGTATGATCTCTGCCATCATTTCAGGAAAGTCCAGGGTAGTGGGAATGATTTATAGTTGAGGTGGGAGAGTATTCCCTATAGTGAGTCGTATTAACCTAAGATCGGTGAATACT
NBCTL1_8e66ed27-06_RS0578_Ar__ENSMUST00000052837__1223__30__0.53333__71.6512__1_RS0763_RS0730_T7p_8e66ed27-07	CCTTGATGACGGATAACTCTAGGGTGGTTTAGTGTGTGTTTATGTGGGCTTGAGGAGAACCATCCTCAGTGAGGGTAGTGGGAATGATTTATAGTTGAGGTGGGAGAGTATTCCCTATAGTGAGTCGTATTAACCTAAGATCGGTGAATACT
NBCTL1_8e66ed27-06_RS1261_RS0578_Ar__ENSMUST00000052837__7791__30__0.5__70.6802__1_RS0730_T7p_8e66ed27-07	CCTTGATGACGGATAACTCTAGAGGAGTGGATAAATGGTGTGGGTGGTTTAGTGTGTGTTTAAAGGCAGCCGGGACAGAAACTTCTTACTCAAGTTGAGGTGGGAGAGTATTCCCTATAGTGAGTCGTATTAACCTAAGATCGGTGAATACT
NBCTL1_8e66ed27-06_RS0763_Ar__ENSMUST00000052837__9821__30__0.43333__67.4096__1_RS1261_RS0578_T7p_8e66ed27-07	CCTTGATGACGGATAACTCTAGGGTAGTGGGAATGATTTATAATGCTTTCTCTCTTTGCTCTCTCCACATCAGAGGAGTGGATAAATGGTGTGGGTGGTTTAGTGTGTGTTTCCCTATAGTGAGTCGTATTAACCTAAGATCGGTGAATACT
NBCTL1_8e66ed27-06_RS0730_Ar__ENSMUST00000052837__1495__30__0.53333__73.6757__1_RS0763_RS1261_T7p_8e66ed27-07	CCTTGATGACGGATAACTCTAAGTTGAGGTGGGAGAGTATTGCATGGTGCCGGCCTCGTTCAAAATGTCTTAGGGTAGTGGGAATGATTTATGAGGAGTGGATAAATGGTGTCCCTATAGTGAGTCGTATTAACCTAAGATCGGTGAATACT
NBCTL1_8e66ed27-06_RS0578_RS0730_Ar__ENSMUST00000052837__9145__30__0.4__66.1035__1_RS0763_T7p_8e66ed27-07	CCTTGATGACGGATAACTCTAGGGTGGTTTAGTGTGTGTTTAGTTGAGGTGGGAGAGTATTCCCCAGGGTCAAACTCTTAATTGAAGAAAAAGGGTAGTGGGAATGATTTATCCCTATAGTGAGTCGTATTAACCTAAGATCGGTGAATACT
NBCTL1_8e66ed27-06_RS0578_Ar__ENSMUST00000052837__9351__30__0.4__65.9031__1_RS0730_RS1261_T7p_8e66ed27-07	CCTTGATGACGGATAACTCTAGGGTGGTTTAGTGTGTGTTTCTTCCTGGCCAGATTAAATTGGGTCATATTAAGTTGAGGTGGGAGAGTATTGAGGAGTGGATAAATGGTGTCCCTATAGTGAGTCGTATTAACCTAAGATCGGTGAATACT
NBCTL1_8e66ed27-06_RS0578_RS1261_Ar__ENSMUST00000052837__5199__30__0.43333__66.9574__1_RS0763_T7p_8e66ed27-07	CCTTGATGACGGATAACTCTAGGGTGGTTTAGTGTGTGTTTGAGGAGTGGATAAATGGTGTTGGGAGGAATATATTGTCTCTGGAGGACAAAGGGTAGTGGGAATGATTTATCCCTATAGTGAGTCGTATTAACCTAAGATCGGTGAATACT
NBCTL1_8e66ed27-06_RS0730_Ar__ENSMUST00000052837__7568__30__0.43333__66.9793__0.99597_RS0763_RS1261_T7p_8e66ed27-07	CCTTGATGACGGATAACTCTAAGTTGAGGTGGGAGAGTATTGCAAGTCAGTTGTCTTCAGAAAACCTTCTGAGGGTAGTGGGAATGATTTATGAGGAGTGGATAAATGGTGTCCCTATAGTGAGTCGTATTAACCTAAGATCGGTGAATACT
NBCTL1_8e66ed27-06_RS0763_Ar__ENSMUST00000052837__2440__30__0.56667__72.8075__1_RS0730_RS0578_T7p_8e66ed27-07	CCTTGATGACGGATAACTCTAGGGTAGTGGGAATGATTTATCACCAGGATACCACACTTCGGAGGCAGAGTAAGTTGAGGTGGGAGAGTATTGGGTGGTTTAGTGTGTGTTTCCCTATAGTGAGTCGTATTAACCTAAGATCGGTGAATACT
NBCTL1_8e66ed27-06_RS0578_RS0730_Ar__ENSMUST00000052837__9103__30__0.46667__67.7161__1_RS1261_T7p_8e66ed27-07	CCTTGATGACGGATAACTCTAGGGTGGTTTAGTGTGTGTTTAGTTGAGGTGGGAGAGTATTCTCATGGGTAGCAAAGGATCTGTACCTACAAGAGGAGTGGATAAATGGTGTCCCTATAGTGAGTCGTATTAACCTAAGATCGGTGAATACT
NBCTL1_8e66ed27-06_RS1261_Ar__ENSMUST00000052837__2272__30__0.6__74.7049__0.86414_RS0763_RS0578_T7p_8e66ed27-07	CCTTGATGACGGATAACTCTAGAGGAGTGGATAAATGGTGTTATGCCAGGAAGAAGAGGTGGTGGCTGGGGAGGGTAGTGGGAATGATTTATGGGTGGTTTAGTGTGTGTTTCCCTATAGTGAGTCGTATTAACCTAAGATCGGTGAATACT
NBCTL1_8e66ed27-06_RS0730_Ar__ENSMUST00000052837__4810__30__0.4__65.7202__1_RS0763_RS1261_T7p_8e66ed27-07	CCTTGATGACGGATAACTCTAAGTTGAGGTGGGAGAGTATTTCATTCACTATCTCTAATGGGAGAATGGCTAGGGTAGTGGGAATGATTTATGAGGAGTGGATAAATGGTGTCCCTATAGTGAGTCGTATTAACCTAAGATCGGTGAATACT
NBCTL1_8e66ed27-06_RS0548_Arhgap36__ENSMUST00000114904__747__30__0.6__74.7848__1_RS0896_RS0708_T7p_8e66ed27-07	CCTTGATGACGGATAACTCTAGAGGGTTTGTAAGGTGAATAGCCGCTGTCCAATAGGCGATGAAAGCTGGGAGGGATTATGGGTTTGTAGTAGAGATTAGAGATGAGTTGGACCCTATAGTGAGTCGTATTAACCTAAGATCGGTGAATACT
NBCTL1_8e66ed27-06_RS0708_RS1316_Arhgap36__ENSMUST00000114904__2106__30__0.4__67.5537__1_RS0548_T7p_8e66ed27-07	CCTTGATGACGGATAACTCTAGAGATTAGAGATGAGTTGGAGAAGGTTGTAGTTAGGATGTTCTGCTTTTACCACCTGAAAATACCAAGCAAGAGGGTTTGTAAGGTGAATACCCTATAGTGAGTCGTATTAACCTAAGATCGGTGAATACT
NBCTL1_8e66ed27-06_RS0548_Arhgap36__ENSMUST00000114904__1934__30__0.5__70.1641__1_RS1316_RS0896_T7p_8e66ed27-07	CCTTGATGACGGATAACTCTAGAGGGTTTGTAAGGTGAATACCCCTGTCTGGCAACTTAGAGAAGGGAAAAAGAAGGTTGTAGTTAGGATGTGGGATTATGGGTTTGTAGTACCCTATAGTGAGTCGTATTAACCTAAGATCGGTGAATACT
NBCTL1_8e66ed27-06_RS1316_Arhgap36__ENSMUST00000114904__1158__30__0.46667__68.3963__1_RS0708_RS0896_T7p_8e66ed27-07	CCTTGATGACGGATAACTCTAGAAGGTTGTAGTTAGGATGTCAGTGATTTTATGCAGAGCCTTCAGCAGACAGAGATTAGAGATGAGTTGGAGGGATTATGGGTTTGTAGTACCCTATAGTGAGTCGTATTAACCTAAGATCGGTGAATACT
NBCTL1_8e66ed27-06_RS0548_RS0896_Arhgap36__ENSMUST00000114904__918__30__0.43333__68.096__0.99167_RS0708_T7p_8e66ed27-07	CCTTGATGACGGATAACTCTAGAGGGTTTGTAAGGTGAATAGGGATTATGGGTTTGTAGTACTTTGTCAAATAACTCACGGAGCTCAAGCAAGAGATTAGAGATGAGTTGGACCCTATAGTGAGTCGTATTAACCTAAGATCGGTGAATACT
NBCTL1_8e66ed27-06_RS0548_RS0708_Arhgap36__ENSMUST00000114904__1410__30__0.5__69.3258__1_RS1316_T7p_8e66ed27-07	CCTTGATGACGGATAACTCTAGAGGGTTTGTAAGGTGAATAGAGATTAGAGATGAGTTGGACACGCTTAGCAACCTCCTTCTGAATATGGGAGAAGGTTGTAGTTAGGATGTCCCTATAGTGAGTCGTATTAACCTAAGATCGGTGAATACT
NBCTL1_8e66ed27-06_RS0896_Arhgap36__ENSMUST00000114904__1450__30__0.53333__70.9984__1_RS1316_RS0548_T7p_8e66ed27-07	CCTTGATGACGGATAACTCTAGGGATTATGGGTTTGTAGTACGTCTGATAAAATCCAGGGCTTCAGGGCTGAGAAGGTTGTAGTTAGGATGTGAGGGTTTGTAAGGTGAATACCCTATAGTGAGTCGTATTAACCTAAGATCGGTGAATACT
NBCTL1_8e66ed27-06_RS1316_RS0896_Arhgap36__ENSMUST00000114904__757__30__0.56667__73.553__1_RS0708_T7p_8e66ed27-07	CCTTGATGACGGATAACTCTAGAAGGTTGTAGTTAGGATGTGGGATTATGGGTTTGTAGTAGATCCCAGAAGCCGCTGTCCAATAGGCGATAGAGATTAGAGATGAGTTGGACCCTATAGTGAGTCGTATTAACCTAAGATCGGTGAATACT
NBCTL1_8e66ed27-06_RS0896_RS0708_Arhgap36__ENSMUST00000114904__988__30__0.5__71.0079__1_RS0548_T7p_8e66ed27-07	CCTTGATGACGGATAACTCTAGGGATTATGGGTTTGTAGTAGAGATTAGAGATGAGTTGGACGAAAAAACTCCTTGAGGAGCTCAGCCACAAGAGGGTTTGTAAGGTGAATACCCTATAGTGAGTCGTATTAACCTAAGATCGGTGAATACT
NBCTL1_8e66ed27-06_RS0548_RS0708_Arhgap36__ENSMUST00000114904__1757__30__0.53333__71.9481__1_RS1316_T7p_8e66ed27-07	CCTTGATGACGGATAACTCTAGAGGGTTTGTAAGGTGAATAGAGATTAGAGATGAGTTGGAAGAGGGACCTGGGATTACATCAGCGTCTGAAGAAGGTTGTAGTTAGGATGTCCCTATAGTGAGTCGTATTAACCTAAGATCGGTGAATACT
NBCTL1_8e66ed27-06_RS0548_Arhgap36__ENSMUST00000114904__1330__30__0.43333__67.4756__1_RS0896_RS1316_T7p_8e66ed27-07	CCTTGATGACGGATAACTCTAGAGGGTTTGTAAGGTGAATATTGACAGATGCAACATAGTGATCAATCCCCAGGGATTATGGGTTTGTAGTAGAAGGTTGTAGTTAGGATGTCCCTATAGTGAGTCGTATTAACCTAAGATCGGTGAATACT
NBCTL1_8e66ed27-06_RS0708_RS1316_Arhgap36__ENSMUST00000114904__1813__30__0.56667__73.4885__1_RS0896_T7p_8e66ed27-07	CCTTGATGACGGATAACTCTAGAGATTAGAGATGAGTTGGAGAAGGTTGTAGTTAGGATGTGCTCCTTCCTCTTTGTCAGGGGAACCAGCAAGGGATTATGGGTTTGTAGTACCCTATAGTGAGTCGTATTAACCTAAGATCGGTGAATACT
NBCTL1_8e66ed27-06_RS0708_RS0548_Arhgap36__ENSMUST00000114904__1601__30__0.6__73.5278__1_RS0896_T7p_8e66ed27-07	CCTTGATGACGGATAACTCTAGAGATTAGAGATGAGTTGGAGAGGGTTTGTAAGGTGAATACACATCTGGGGCTCCTTCGGGGTCTTCATCAGGGATTATGGGTTTGTAGTACCCTATAGTGAGTCGTATTAACCTAAGATCGGTGAATACT
NBCTL1_8e66ed27-06_RS1316_RS0548_Arhgap36__ENSMUST00000114904__1008__30__0.46667__69.2015__1_RS0708_T7p_8e66ed27-07	CCTTGATGACGGATAACTCTAGAAGGTTGTAGTTAGGATGTGAGGGTTTGTAAGGTGAATAGCAGAGGGTCCTTCATCTCACGAAAAAACTAGAGATTAGAGATGAGTTGGACCCTATAGTGAGTCGTATTAACCTAAGATCGGTGAATACT
NBCTL1_8e66ed27-06_RS0896_Arhgap36__ENSMUST00000114904__665__30__0.56667__73.9124__1_RS0548_RS1316_T7p_8e66ed27-07	CCTTGATGACGGATAACTCTAGGGATTATGGGTTTGTAGTAATCTGCAGAAACTGCACCTCGACGTCCACGAGAGGGTTTGTAAGGTGAATAGAAGGTTGTAGTTAGGATGTCCCTATAGTGAGTCGTATTAACCTAAGATCGGTGAATACT
NBCTL1_8e66ed27-06_RS0896_RS1316_Arhgap36__ENSMUST00000114904__1681__30__0.46667__69.087__1_RS0708_T7p_8e66ed27-07	CCTTGATGACGGATAACTCTAGGGATTATGGGTTTGTAGTAGAAGGTTGTAGTTAGGATGTGCAAGATCCAGATGGTCCTGGTCTTCAAAAAGAGATTAGAGATGAGTTGGACCCTATAGTGAGTCGTATTAACCTAAGATCGGTGAATACT
NBCTL1_8e66ed27-06_RS0548_Arhgap36__ENSMUST00000114904__908__30__0.6__74.9234__1_RS0896_RS0708_T7p_8e66ed27-07	CCTTGATGACGGATAACTCTAGAGGGTTTGTAAGGTGAATATAACTCACGGAGCTCAAGCACCCTCCGCAGAGGGATTATGGGTTTGTAGTAGAGATTAGAGATGAGTTGGACCCTATAGTGAGTCGTATTAACCTAAGATCGGTGAATACT
NBCTL1_8e66ed27-06_RS0548_RS0708_Arhgap36__ENSMUST00000114904__874__30__0.4__67.2625__0.99998_RS1316_T7p_8e66ed27-07	CCTTGATGACGGATAACTCTAGAGGGTTTGTAAGGTGAATAGAGATTAGAGATGAGTTGGATATTCAATGGTGAAAATCCCCACTGAGCTTAGAAGGTTGTAGTTAGGATGTCCCTATAGTGAGTCGTATTAACCTAAGATCGGTGAATACT
NBCTL1_8e66ed27-06_RS0548_RS1316_Arhgap36__ENSMUST00000114904__1148__30__0.53333__73.0881__1_RS0896_T7p_8e66ed27-07	CCTTGATGACGGATAACTCTAGAGGGTTTGTAAGGTGAATAGAAGGTTGTAGTTAGGATGTATGCAGAGCCTTCAGCAGACGTTCGAGAGTAGGGATTATGGGTTTGTAGTACCCTATAGTGAGTCGTATTAACCTAAGATCGGTGAATACT
NBCTL1_8e66ed27-06_RS0896_RS1316_Arhgap36__ENSMUST00000114904__2071__30__0.46667__70.2333__1_RS0708_T7p_8e66ed27-07	CCTTGATGACGGATAACTCTAGGGATTATGGGTTTGTAGTAGAAGGTTGTAGTTAGGATGTAGTAGTGGGGCTGGCAGTGTATTTGGAATTAGAGATTAGAGATGAGTTGGACCCTATAGTGAGTCGTATTAACCTAAGATCGGTGAATACT
NBCTL1_8e66ed27-06_RS0548_Arhgap36__ENSMUST00000114904__2346__30__0.53333__72.0084__0.99463_RS0708_RS0896_T7p_8e66ed27-07	CCTTGATGACGGATAACTCTAGAGGGTTTGTAAGGTGAATATCTTGAGGGCCTTTCCAGTTGAGCTCTTGGAGAGATTAGAGATGAGTTGGAGGGATTATGGGTTTGTAGTACCCTATAGTGAGTCGTATTAACCTAAGATCGGTGAATACT
NBCTL1_8e66ed27-06_RS0708_Arhgap36__ENSMUST00000114904__737__30__0.53333__72.2541__1_RS1316_RS0548_T7p_8e66ed27-07	CCTTGATGACGGATAACTCTAGAGATTAGAGATGAGTTGGAAATAGGCGATGAAAGCTGGGAGAGCTGCAGAGAAGGTTGTAGTTAGGATGTGAGGGTTTGTAAGGTGAATACCCTATAGTGAGTCGTATTAACCTAAGATCGGTGAATACT
NBCTL1_8e66ed27-06_RS0896_RS1316_Arhgap36__ENSMUST00000114904__143__30__0.6__74.6294__1_RS0548_T7p_8e66ed27-07	CCTTGATGACGGATAACTCTAGGGATTATGGGTTTGTAGTAGAAGGTTGTAGTTAGGATGTCAGCATCCACGCCATAACCCGTGCTGAGTGAGAGGGTTTGTAAGGTGAATACCCTATAGTGAGTCGTATTAACCTAAGATCGGTGAATACT
NBCTL1_8e66ed27-06_RS1316_RS0708_Arhgap36__ENSMUST00000114904__1__30__0.53333__72.2091__1_RS0896_T7p_8e66ed27-07	CCTTGATGACGGATAACTCTAGAAGGTTGTAGTTAGGATGTGAGATTAGAGATGAGTTGGAGGTCACCGGACACCTCAAGCTTGTCAGAAAAGGGATTATGGGTTTGTAGTACCCTATAGTGAGTCGTATTAACCTAAGATCGGTGAATACT
NBCTL1_8e66ed27-06_RS0896_RS0548_Arhgap36__ENSMUST00000114904__2126__30__0.43333__67.8365__1_RS0708_T7p_8e66ed27-07	CCTTGATGACGGATAACTCTAGGGATTATGGGTTTGTAGTAGAGGGTTTGTAAGGTGAATAGGGCATGACACAGAAATAGCTCTGCTTTTAAGAGATTAGAGATGAGTTGGACCCTATAGTGAGTCGTATTAACCTAAGATCGGTGAATACT
NBCTL1_8e66ed27-06_RS1316_Arhgap36__ENSMUST00000114904__1118__30__0.46667__69.4945__1_RS0708_RS0548_T7p_8e66ed27-07	CCTTGATGACGGATAACTCTAGAAGGTTGTAGTTAGGATGTATCACTGTGGCAAGGTGGCATCAGATAAACAGAGATTAGAGATGAGTTGGAGAGGGTTTGTAAGGTGAATACCCTATAGTGAGTCGTATTAACCTAAGATCGGTGAATACT
NBCTL1_8e66ed27-06_RS0548_Arhgap36__ENSMUST00000114904__1490__30__0.46667__68.5471__1_RS1316_RS0896_T7p_8e66ed27-07	CCTTGATGACGGATAACTCTAGAGGGTTTGTAAGGTGAATACATCTTTATGCGAGCACTCTGGATCTTCCTAGAAGGTTGTAGTTAGGATGTGGGATTATGGGTTTGTAGTACCCTATAGTGAGTCGTATTAACCTAAGATCGGTGAATACT
NBCTL1_8e66ed27-06_RS1316_Arhgap36__ENSMUST00000114904__2031__30__0.53333__70.1961__1_RS0708_RS0896_T7p_8e66ed27-07	CCTTGATGACGGATAACTCTAGAAGGTTGTAGTTAGGATGTCCCGAGCATCAGGTGGAACTCCTTCTTATCAGAGATTAGAGATGAGTTGGAGGGATTATGGGTTTGTAGTACCCTATAGTGAGTCGTATTAACCTAAGATCGGTGAATACT
NBCTL1_8e66ed27-06_RS0708_RS0896_Arhgap36__ENSMUST00000114904__1199__30__0.53333__72.7249__1_RS0548_T7p_8e66ed27-07	CCTTGATGACGGATAACTCTAGAGATTAGAGATGAGTTGGAGGGATTATGGGTTTGTAGTAAACCAGCTGTCCATCAACGCCAATGGAGTCAGAGGGTTTGTAAGGTGAATACCCTATAGTGAGTCGTATTAACCTAAGATCGGTGAATACT
NBCTL1_8e66ed27-06_RS0548_Arhgap36__ENSMUST00000114904__2356__30__0.46667__68.3154__1_RS1316_RS0708_T7p_8e66ed27-07	CCTTGATGACGGATAACTCTAGAGGGTTTGTAAGGTGAATACTAACATACCTCTTGAGGGCCTTTCCAGTTAGAAGGTTGTAGTTAGGATGTGAGATTAGAGATGAGTTGGACCCTATAGTGAGTCGTATTAACCTAAGATCGGTGAATACT
NBCTL1_8e66ed27-06_RS0896_Arhgap36__ENSMUST00000114904__2275__30__0.56667__73.3288__1_RS1316_RS0548_T7p_8e66ed27-07	CCTTGATGACGGATAACTCTAGGGATTATGGGTTTGTAGTAGGGGGAGGGAAAGCACCTCGAGATTTGTGAAGAAGGTTGTAGTTAGGATGTGAGGGTTTGTAAGGTGAATACCCTATAGTGAGTCGTATTAACCTAAGATCGGTGAATACT
NBCTL1_8e66ed27-06_RS0708_Arhgap36__ENSMUST00000114904__1239__30__0.46667__69.977__1_RS1316_RS0896_T7p_8e66ed27-07	CCTTGATGACGGATAACTCTAGAGATTAGAGATGAGTTGGAACACCAAAGCCAAGTTGGTGGAAGTCATTCAGAAGGTTGTAGTTAGGATGTGGGATTATGGGTTTGTAGTACCCTATAGTGAGTCGTATTAACCTAAGATCGGTGAATACT
NBCTL1_8e66ed27-06_RS0548_Arhgap36__ENSMUST00000114904__2136__30__0.56667__73.5238__1_RS0708_RS0896_T7p_8e66ed27-07	CCTTGATGACGGATAACTCTAGAGGGTTTGTAAGGTGAATACAAGGCGCCTGGGCATGACACAGAAATAGCAGAGATTAGAGATGAGTTGGAGGGATTATGGGTTTGTAGTACCCTATAGTGAGTCGTATTAACCTAAGATCGGTGAATACT
NBCTL1_8e66ed27-06_RS0708_Arhgap36__ENSMUST00000114904__1219__30__0.5__70.4605__1_RS0548_RS1316_T7p_8e66ed27-07	CCTTGATGACGGATAACTCTAGAGATTAGAGATGAGTTGGAGAAGTCATTCGGTTACCTGGAACCAGCTGTAGAGGGTTTGTAAGGTGAATAGAAGGTTGTAGTTAGGATGTCCCTATAGTGAGTCGTATTAACCTAAGATCGGTGAATACT
NBCTL1_8e66ed27-06_RS0896_Arhgap36__ENSMUST00000114904__2781__30__0.5__70.8921__1_RS0548_RS1316_T7p_8e66ed27-07	CCTTGATGACGGATAACTCTAGGGATTATGGGTTTGTAGTAGTCCCGCAAATTTGTACCGTCCTGCATAGAAGAGGGTTTGTAAGGTGAATAGAAGGTTGTAGTTAGGATGTCCCTATAGTGAGTCGTATTAACCTAAGATCGGTGAATACT
NBCTL1_8e66ed27-06_RS0896_Arhgap36__ENSMUST00000114904__777__30__0.5__70.5319__0.98918_RS1316_RS0708_T7p_8e66ed27-07	CCTTGATGACGGATAACTCTAGGGATTATGGGTTTGTAGTATGAGGCTCATCTTCCTCTTGGATCCCAGAAAGAAGGTTGTAGTTAGGATGTGAGATTAGAGATGAGTTGGACCCTATAGTGAGTCGTATTAACCTAAGATCGGTGAATACT
NBCTL1_8e66ed27-06_RS0896_Arhgap36__ENSMUST00000114904__998__30__0.43333__66.2785__1_RS0708_RS0548_T7p_8e66ed27-07	CCTTGATGACGGATAACTCTAGGGATTATGGGTTTGTAGTACTTCATCTCACGAAAAAACTCCTTGAGGAGAGAGATTAGAGATGAGTTGGAGAGGGTTTGTAAGGTGAATACCCTATAGTGAGTCGTATTAACCTAAGATCGGTGAATACT
NBCTL1_8e66ed27-06_RS0548_RS1316_Arhgap36__ENSMUST00000114904__2578__30__0.43333__65.9139__1_RS0708_T7p_8e66ed27-07	CCTTGATGACGGATAACTCTAGAGGGTTTGTAAGGTGAATAGAAGGTTGTAGTTAGGATGTCAGAAAAGCTAGTTAGGCTTACACTTGAGGAGAGATTAGAGATGAGTTGGACCCTATAGTGAGTCGTATTAACCTAAGATCGGTGAATACT
NBCTL1_8e66ed27-06_RS0896_Arhgap36__ENSMUST00000114904__2376__30__0.43333__65.1966__1_RS1316_RS0548_T7p_8e66ed27-07	CCTTGATGACGGATAACTCTAGGGATTATGGGTTTGTAGTACAGTAGGCTGACCTAACATTCTAACATACCAGAAGGTTGTAGTTAGGATGTGAGGGTTTGTAAGGTGAATACCCTATAGTGAGTCGTATTAACCTAAGATCGGTGAATACT
NBCTL1_8e66ed27-06_RS0708_Arhgap36__ENSMUST00000114904__1038__30__0.5__69.6068__1_RS0896_RS1316_T7p_8e66ed27-07	CCTTGATGACGGATAACTCTAGAGATTAGAGATGAGTTGGAGGAGGAAGGACATGTACAGATCATCAGGCAAGGGATTATGGGTTTGTAGTAGAAGGTTGTAGTTAGGATGTCCCTATAGTGAGTCGTATTAACCTAAGATCGGTGAATACT
NBCTL1_8e66ed27-06_RS0548_RS0708_Arhgap36__ENSMUST00000114904__2671__30__0.46667__70.0915__1_RS0896_T7p_8e66ed27-07	CCTTGATGACGGATAACTCTAGAGGGTTTGTAAGGTGAATAGAGATTAGAGATGAGTTGGAGTTGTTTTGCAGACATCAGGGGTGTGAACAAGGGATTATGGGTTTGTAGTACCCTATAGTGAGTCGTATTAACCTAAGATCGGTGAATACT
NBCTL1_8e66ed27-06_RS1316_Arhgap36__ENSMUST00000114904__854__30__0.4__66.5121__0.99928_RS0548_RS0708_T7p_8e66ed27-07	CCTTGATGACGGATAACTCTAGAAGGTTGTAGTTAGGATGTCACTGAGCTTAAGCCATGTTTCTCAATGAAAGAGGGTTTGTAAGGTGAATAGAGATTAGAGATGAGTTGGACCCTATAGTGAGTCGTATTAACCTAAGATCGGTGAATACT
NBCTL1_8e66ed27-06_RS1316_Arhgap36__ENSMUST00000114904__817__30__0.4__66.0619__0.99993_RS0548_RS0896_T7p_8e66ed27-07	CCTTGATGACGGATAACTCTAGAAGGTTGTAGTTAGGATGTCAAGTCTCAACAATCTGAGGGATTTGTTGAAGAGGGTTTGTAAGGTGAATAGGGATTATGGGTTTGTAGTACCCTATAGTGAGTCGTATTAACCTAAGATCGGTGAATACT
NBCTL1_8e66ed27-06_RS1316_Arhgap36__ENSMUST00000114904__978__30__0.53333__71.8794__1_RS0708_RS0896_T7p_8e66ed27-07	CCTTGATGACGGATAACTCTAGAAGGTTGTAGTTAGGATGTCCTTGAGGAGCTCAGCCACATCATGGACATAGAGATTAGAGATGAGTTGGAGGGATTATGGGTTTGTAGTACCCTATAGTGAGTCGTATTAACCTAAGATCGGTGAATACT
NBCTL1_8e66ed27-06_RS0708_Arhgap36__ENSMUST00000114904__1299__30__0.46667__69.0719__0.97665_RS0548_RS0896_T7p_8e66ed27-07	CCTTGATGACGGATAACTCTAGAGATTAGAGATGAGTTGGAGTTTAGTCTTCCTGGATTCCTTGTTGGCCAAGAGGGTTTGTAAGGTGAATAGGGATTATGGGTTTGTAGTACCCTATAGTGAGTCGTATTAACCTAAGATCGGTGAATACT
NBCTL1_8e66ed27-06_RS0548_RS1316_Arhgap36__ENSMUST00000114904__1189__30__0.5__69.9715__1_RS0708_T7p_8e66ed27-07	CCTTGATGACGGATAACTCTAGAGGGTTTGTAAGGTGAATAGAAGGTTGTAGTTAGGATGTCCATCAACGCCAATGGAGTCTTCACAGTTCAGAGATTAGAGATGAGTTGGACCCTATAGTGAGTCGTATTAACCTAAGATCGGTGAATACT
NBCTL1_8e66ed27-06_RS0548_Arhgap36__ENSMUST00000114904__1747__30__0.5__69.3716__1_RS0896_RS1316_T7p_8e66ed27-07	CCTTGATGACGGATAACTCTAGAGGGTTTGTAAGGTGAATAGGGATTACATCAGCGTCTGAGTCGGTATCTAGGGATTATGGGTTTGTAGTAGAAGGTTGTAGTTAGGATGTCCCTATAGTGAGTCGTATTAACCTAAGATCGGTGAATACT
NBCTL1_8e66ed27-06_RS0708_Arhgap36__ENSMUST00000114904__685__30__0.46667__69.9126__1_RS1316_RS0896_T7p_8e66ed27-07	CCTTGATGACGGATAACTCTAGAGATTAGAGATGAGTTGGATTCTCCAGTTCATCTGCGCTATCTGCAGAAAGAAGGTTGTAGTTAGGATGTGGGATTATGGGTTTGTAGTACCCTATAGTGAGTCGTATTAACCTAAGATCGGTGAATACT
NBCTL1_8e66ed27-06_RS0708_RS0548_Arhgap36__ENSMUST00000114904__153__30__0.56667__73.5962__1_RS0896_T7p_8e66ed27-07	CCTTGATGACGGATAACTCTAGAGATTAGAGATGAGTTGGAGAGGGTTTGTAAGGTGAATAATAGGCAGTCCAGCATCCACGCCATAACCCAGGGATTATGGGTTTGTAGTACCCTATAGTGAGTCGTATTAACCTAAGATCGGTGAATACT
NBCTL1_8e66ed27-06_RS1316_RS0708_Arhgap36__ENSMUST00000114904__1058__30__0.56667__73.0557__0.94059_RS0548_T7p_8e66ed27-07	CCTTGATGACGGATAACTCTAGAAGGTTGTAGTTAGGATGTGAGATTAGAGATGAGTTGGAGGGCTTCAGAGTTGCAGTCAGGAGGAAGGAAGAGGGTTTGTAAGGTGAATACCCTATAGTGAGTCGTATTAACCTAAGATCGGTGAATACT
NBCTL1_8e66ed27-06_RS0896_Arhgap36__ENSMUST00000114904__1259__30__0.5__70.1437__1_RS1316_RS0548_T7p_8e66ed27-07	CCTTGATGACGGATAACTCTAGGGATTATGGGTTTGTAGTACTTCAGGAGAGCAGTTCCAAACACCAAAGCAGAAGGTTGTAGTTAGGATGTGAGGGTTTGTAAGGTGAATACCCTATAGTGAGTCGTATTAACCTAAGATCGGTGAATACT
NBCTL1_8e66ed27-06_RS0896_RS0708_Arhgap36__ENSMUST00000114904__1525__30__0.4__66.1382__0.97833_RS1316_T7p_8e66ed27-07	CCTTGATGACGGATAACTCTAGGGATTATGGGTTTGTAGTAGAGATTAGAGATGAGTTGGATTTTCCACTGGATCAGAAAGTAAAGCATCCAGAAGGTTGTAGTTAGGATGTCCCTATAGTGAGTCGTATTAACCTAAGATCGGTGAATACT
NBCTL1_8e66ed27-06_RS0708_RS0896_Arhgap36__ENSMUST00000114904__2217__30__0.4__67.3167__1_RS0548_T7p_8e66ed27-07	CCTTGATGACGGATAACTCTAGAGATTAGAGATGAGTTGGAGGGATTATGGGTTTGTAGTAATGTAACATCAATTAAAGGAAGGGGCTGCTAGAGGGTTTGTAAGGTGAATACCCTATAGTGAGTCGTATTAACCTAAGATCGGTGAATACT
NBCTL1_8e66ed27-06_RS0548_Arhgap36__ENSMUST00000114904__1515__30__0.4__65.2067__1_RS1316_RS0708_T7p_8e66ed27-07	CCTTGATGACGGATAACTCTAGAGGGTTTGTAAGGTGAATAGATCAGAAAGTAAAGCATCCTCTTCCATCTAGAAGGTTGTAGTTAGGATGTGAGATTAGAGATGAGTTGGACCCTATAGTGAGTCGTATTAACCTAAGATCGGTGAATACT
NBCTL1_8e66ed27-06_RS0896_Arhgap36__ENSMUST00000114904__1480__30__0.56667__71.5771__0.98205_RS1316_RS0548_T7p_8e66ed27-07	CCTTGATGACGGATAACTCTAGGGATTATGGGTTTGTAGTACGAGCACTCTGGATCTTCCTCAGATTCCGGAGAAGGTTGTAGTTAGGATGTGAGGGTTTGTAAGGTGAATACCCTATAGTGAGTCGTATTAACCTAAGATCGGTGAATACT
NBCTL1_8e66ed27-06_RS1316_Arhgap36__ENSMUST00000114904__2021__30__0.4__65.5629__1_RS0896_RS0708_T7p_8e66ed27-07	CCTTGATGACGGATAACTCTAGAAGGTTGTAGTTAGGATGTAGGTGGAACTCCTTCTTATCCTTAGTTCTTAGGGATTATGGGTTTGTAGTAGAGATTAGAGATGAGTTGGACCCTATAGTGAGTCGTATTAACCTAAGATCGGTGAATACT
NBCTL1_8e66ed27-06_RS0708_Arhgap36__ENSMUST00000114904__727__30__0.6__74.3907__0.99713_RS0896_RS0548_T7p_8e66ed27-07	CCTTGATGACGGATAACTCTAGAGATTAGAGATGAGTTGGAGAAAGCTGGGAGAGCTGCAGGATCTGCAGCAGGGATTATGGGTTTGTAGTAGAGGGTTTGTAAGGTGAATACCCTATAGTGAGTCGTATTAACCTAAGATCGGTGAATACT
NBCTL1_8e66ed27-06_RS1316_Arhgap36__ENSMUST00000114904__675__30__0.53333__71.4261__1_RS0548_RS0708_T7p_8e66ed27-07	CCTTGATGACGGATAACTCTAGAAGGTTGTAGTTAGGATGTCATCTGCGCTATCTGCAGAAACTGCACCTCAGAGGGTTTGTAAGGTGAATAGAGATTAGAGATGAGTTGGACCCTATAGTGAGTCGTATTAACCTAAGATCGGTGAATACT
NBCTL1_8e66ed27-06_RS0896_Arhgap36__ENSMUST00000114904__1209__30__0.56667__72.8714__0.99987_RS0548_RS1316_T7p_8e66ed27-07	CCTTGATGACGGATAACTCTAGGGATTATGGGTTTGTAGTAGGTTACCTGGAACCAGCTGTCCATCAACGCAGAGGGTTTGTAAGGTGAATAGAAGGTTGTAGTTAGGATGTCCCTATAGTGAGTCGTATTAACCTAAGATCGGTGAATACT
NBCTL1_8e66ed27-06_RS0708_Arhgap36__ENSMUST00000114904__807__30__0.43333__68.2612__0.99993_RS0896_RS1316_T7p_8e66ed27-07	CCTTGATGACGGATAACTCTAGAGATTAGAGATGAGTTGGACAATCTGAGGGATTTGTTGAGCAATTGGGTAGGGATTATGGGTTTGTAGTAGAAGGTTGTAGTTAGGATGTCCCTATAGTGAGTCGTATTAACCTAAGATCGGTGAATACT
NBCTL1_8e66ed27-06_RS0896_Arhgap36__ENSMUST00000114904__1440__30__0.56667__74.7051__0.9958_RS0708_RS0548_T7p_8e66ed27-07	CCTTGATGACGGATAACTCTAGGGATTATGGGTTTGTAGTAAATCCAGGGCTTCAGGGCTGGACTTCCACAAGAGATTAGAGATGAGTTGGAGAGGGTTTGTAAGGTGAATACCCTATAGTGAGTCGTATTAACCTAAGATCGGTGAATACT
NBCTL1_8e66ed27-06_RS0548_RS1316_Arhgap36__ENSMUST00000114904__2518__30__0.46667__70.0559__1_RS0708_T7p_8e66ed27-07	CCTTGATGACGGATAACTCTAGAGGGTTTGTAAGGTGAATAGAAGGTTGTAGTTAGGATGTGCACAGAATTTTTTGGAGCGGCTGTTTGACAGAGATTAGAGATGAGTTGGACCCTATAGTGAGTCGTATTAACCTAAGATCGGTGAATACT
NBCTL1_8e66ed27-06_RS1316_RS0548_Arhgap36__ENSMUST00000114904__2945__30__0.4__67.119__1_RS0896_T7p_8e66ed27-07	CCTTGATGACGGATAACTCTAGAAGGTTGTAGTTAGGATGTGAGGGTTTGTAAGGTGAATAATCACAAATCTTCGAGCTCTGTGGTTGTTAAGGGATTATGGGTTTGTAGTACCCTATAGTGAGTCGTATTAACCTAAGATCGGTGAATACT
NBCTL1_8e66ed27-06_RS0896_RS0708_Arhgap36__ENSMUST00000114904__2791__30__0.5__72.4985__1_RS1316_T7p_8e66ed27-07	CCTTGATGACGGATAACTCTAGGGATTATGGGTTTGTAGTAGAGATTAGAGATGAGTTGGAACCAGAGCAAGTCCCGCAAATTTGTACCGTAGAAGGTTGTAGTTAGGATGTCCCTATAGTGAGTCGTATTAACCTAAGATCGGTGAATACT
NBCTL1_8e66ed27-06_RS0548_Arhgap36__ENSMUST00000114904__2691__30__0.4__66.2423__1_RS0896_RS0708_T7p_8e66ed27-07	CCTTGATGACGGATAACTCTAGAGGGTTTGTAAGGTGAATATATGTGTCTGTGCCTAACTAGTTGTTTTGCAGGGATTATGGGTTTGTAGTAGAGATTAGAGATGAGTTGGACCCTATAGTGAGTCGTATTAACCTAAGATCGGTGAATACT
NBCTL1_8e66ed27-06_RS1316_Arhgap36__ENSMUST00000114904__1649__30__0.4__65.8789__1_RS0708_RS0548_T7p_8e66ed27-07	CCTTGATGACGGATAACTCTAGAAGGTTGTAGTTAGGATGTCGATTCGTCTTCAAAGTCATAGTTCAGGTTAGAGATTAGAGATGAGTTGGAGAGGGTTTGTAAGGTGAATACCCTATAGTGAGTCGTATTAACCTAAGATCGGTGAATACT
NBCTL1_8e66ed27-06_RS0548_RS1316_Arhgap36__ENSMUST00000114904__1964__30__0.53333__71.6921__1_RS0896_T7p_8e66ed27-07	CCTTGATGACGGATAACTCTAGAGGGTTTGTAAGGTGAATAGAAGGTTGTAGTTAGGATGTGTGACATTCCAGGTCTACCCCCACCCTTTTAGGGATTATGGGTTTGTAGTACCCTATAGTGAGTCGTATTAACCTAAGATCGGTGAATACT
NBCTL1_8e66ed27-06_RS0708_Arhgap36__ENSMUST00000114904__11__30__0.53333__71.888__1_RS1316_RS0896_T7p_8e66ed27-07	CCTTGATGACGGATAACTCTAGAGATTAGAGATGAGTTGGATGAGAATCTTGGTCACCGGACACCTCAAGCAGAAGGTTGTAGTTAGGATGTGGGATTATGGGTTTGTAGTACCCTATAGTGAGTCGTATTAACCTAAGATCGGTGAATACT
NBCTL1_8e66ed27-06_RS0548_Arhgap36__ENSMUST00000114904__2424__30__0.4__66.344__1_RS0708_RS0896_T7p_8e66ed27-07	CCTTGATGACGGATAACTCTAGAGGGTTTGTAAGGTGAATAGGCTATGAGTTGATGTGACACAATTTAGCAAGAGATTAGAGATGAGTTGGAGGGATTATGGGTTTGTAGTACCCTATAGTGAGTCGTATTAACCTAAGATCGGTGAATACT
NBCTL1_8e66ed27-06_RS0548_RS0708_Arhgap36__ENSMUST00000114904__21__30__0.56667__73.0103__1_RS1316_T7p_8e66ed27-07	CCTTGATGACGGATAACTCTAGAGGGTTTGTAAGGTGAATAGAGATTAGAGATGAGTTGGACACCCAGCTCTGAGAATCTTGGTCACCGGAAGAAGGTTGTAGTTAGGATGTCCCTATAGTGAGTCGTATTAACCTAAGATCGGTGAATACT
NBCTL1_8e66ed27-06_RS0548_Arhgap36__ENSMUST00000114904__1974__30__0.5__69.8898__1_RS0896_RS1316_T7p_8e66ed27-07	CCTTGATGACGGATAACTCTAGAGGGTTTGTAAGGTGAATAACTGTTTCCTGTGACATTCCAGGTCTACCCAGGGATTATGGGTTTGTAGTAGAAGGTTGTAGTTAGGATGTCCCTATAGTGAGTCGTATTAACCTAAGATCGGTGAATACT
NBCTL1_8e66ed27-06_RS0896_Arhgap36__ENSMUST00000114904__827__30__0.4__65.8272__1_RS0708_RS1316_T7p_8e66ed27-07	CCTTGATGACGGATAACTCTAGGGATTATGGGTTTGTAGTAGAATTTGCAACAAGTCTCAACAATCTGAGGAGAGATTAGAGATGAGTTGGAGAAGGTTGTAGTTAGGATGTCCCTATAGTGAGTCGTATTAACCTAAGATCGGTGAATACT
NBCTL1_8e66ed27-06_RS0763_Avpr1a__ENSMUST00000020323__832__30__0.53333__71.0116__1_RS0708_RS1047_T7p_8e66ed27-07	CCTTGATGACGGATAACTCTAGGGTAGTGGGAATGATTTATCTGTGGTATGCTCAGAACGAAACTCAGCCCAGAGATTAGAGATGAGTTGGAAGTTGGGTATGGAGAAAGGTCCCTATAGTGAGTCGTATTAACCTAAGATCGGTGAATACT
NBCTL1_8e66ed27-06_RS0763_Avpr1a__ENSMUST00000020323__888__30__0.5__72.5878__1_RS0708_RS1316_T7p_8e66ed27-07	CCTTGATGACGGATAACTCTAGGGTAGTGGGAATGATTTATTCTTGGGCTTTGGTGCCATTGTTCACCTCAAGAGATTAGAGATGAGTTGGAGAAGGTTGTAGTTAGGATGTCCCTATAGTGAGTCGTATTAACCTAAGATCGGTGAATACT
NBCTL1_8e66ed27-06_RS1047_RS1316_Avpr1a__ENSMUST00000020323__1280__30__0.5__72.128__1_RS0708_T7p_8e66ed27-07	CCTTGATGACGGATAACTCTAAGTTGGGTATGGAGAAAGGTGAAGGTTGTAGTTAGGATGTTGGAAGGGTTTTCGGAATCGGTCCAAACGAAGAGATTAGAGATGAGTTGGACCCTATAGTGAGTCGTATTAACCTAAGATCGGTGAATACT
NBCTL1_8e66ed27-06_RS1316_Avpr1a__ENSMUST00000020323__1422__30__0.46667__71.1799__1_RS1047_RS0763_T7p_8e66ed27-07	CCTTGATGACGGATAACTCTAGAAGGTTGTAGTTAGGATGTTCATCCTTGGCGAATTTCTGCGCTATGCTTAAGTTGGGTATGGAGAAAGGTGGGTAGTGGGAATGATTTATCCCTATAGTGAGTCGTATTAACCTAAGATCGGTGAATACT
NBCTL1_8e66ed27-06_RS0708_RS1047_Avpr1a__ENSMUST00000020323__1522__30__0.4__65.5364__1_RS0763_T7p_8e66ed27-07	CCTTGATGACGGATAACTCTAGAGATTAGAGATGAGTTGGAAGTTGGGTATGGAGAAAGGTGGACTTTGAAGATTTAGGTGAATCCTTCCAAGGGTAGTGGGAATGATTTATCCCTATAGTGAGTCGTATTAACCTAAGATCGGTGAATACT
NBCTL1_8e66ed27-06_RS0763_RS0708_Avpr1a__ENSMUST00000020323__1035__30__0.6__74.3173__1_RS1316_T7p_8e66ed27-07	CCTTGATGACGGATAACTCTAGGGTAGTGGGAATGATTTATGAGATTAGAGATGAGTTGGAGTCTTCCCTCGGACATTGCGCCAGATGTGGAGAAGGTTGTAGTTAGGATGTCCCTATAGTGAGTCGTATTAACCTAAGATCGGTGAATACT
NBCTL1_8e66ed27-06_RS1316_RS1047_Avpr1a__ENSMUST00000020323__462__30__0.56667__74.5343__1_RS0708_T7p_8e66ed27-07	CCTTGATGACGGATAACTCTAGAAGGTTGTAGTTAGGATGTAGTTGGGTATGGAGAAAGGTAAAATCACCGCCAGCACGGTAACCTCCAGCAGAGATTAGAGATGAGTTGGACCCTATAGTGAGTCGTATTAACCTAAGATCGGTGAATACT
NBCTL1_8e66ed27-06_RS1047_Avpr1a__ENSMUST00000020323__1946__30__0.4__67.2377__1_RS1316_RS0763_T7p_8e66ed27-07	CCTTGATGACGGATAACTCTAAGTTGGGTATGGAGAAAGGTAATCACGGACCAGTTCACTTTGTGTAGAAAAGAAGGTTGTAGTTAGGATGTGGGTAGTGGGAATGATTTATCCCTATAGTGAGTCGTATTAACCTAAGATCGGTGAATACT
NBCTL1_8e66ed27-06_RS0708_Avpr1a__ENSMUST00000020323__2082__30__0.46667__67.4223__1_RS0763_RS1047_T7p_8e66ed27-07	CCTTGATGACGGATAACTCTAGAGATTAGAGATGAGTTGGAGTGCTAATAGAGTGTCAGGACTCTGAAGGAAGGGTAGTGGGAATGATTTATAGTTGGGTATGGAGAAAGGTCCCTATAGTGAGTCGTATTAACCTAAGATCGGTGAATACT
NBCTL1_8e66ed27-06_RS1316_RS0763_Avpr1a__ENSMUST00000020323__1432__30__0.5__69.5229__1_RS0708_T7p_8e66ed27-07	CCTTGATGACGGATAACTCTAGAAGGTTGTAGTTAGGATGTGGGTAGTGGGAATGATTTATGCTATCCGAGTCATCCTTGGCGAATTTCTGAGAGATTAGAGATGAGTTGGACCCTATAGTGAGTCGTATTAACCTAAGATCGGTGAATACT
NBCTL1_8e66ed27-06_RS1047_RS0708_Avpr1a__ENSMUST00000020323__1990__30__0.4__65.4512__1_RS1316_T7p_8e66ed27-07	CCTTGATGACGGATAACTCTAAGTTGGGTATGGAGAAAGGTGAGATTAGAGATGAGTTGGACTGACATTTTATGACACACAGATTGACAGCAGAAGGTTGTAGTTAGGATGTCCCTATAGTGAGTCGTATTAACCTAAGATCGGTGAATACT
NBCTL1_8e66ed27-06_RS1047_Avpr1a__ENSMUST00000020323__691__30__0.5__72.1683__1_RS1316_RS0763_T7p_8e66ed27-07	CCTTGATGACGGATAACTCTAAGTTGGGTATGGAGAAAGGTAGATGCGAACATGGCAAACACCTGCAAGTGAGAAGGTTGTAGTTAGGATGTGGGTAGTGGGAATGATTTATCCCTATAGTGAGTCGTATTAACCTAAGATCGGTGAATACT
NBCTL1_8e66ed27-06_RS1047_Avpr1a__ENSMUST00000020323__1512__30__0.5__69.0739__0.93948_RS0763_RS0708_T7p_8e66ed27-07	CCTTGATGACGGATAACTCTAAGTTGGGTATGGAGAAAGGTGATTTAGGTGAATCCTTCCACGTCCCAGTGAGGGTAGTGGGAATGATTTATGAGATTAGAGATGAGTTGGACCCTATAGTGAGTCGTATTAACCTAAGATCGGTGAATACT
NBCTL1_8e66ed27-06_RS1316_Avpr1a__ENSMUST00000020323__1200__30__0.46667__68.0057__0.95253_RS0708_RS0763_T7p_8e66ed27-07	CCTTGATGACGGATAACTCTAGAAGGTTGTAGTTAGGATGTCAGAGGATGTAGGCGCTTACAATCACAAAGAGAGATTAGAGATGAGTTGGAGGGTAGTGGGAATGATTTATCCCTATAGTGAGTCGTATTAACCTAAGATCGGTGAATACT
NBCTL1_8e66ed27-06_RS0708_Avpr1a__ENSMUST00000020323__2231__30__0.4__66.2739__0.99957_RS1047_RS1316_T7p_8e66ed27-07	CCTTGATGACGGATAACTCTAGAGATTAGAGATGAGTTGGAGCTGGTCCATGGATGTTTAAAATATCCCAAAAGTTGGGTATGGAGAAAGGTGAAGGTTGTAGTTAGGATGTCCCTATAGTGAGTCGTATTAACCTAAGATCGGTGAATACT
NBCTL1_8e66ed27-06_RS0763_RS1047_Avpr1a__ENSMUST00000020323__1240__30__0.5__69.8497__1_RS1316_T7p_8e66ed27-07	CCTTGATGACGGATAACTCTAGGGTAGTGGGAATGATTTATAGTTGGGTATGGAGAAAGGTCCAGACTGACCACATCTGGACGATGAAGAAAGAAGGTTGTAGTTAGGATGTCCCTATAGTGAGTCGTATTAACCTAAGATCGGTGAATACT
NBCTL1_8e66ed27-06_RS0708_RS0763_Avpr1a__ENSMUST00000020323__2406__30__0.53333__73.7723__1_RS1047_T7p_8e66ed27-07	CCTTGATGACGGATAACTCTAGAGATTAGAGATGAGTTGGAGGGTAGTGGGAATGATTTATTTCTGGCCCTGCTGTGTGGATGGGAAATGTAAGTTGGGTATGGAGAAAGGTCCCTATAGTGAGTCGTATTAACCTAAGATCGGTGAATACT
NBCTL1_8e66ed27-06_RS1316_Avpr1a__ENSMUST00000020323__234__30__0.6__73.8986__1_RS0708_RS0763_T7p_8e66ed27-07	CCTTGATGACGGATAACTCTAGAAGGTTGTAGTTAGGATGTTTCCTCTTCTCCACGGAGGACCCGAAGACCAGAGATTAGAGATGAGTTGGAGGGTAGTGGGAATGATTTATCCCTATAGTGAGTCGTATTAACCTAAGATCGGTGAATACT
NBCTL1_8e66ed27-06_RS0708_Avpr1a__ENSMUST00000020323__1150__30__0.56667__74.8536__1_RS1316_RS1047_T7p_8e66ed27-07	CCTTGATGACGGATAACTCTAGAGATTAGAGATGAGTTGGACTTGGCACGGGAAATGCTCTTCACGCTGCTAGAAGGTTGTAGTTAGGATGTAGTTGGGTATGGAGAAAGGTCCCTATAGTGAGTCGTATTAACCTAAGATCGGTGAATACT
NBCTL1_8e66ed27-06_RS1316_RS1047_Avpr1a__ENSMUST00000020323__1341__30__0.53333__72.7042__1_RS0763_T7p_8e66ed27-07	CCTTGATGACGGATAACTCTAGAAGGTTGTAGTTAGGATGTAGTTGGGTATGGAGAAAGGTAACATGTAGATCCACGGGTTGCAGCAGCTGAGGGTAGTGGGAATGATTTATCCCTATAGTGAGTCGTATTAACCTAAGATCGGTGAATACT
NBCTL1_8e66ed27-06_RS0708_RS0763_Avpr1a__ENSMUST00000020323__2271__30__0.4__66.2674__1_RS1047_T7p_8e66ed27-07	CCTTGATGACGGATAACTCTAGAGATTAGAGATGAGTTGGAGGGTAGTGGGAATGATTTATTAAGTGTTAACATCTGGTGTAGCACAGACTAAGTTGGGTATGGAGAAAGGTCCCTATAGTGAGTCGTATTAACCTAAGATCGGTGAATACT
NBCTL1_8e66ed27-06_RS1316_Avpr1a__ENSMUST00000020323__1210__30__0.56667__73.027__0.95253_RS0708_RS0763_T7p_8e66ed27-07	CCTTGATGACGGATAACTCTAGAAGGTTGTAGTTAGGATGTAGGTGTCCAGCAGAGGATGTAGGCGCTTACAGAGATTAGAGATGAGTTGGAGGGTAGTGGGAATGATTTATCCCTATAGTGAGTCGTATTAACCTAAGATCGGTGAATACT
NBCTL1_8e66ed27-06_RS1316_RS1047_Avpr1a__ENSMUST00000020323__2180__30__0.46667__68.1531__1_RS0708_T7p_8e66ed27-07	CCTTGATGACGGATAACTCTAGAAGGTTGTAGTTAGGATGTAGTTGGGTATGGAGAAAGGTTCTCTTATGCCTCTATAAAGTGTGGCACCCAGAGATTAGAGATGAGTTGGACCCTATAGTGAGTCGTATTAACCTAAGATCGGTGAATACT
NBCTL1_8e66ed27-06_RS1316_Avpr1a__ENSMUST00000020323__1806__30__0.4__65.0134__1_RS1047_RS0763_T7p_8e66ed27-07	CCTTGATGACGGATAACTCTAGAAGGTTGTAGTTAGGATGTGCCTATACATTTCCCATGTGGTACATTTTCAAGTTGGGTATGGAGAAAGGTGGGTAGTGGGAATGATTTATCCCTATAGTGAGTCGTATTAACCTAAGATCGGTGAATACT
NBCTL1_8e66ed27-06_RS0763_RS1047_Avpr1a__ENSMUST00000020323__2561__30__0.46667__69.6699__1_RS0708_T7p_8e66ed27-07	CCTTGATGACGGATAACTCTAGGGTAGTGGGAATGATTTATAGTTGGGTATGGAGAAAGGTTTACCAAGCCCATTGTACAGCCAAGAAACCAGAGATTAGAGATGAGTTGGACCCTATAGTGAGTCGTATTAACCTAAGATCGGTGAATACT
NBCTL1_8e66ed27-06_RS1316_RS0763_Avpr1a__ENSMUST00000020323__868__30__0.4__65.7231__1_RS0708_T7p_8e66ed27-07	CCTTGATGACGGATAACTCTAGAAGGTTGTAGTTAGGATGTGGGTAGTGGGAATGATTTATGTTCACCTCAAATTCGATCACAGAGAAGATAGAGATTAGAGATGAGTTGGACCCTATAGTGAGTCGTATTAACCTAAGATCGGTGAATACT
NBCTL1_8e66ed27-06_RS1316_Avpr1a__ENSMUST00000020323__957__30__0.6__74.4446__1_RS0708_RS1047_T7p_8e66ed27-07	CCTTGATGACGGATAACTCTAGAAGGTTGTAGTTAGGATGTAAGACCCCGCTGGTCATCCAGGTCACGTAGAGAGATTAGAGATGAGTTGGAAGTTGGGTATGGAGAAAGGTCCCTATAGTGAGTCGTATTAACCTAAGATCGGTGAATACT
NBCTL1_8e66ed27-06_RS1316_Avpr1a__ENSMUST00000020323__32__30__0.53333__71.6215__1_RS1047_RS0763_T7p_8e66ed27-07	CCTTGATGACGGATAACTCTAGAAGGTTGTAGTTAGGATGTGATGCGCTCCTTCTCATCTTAGTGGCTGGAAAGTTGGGTATGGAGAAAGGTGGGTAGTGGGAATGATTTATCCCTATAGTGAGTCGTATTAACCTAAGATCGGTGAATACT
NBCTL1_8e66ed27-06_RS0763_RS1047_Avpr1a__ENSMUST00000020323__1220__30__0.5__70.2964__0.99992_RS0708_T7p_8e66ed27-07	CCTTGATGACGGATAACTCTAGGGTAGTGGGAATGATTTATAGTTGGGTATGGAGAAAGGTCGATGAAGAAAGGTGTCCAGCAGAGGATGTAGAGATTAGAGATGAGTTGGACCCTATAGTGAGTCGTATTAACCTAAGATCGGTGAATACT
NBCTL1_8e66ed27-06_RS1316_Avpr1a__ENSMUST00000020323__218__30__0.6__74.4011__1_RS0763_RS0708_T7p_8e66ed27-07	CCTTGATGACGGATAACTCTAGAAGGTTGTAGTTAGGATGTAGGACCCGAAGACCCGCGTCCTAAGTTCTGAGGGTAGTGGGAATGATTTATGAGATTAGAGATGAGTTGGACCCTATAGTGAGTCGTATTAACCTAAGATCGGTGAATACT
NBCTL1_8e66ed27-06_RS1047_RS0708_Avpr1a__ENSMUST00000020323__1816__30__0.46667__68.5596__1_RS1316_T7p_8e66ed27-07	CCTTGATGACGGATAACTCTAAGTTGGGTATGGAGAAAGGTGAGATTAGAGATGAGTTGGATACGAACCAGGCCTATACATTTCCCATGTGAGAAGGTTGTAGTTAGGATGTCCCTATAGTGAGTCGTATTAACCTAAGATCGGTGAATACT
NBCTL1_8e66ed27-06_RS0763_Avpr1a__ENSMUST00000020323__2119__30__0.46667__69.1356__0.9295_RS1316_RS1047_T7p_8e66ed27-07	CCTTGATGACGGATAACTCTAGGGTAGTGGGAATGATTTATTCTCAAACCTTCTGTCTGTTGGTGAGCATGAGAAGGTTGTAGTTAGGATGTAGTTGGGTATGGAGAAAGGTCCCTATAGTGAGTCGTATTAACCTAAGATCGGTGAATACT
NBCTL1_8e66ed27-06_RS1047_RS0708_Avpr1a__ENSMUST00000020323__2396__30__0.4__66.5569__1_RS0763_T7p_8e66ed27-07	CCTTGATGACGGATAACTCTAAGTTGGGTATGGAGAAAGGTGAGATTAGAGATGAGTTGGAGCTGTGTGGATGGGAAATGTGAAGAAATAAAGGGTAGTGGGAATGATTTATCCCTATAGTGAGTCGTATTAACCTAAGATCGGTGAATACT
NBCTL1_8e66ed27-06_RS1316_RS0763_Avpr1a__ENSMUST00000020323__1956__30__0.46667__69.5529__1_RS0708_T7p_8e66ed27-07	CCTTGATGACGGATAACTCTAGAAGGTTGTAGTTAGGATGTGGGTAGTGGGAATGATTTATCTGGGTTTTCAATCACGGACCAGTTCACTTAGAGATTAGAGATGAGTTGGACCCTATAGTGAGTCGTATTAACCTAAGATCGGTGAATACT
NBCTL1_8e66ed27-06_RS0708_RS1047_Avpr1a__ENSMUST00000020323__1747__30__0.43333__70.1682__1_RS1316_T7p_8e66ed27-07	CCTTGATGACGGATAACTCTAGAGATTAGAGATGAGTTGGAAGTTGGGTATGGAGAAAGGTTTTGGTCACAGCAATGGGAAAAACACAGCTAGAAGGTTGTAGTTAGGATGTCCCTATAGTGAGTCGTATTAACCTAAGATCGGTGAATACT
NBCTL1_8e66ed27-06_RS0763_Avpr1a__ENSMUST00000020323__1452__30__0.56667__71.5828__1_RS1047_RS1316_T7p_8e66ed27-07	CCTTGATGACGGATAACTCTAGGGTAGTGGGAATGATTTATGATGTCTGTCTCCGGCTCATGCTATCCGAGAAGTTGGGTATGGAGAAAGGTGAAGGTTGTAGTTAGGATGTCCCTATAGTGAGTCGTATTAACCTAAGATCGGTGAATACT
NBCTL1_8e66ed27-06_RS1047_RS0763_Avpr1a__ENSMUST00000020323__1976__30__0.46667__69.0155__1_RS0708_T7p_8e66ed27-07	CCTTGATGACGGATAACTCTAAGTTGGGTATGGAGAAAGGTGGGTAGTGGGAATGATTTATCACACAGATTGACAGCAACACTGGGTTTTCAGAGATTAGAGATGAGTTGGACCCTATAGTGAGTCGTATTAACCTAAGATCGGTGAATACT
NBCTL1_8e66ed27-06_RS0708_RS1316_Avpr1a__ENSMUST00000020323__1550__30__0.46667__66.893__1_RS0763_T7p_8e66ed27-07	CCTTGATGACGGATAACTCTAGAGATTAGAGATGAGTTGGAGAAGGTTGTAGTTAGGATGTCTCAAGTGGAGACAGGGATAAATCTGATGGAGGGTAGTGGGAATGATTTATCCCTATAGTGAGTCGTATTAACCTAAGATCGGTGAATACT
NBCTL1_8e66ed27-06_RS1316_RS0708_Avpr1a__ENSMUST00000020323__975__30__0.6__74.8109__1_RS1047_T7p_8e66ed27-07	CCTTGATGACGGATAACTCTAGAAGGTTGTAGTTAGGATGTGAGATTAGAGATGAGTTGGAATGATCACGGGTACCACGAAGACCCCGCTGAAGTTGGGTATGGAGAAAGGTCCCTATAGTGAGTCGTATTAACCTAAGATCGGTGAATACT
NBCTL1_8e66ed27-06_RS1047_RS0763_Avpr1a__ENSMUST00000020323__483__30__0.56667__74.5151__1_RS1316_T7p_8e66ed27-07	CCTTGATGACGGATAACTCTAAGTTGGGTATGGAGAAAGGTGGGTAGTGGGAATGATTTATTTACCCAGCACGGCCACCACGAAAATCACCAGAAGGTTGTAGTTAGGATGTCCCTATAGTGAGTCGTATTAACCTAAGATCGGTGAATACT
NBCTL1_8e66ed27-06_RS0763_Avpr1a__ENSMUST00000020323__2010__30__0.43333__66.952__1_RS0708_RS1047_T7p_8e66ed27-07	CCTTGATGACGGATAACTCTAGGGTAGTGGGAATGATTTATCAACTCCTCTCTACCTCTTGCTGACATTTTAGAGATTAGAGATGAGTTGGAAGTTGGGTATGGAGAAAGGTCCCTATAGTGAGTCGTATTAACCTAAGATCGGTGAATACT
NBCTL1_8e66ed27-06_RS1316_RS0708_Avpr1a__ENSMUST00000020323__1170__30__0.56667__72.9772__0.92557_RS0763_T7p_8e66ed27-07	CCTTGATGACGGATAACTCTAGAAGGTTGTAGTTAGGATGTGAGATTAGAGATGAGTTGGAGTCATCTTCACTGTGCGGATCTTGGCACGGAGGGTAGTGGGAATGATTTATCCCTATAGTGAGTCGTATTAACCTAAGATCGGTGAATACT
NBCTL1_8e66ed27-06_RS1047_Avpr1a__ENSMUST00000020323__2030__30__0.6__74.1037__1_RS0708_RS1316_T7p_8e66ed27-07	CCTTGATGACGGATAACTCTAAGTTGGGTATGGAGAAAGGTCCTCCTTCCCACCCTCAACCCAACTCCTCTAGAGATTAGAGATGAGTTGGAGAAGGTTGTAGTTAGGATGTCCCTATAGTGAGTCGTATTAACCTAAGATCGGTGAATACT
NBCTL1_8e66ed27-06_RS1316_Avpr1a__ENSMUST00000020323__1392__30__0.53333__73.5221__1_RS1047_RS0763_T7p_8e66ed27-07	CCTTGATGACGGATAACTCTAGAAGGTTGTAGTTAGGATGTTGGCAGCATGGGAAGCTCTGGACACAATCTAAGTTGGGTATGGAGAAAGGTGGGTAGTGGGAATGATTTATCCCTATAGTGAGTCGTATTAACCTAAGATCGGTGAATACT
NBCTL1_8e66ed27-06_RS0763_Avpr1a__ENSMUST00000020323__1180__30__0.43333__69.036__0.86944_RS1047_RS0708_T7p_8e66ed27-07	CCTTGATGACGGATAACTCTAGGGTAGTGGGAATGATTTATAATCACAAAGGTCATCTTCACTGTGCGGATAAGTTGGGTATGGAGAAAGGTGAGATTAGAGATGAGTTGGACCCTATAGTGAGTCGTATTAACCTAAGATCGGTGAATACT
NBCTL1_8e66ed27-06_RS1316_RS0708_Avpr1a__ENSMUST00000020323__1442__30__0.56667__72.9374__1_RS0763_T7p_8e66ed27-07	CCTTGATGACGGATAACTCTAGAAGGTTGTAGTTAGGATGTGAGATTAGAGATGAGTTGGATCCGGCTCATGCTATCCGAGTCATCCTTGGAGGGTAGTGGGAATGATTTATCCCTATAGTGAGTCGTATTAACCTAAGATCGGTGAATACT
NBCTL1_8e66ed27-06_RS1316_RS0708_Avpr1a__ENSMUST00000020323__2150__30__0.4__65.8372__1_RS1047_T7p_8e66ed27-07	CCTTGATGACGGATAACTCTAGAAGGTTGTAGTTAGGATGTGAGATTAGAGATGAGTTGGACCCCCCCATACAAATTATTGTCCTAAAACAAAGTTGGGTATGGAGAAAGGTCCCTATAGTGAGTCGTATTAACCTAAGATCGGTGAATACT
NBCTL1_8e66ed27-06_RS1047_Avpr1a__ENSMUST00000020323__1372__30__0.4__65.0803__1_RS0763_RS1316_T7p_8e66ed27-07	CCTTGATGACGGATAACTCTAAGTTGGGTATGGAGAAAGGTGACACAATCTTGTAGGAGATGACCACTAAAAGGGTAGTGGGAATGATTTATGAAGGTTGTAGTTAGGATGTCCCTATAGTGAGTCGTATTAACCTAAGATCGGTGAATACT
NBCTL1_8e66ed27-06_RS0763_RS0708_Avpr1a__ENSMUST00000020323__1230__30__0.5__69.187__1_RS1047_T7p_8e66ed27-07	CCTTGATGACGGATAACTCTAGGGTAGTGGGAATGATTTATGAGATTAGAGATGAGTTGGACACATCTGGACGATGAAGAAAGGTGTCCAGAAGTTGGGTATGGAGAAAGGTCCCTATAGTGAGTCGTATTAACCTAAGATCGGTGAATACT
NBCTL1_8e66ed27-06_RS0708_Avpr1a__ENSMUST00000020323__1190__30__0.43333__69.0321__1_RS1316_RS0763_T7p_8e66ed27-07	CCTTGATGACGGATAACTCTAGAGATTAGAGATGAGTTGGAAGGCGCTTACAATCACAAAGGTCATCTTCAAGAAGGTTGTAGTTAGGATGTGGGTAGTGGGAATGATTTATCCCTATAGTGAGTCGTATTAACCTAAGATCGGTGAATACT
NBCTL1_8e66ed27-06_RS1047_Avpr1a__ENSMUST00000020323__1160__30__0.56667__74.3651__1_RS0708_RS1316_T7p_8e66ed27-07	CCTTGATGACGGATAACTCTAAGTTGGGTATGGAGAAAGGTCTGTGCGGATCTTGGCACGGGAAATGCTCTAGAGATTAGAGATGAGTTGGAGAAGGTTGTAGTTAGGATGTCCCTATAGTGAGTCGTATTAACCTAAGATCGGTGAATACT
NBCTL1_8e66ed27-06_RS0763_RS1047_Avpr1a__ENSMUST00000020323__1382__30__0.46667__68.0956__1_RS1316_T7p_8e66ed27-07	CCTTGATGACGGATAACTCTAGGGTAGTGGGAATGATTTATAGTTGGGTATGGAGAAAGGTGGAAGCTCTGGACACAATCTTGTAGGAGATAGAAGGTTGTAGTTAGGATGTCCCTATAGTGAGTCGTATTAACCTAAGATCGGTGAATACT
NBCTL1_8e66ed27-06_RS0708_Avpr1a__ENSMUST00000020323__184__30__0.6__73.2741__1_RS0763_RS1047_T7p_8e66ed27-07	CCTTGATGACGGATAACTCTAGAGATTAGAGATGAGTTGGACCGTCCTTCCTTACCTCGCTCTCTTCGCTGAGGGTAGTGGGAATGATTTATAGTTGGGTATGGAGAAAGGTCCCTATAGTGAGTCGTATTAACCTAAGATCGGTGAATACT
NBCTL1_8e66ed27-06_RS0708_Avpr1a__ENSMUST00000020323__822__30__0.6__74.0903__1_RS0763_RS1316_T7p_8e66ed27-07	CCTTGATGACGGATAACTCTAGAGATTAGAGATGAGTTGGACTCAGAACGAAACTCAGCCCCCAAGAGGCGAGGGTAGTGGGAATGATTTATGAAGGTTGTAGTTAGGATGTCCCTATAGTGAGTCGTATTAACCTAAGATCGGTGAATACT
NBCTL1_8e66ed27-06_RS1316_Avpr1a__ENSMUST00000020323__1025__30__0.5__70.8968__1_RS0708_RS1047_T7p_8e66ed27-07	CCTTGATGACGGATAACTCTAGAAGGTTGTAGTTAGGATGTGGACATTGCGCCAGATGTGGTAACAGATGAAGAGATTAGAGATGAGTTGGAAGTTGGGTATGGAGAAAGGTCCCTATAGTGAGTCGTATTAACCTAAGATCGGTGAATACT
NBCTL1_8e66ed27-06_RS1316_RS0763_Avpr1a__ENSMUST00000020323__878__30__0.43333__69.4347__0.99151_RS1047_T7p_8e66ed27-07	CCTTGATGACGGATAACTCTAGAAGGTTGTAGTTAGGATGTGGGTAGTGGGAATGATTTATTGGTGCCATTGTTCACCTCAAATTCGATCAAAGTTGGGTATGGAGAAAGGTCCCTATAGTGAGTCGTATTAACCTAAGATCGGTGAATACT
NBCTL1_8e66ed27-06_RS1047_RS0763_Avpr1a__ENSMUST00000020323__1270__30__0.43333__68.0141__1_RS0708_T7p_8e66ed27-07	CCTTGATGACGGATAACTCTAAGTTGGGTATGGAGAAAGGTGGGTAGTGGGAATGATTTATTTCGGAATCGGTCCAAACGAAATTGGTATCAGAGATTAGAGATGAGTTGGACCCTATAGTGAGTCGTATTAACCTAAGATCGGTGAATACT
NBCTL1_8e66ed27-06_RS0763_Avpr1a__ENSMUST00000020323__1482__30__0.4__66.667__1_RS1316_RS0708_T7p_8e66ed27-07	CCTTGATGACGGATAACTCTAGGGTAGTGGGAATGATTTATCTGTTTGTTGGGCTTCGGTTGTTAGAATAAAGAAGGTTGTAGTTAGGATGTGAGATTAGAGATGAGTTGGACCCTATAGTGAGTCGTATTAACCTAAGATCGGTGAATACT
NBCTL1_8e66ed27-06_RS0708_Avpr1a__ENSMUST00000020323__2251__30__0.5__71.0571__1_RS1316_RS1047_T7p_8e66ed27-07	CCTTGATGACGGATAACTCTAGAGATTAGAGATGAGTTGGAAGCACAGACTACCTTATGGTGCTGGTCCATAGAAGGTTGTAGTTAGGATGTAGTTGGGTATGGAGAAAGGTCCCTATAGTGAGTCGTATTAACCTAAGATCGGTGAATACT
NBCTL1_8e66ed27-06_RS0763_RS1047_Avpr1a__ENSMUST00000020323__2292__30__0.43333__65.7549__1_RS1316_T7p_8e66ed27-07	CCTTGATGACGGATAACTCTAGGGTAGTGGGAATGATTTATAGTTGGGTATGGAGAAAGGTCTGGATTCACCGACTAGGTACTAAGTGTTAAGAAGGTTGTAGTTAGGATGTCCCTATAGTGAGTCGTATTAACCTAAGATCGGTGAATACT
NBCTL1_8e66ed27-06_RS1047_Avpr1a__ENSMUST00000020323__2429__30__0.53333__71.8889__1_RS0708_RS0763_T7p_8e66ed27-07	CCTTGATGACGGATAACTCTAAGTTGGGTATGGAGAAAGGTTCCACATGTCTTCACCCTCTGTGTTCTGGCAGAGATTAGAGATGAGTTGGAGGGTAGTGGGAATGATTTATCCCTATAGTGAGTCGTATTAACCTAAGATCGGTGAATACT
NBCTL1_8e66ed27-06_RS0763_RS1316_Avpr1a__ENSMUST00000020323__493__30__0.6__74.4669__1_RS0708_T7p_8e66ed27-07	CCTTGATGACGGATAACTCTAGGGTAGTGGGAATGATTTATGAAGGTTGTAGTTAGGATGTCACACTGCTATTACCCAGCACGGCCACCACAGAGATTAGAGATGAGTTGGACCCTATAGTGAGTCGTATTAACCTAAGATCGGTGAATACT
NBCTL1_8e66ed27-06_RS1316_Avpr1a__ENSMUST00000020323__2170__30__0.56667__72.5757__1_RS1047_RS0708_T7p_8e66ed27-07	CCTTGATGACGGATAACTCTAGAAGGTTGTAGTTAGGATGTCTCTATAAAGTGTGGCACCCCCCCCCCATAAAGTTGGGTATGGAGAAAGGTGAGATTAGAGATGAGTTGGACCCTATAGTGAGTCGTATTAACCTAAGATCGGTGAATACT
NBCTL1_8e66ed27-06_RS1316_RS0763_Avpr1a__ENSMUST00000020323__2282__30__0.43333__65.0953__1_RS1047_T7p_8e66ed27-07	CCTTGATGACGGATAACTCTAGAAGGTTGTAGTTAGGATGTGGGTAGTGGGAATGATTTATCGACTAGGTACTAAGTGTTAACATCTGGTGAAGTTGGGTATGGAGAAAGGTCCCTATAGTGAGTCGTATTAACCTAAGATCGGTGAATACT
NBCTL1_8e66ed27-06_RS0708_Avpr1a__ENSMUST00000020323__1502__30__0.5__71.4__1_RS0763_RS1047_T7p_8e66ed27-07	CCTTGATGACGGATAACTCTAGAGATTAGAGATGAGTTGGAAATCCTTCCACGTCCCAGTGCTGTTTGTTGAGGGTAGTGGGAATGATTTATAGTTGGGTATGGAGAAAGGTCCCTATAGTGAGTCGTATTAACCTAAGATCGGTGAATACT
NBCTL1_8e66ed27-06_RS0708_Avpr1a__ENSMUST00000020323__505__30__0.6__74.6541__1_RS1316_RS0763_T7p_8e66ed27-07	CCTTGATGACGGATAACTCTAGAGATTAGAGATGAGTTGGACAGCGCCAGCAGCACACTGCTATTACCCAGAGAAGGTTGTAGTTAGGATGTGGGTAGTGGGAATGATTTATCCCTATAGTGAGTCGTATTAACCTAAGATCGGTGAATACT
NBCTL1_8e66ed27-06_RS1047_RS0708_Avpr1a__ENSMUST00000020323__64__30__0.6__74.0521__1_RS1316_T7p_8e66ed27-07	CCTTGATGACGGATAACTCTAAGTTGGGTATGGAGAAAGGTGAGATTAGAGATGAGTTGGACCTGCTCCCAAAGCAGTCTTAGGCTGCCTCAGAAGGTTGTAGTTAGGATGTCCCTATAGTGAGTCGTATTAACCTAAGATCGGTGAATACT
NBCTL1_8e66ed27-06_RS1047_Avpr1a__ENSMUST00000020323__543__30__0.56667__74.735__1_RS1316_RS0763_T7p_8e66ed27-07	CCTTGATGACGGATAACTCTAAGTTGGGTATGGAGAAAGGTAAGAGATGCATGCGGGATGTCTTGCGTGGCAGAAGGTTGTAGTTAGGATGTGGGTAGTGGGAATGATTTATCCCTATAGTGAGTCGTATTAACCTAAGATCGGTGAATACT
NBCTL1_8e66ed27-06_RS0708_RS1047_Avpr1a__ENSMUST00000020323__2241__30__0.43333__68.5528__1_RS0763_T7p_8e66ed27-07	CCTTGATGACGGATAACTCTAGAGATTAGAGATGAGTTGGAAGTTGGGTATGGAGAAAGGTACCTTATGGTGCTGGTCCATGGATGTTTAAAGGGTAGTGGGAATGATTTATCCCTATAGTGAGTCGTATTAACCTAAGATCGGTGAATACT
NBCTL1_8e66ed27-06_RS0708_Avpr1a__ENSMUST00000020323__2040__30__0.56667__72.5735__0.98959_RS0763_RS1316_T7p_8e66ed27-07	CCTTGATGACGGATAACTCTAGAGATTAGAGATGAGTTGGATACCAAGCTACCTCCTTCCCACCCTCAACCAGGGTAGTGGGAATGATTTATGAAGGTTGTAGTTAGGATGTCCCTATAGTGAGTCGTATTAACCTAAGATCGGTGAATACT
NBCTL1_8e66ed27-06_RS0708_RS1047_Avpr1a__ENSMUST00000020323__842__30__0.4__65.9569__1_RS1316_T7p_8e66ed27-07	CCTTGATGACGGATAACTCTAGAGATTAGAGATGAGTTGGAAGTTGGGTATGGAGAAAGGTAGATAAAGTACTGTGGTATGCTCAGAACGAAGAAGGTTGTAGTTAGGATGTCCCTATAGTGAGTCGTATTAACCTAAGATCGGTGAATACT
NBCTL1_8e66ed27-06_RS0763_RS1316_Avpr1a__ENSMUST00000020323__2072__30__0.56667__74.1488__1_RS1047_T7p_8e66ed27-07	CCTTGATGACGGATAACTCTAGGGTAGTGGGAATGATTTATGAAGGTTGTAGTTAGGATGTAGTGTCAGGACTCTGAAGGAAGGGCAGCCAAAGTTGGGTATGGAGAAAGGTCCCTATAGTGAGTCGTATTAACCTAAGATCGGTGAATACT
NBCTL1_8e66ed27-06_RS0584_Avpr2__ENSMUST00000033765__704__30__0.53333__73.3612__1_RS0730_RS1261_T7p_8e66ed27-07	CCTTGATGACGGATAACTCTATGGGAGGATTGAGATGAGTTTGCAAATCGGGCCCAGCAATCAAATACCCCAAGTTGAGGTGGGAGAGTATTGAGGAGTGGATAAATGGTGTCCCTATAGTGAGTCGTATTAACCTAAGATCGGTGAATACT
NBCTL1_8e66ed27-06_RS0730_Avpr2__ENSMUST00000033765__1052__30__0.56667__74.4368__0.94424_RS0584_RS1312_T7p_8e66ed27-07	CCTTGATGACGGATAACTCTAAGTTGAGGTGGGAGAGTATTCAGCAGCATGAGCAACACAAAGGGGGGTCTATGGGAGGATTGAGATGAGTTGAATGTTAGGTTAGTTGGGACCCTATAGTGAGTCGTATTAACCTAAGATCGGTGAATACT
NBCTL1_8e66ed27-06_RS0584_RS1312_Avpr2__ENSMUST00000033765__634__30__0.6__74.5446__1_RS1261_T7p_8e66ed27-07	CCTTGATGACGGATAACTCTATGGGAGGATTGAGATGAGTTGAATGTTAGGTTAGTTGGGATGAGGCAGGCTGAGAAGGAGTGAGAAGGCCAGAGGAGTGGATAAATGGTGTCCCTATAGTGAGTCGTATTAACCTAAGATCGGTGAATACT
NBCTL1_8e66ed27-06_RS1261_Avpr2__ENSMUST00000033765__1491__30__0.56667__73.3571__1_RS1312_RS0730_T7p_8e66ed27-07	CCTTGATGACGGATAACTCTAGAGGAGTGGATAAATGGTGTCAGAATGGGAAGCCCAAGTGCCTCTGTTGCAGAATGTTAGGTTAGTTGGGAAGTTGAGGTGGGAGAGTATTCCCTATAGTGAGTCGTATTAACCTAAGATCGGTGAATACT
NBCTL1_8e66ed27-06_RS1261_Avpr2__ENSMUST00000033765__1230__30__0.53333__69.0247__1_RS0730_RS0584_T7p_8e66ed27-07	CCTTGATGACGGATAACTCTAGAGGAGTGGATAAATGGTGTCTCAGGAGGGTGTATCCTTCATCAGAGAGGAAGTTGAGGTGGGAGAGTATTTGGGAGGATTGAGATGAGTTCCCTATAGTGAGTCGTATTAACCTAAGATCGGTGAATACT
NBCTL1_8e66ed27-06_RS0584_Avpr2__ENSMUST00000033765__1032__30__0.56667__73.6295__0.93442_RS1312_RS0730_T7p_8e66ed27-07	CCTTGATGACGGATAACTCTATGGGAGGATTGAGATGAGTTAGGGGGGTCTTTCCAGAGGAGCTTCTGGATAGAATGTTAGGTTAGTTGGGAAGTTGAGGTGGGAGAGTATTCCCTATAGTGAGTCGTATTAACCTAAGATCGGTGAATACT
NBCTL1_8e66ed27-06_RS1261_Avpr2__ENSMUST00000033765__522__30__0.53333__69.8334__1_RS1312_RS0584_T7p_8e66ed27-07	CCTTGATGACGGATAACTCTAGAGGAGTGGATAAATGGTGTGGTCTAGTGTCATGGCCAGGATCATGTAGGAGAATGTTAGGTTAGTTGGGATGGGAGGATTGAGATGAGTTCCCTATAGTGAGTCGTATTAACCTAAGATCGGTGAATACT
NBCTL1_8e66ed27-06_RS1261_RS1312_Avpr2__ENSMUST00000033765__22__30__0.6__73.5084__0.9667_RS0730_T7p_8e66ed27-07	CCTTGATGACGGATAACTCTAGAGGAGTGGATAAATGGTGTGAATGTTAGGTTAGTTGGGACACCAGATAGAGGTGCCAGGAGGCAGATGCAAGTTGAGGTGGGAGAGTATTCCCTATAGTGAGTCGTATTAACCTAAGATCGGTGAATACT
NBCTL1_8e66ed27-06_RS1261_Avpr2__ENSMUST00000033765__1286__30__0.43333__66.0959__1_RS0584_RS0730_T7p_8e66ed27-07	CCTTGATGACGGATAACTCTAGAGGAGTGGATAAATGGTGTCCTAGATAGTCAGCTAAGCTACAATGGGTTATGGGAGGATTGAGATGAGTTAGTTGAGGTGGGAGAGTATTCCCTATAGTGAGTCGTATTAACCTAAGATCGGTGAATACT
NBCTL1_8e66ed27-06_RS1312_RS0584_Avpr2__ENSMUST00000033765__644__30__0.56667__71.8021__1_RS0730_T7p_8e66ed27-07	CCTTGATGACGGATAACTCTAGAATGTTAGGTTAGTTGGGATGGGAGGATTGAGATGAGTTGATGAAGAGCTGAGGCAGGCTGAGAAGGAGAAGTTGAGGTGGGAGAGTATTCCCTATAGTGAGTCGTATTAACCTAAGATCGGTGAATACT
NBCTL1_8e66ed27-06_RS1312_Avpr2__ENSMUST00000033765__299__30__0.56667__74.9517__1_RS1261_RS0584_T7p_8e66ed27-07	CCTTGATGACGGATAACTCTAGAATGTTAGGTTAGTTGGGATAGGGCCCCAAGCACTAGGCCATTGCTCAAAGAGGAGTGGATAAATGGTGTTGGGAGGATTGAGATGAGTTCCCTATAGTGAGTCGTATTAACCTAAGATCGGTGAATACT
NBCTL1_8e66ed27-06_RS0730_RS1261_Avpr2__ENSMUST00000033765__1693__30__0.4__66.1512__1_RS1312_T7p_8e66ed27-07	CCTTGATGACGGATAACTCTAAGTTGAGGTGGGAGAGTATTGAGGAGTGGATAAATGGTGTGTCTATGGGTGTGCGAATCTTTGTATTTCAAGAATGTTAGGTTAGTTGGGACCCTATAGTGAGTCGTATTAACCTAAGATCGGTGAATACT
NBCTL1_8e66ed27-06_RS0584_Avpr2__ENSMUST00000033765__1240__30__0.53333__68.9973__1_RS0730_RS1261_T7p_8e66ed27-07	CCTTGATGACGGATAACTCTATGGGAGGATTGAGATGAGTTCCAGTAGCTACTCAGGAGGGTGTATCCTTCAAGTTGAGGTGGGAGAGTATTGAGGAGTGGATAAATGGTGTCCCTATAGTGAGTCGTATTAACCTAAGATCGGTGAATACT
NBCTL1_8e66ed27-06_RS0584_Avpr2__ENSMUST00000033765__1653__30__0.4__66.0204__1_RS1312_RS0730_T7p_8e66ed27-07	CCTTGATGACGGATAACTCTATGGGAGGATTGAGATGAGTTCCACCATATACCTGGTCCAAGGAAATTTTTAGAATGTTAGGTTAGTTGGGAAGTTGAGGTGGGAGAGTATTCCCTATAGTGAGTCGTATTAACCTAAGATCGGTGAATACT
NBCTL1_8e66ed27-06_RS1312_Avpr2__ENSMUST00000033765__1112__30__0.46667__67.9102__1_RS1261_RS0584_T7p_8e66ed27-07	CCTTGATGACGGATAACTCTAGAATGTTAGGTTAGTTGGGAGGAGACACTGCTACTGAAGGAAGCATAGATAGAGGAGTGGATAAATGGTGTTGGGAGGATTGAGATGAGTTCCCTATAGTGAGTCGTATTAACCTAAGATCGGTGAATACT
NBCTL1_8e66ed27-06_RS1261_RS1312_Avpr2__ENSMUST00000033765__1356__30__0.56667__72.5735__0.93093_RS0730_T7p_8e66ed27-07	CCTTGATGACGGATAACTCTAGAGGAGTGGATAAATGGTGTGAATGTTAGGTTAGTTGGGATGGGGACAATGTCACCTAGGGAGGACCAAGAAGTTGAGGTGGGAGAGTATTCCCTATAGTGAGTCGTATTAACCTAAGATCGGTGAATACT
NBCTL1_8e66ed27-06_RS0584_Avpr2__ENSMUST00000033765__674__30__0.46667__71.4444__1_RS0730_RS1261_T7p_8e66ed27-07	CCTTGATGACGGATAACTCTATGGGAGGATTGAGATGAGTTACTGCCATTTCCCACATCACGTTGAGCAAAAAGTTGAGGTGGGAGAGTATTGAGGAGTGGATAAATGGTGTCCCTATAGTGAGTCGTATTAACCTAAGATCGGTGAATACT
NBCTL1_8e66ed27-06_RS1312_RS0584_Avpr2__ENSMUST00000033765__12__30__0.6__74.9787__0.9667_RS0730_T7p_8e66ed27-07	CCTTGATGACGGATAACTCTAGAATGTTAGGTTAGTTGGGATGGGAGGATTGAGATGAGTTAGGTGCCAGGAGGCAGATGCCTTTCCGTAGAAGTTGAGGTGGGAGAGTATTCCCTATAGTGAGTCGTATTAACCTAAGATCGGTGAATACT
NBCTL1_8e66ed27-06_RS1312_RS1261_Avpr2__ENSMUST00000033765__311__30__0.6__74.4297__1_RS0584_T7p_8e66ed27-07	CCTTGATGACGGATAACTCTAGAATGTTAGGTTAGTTGGGAGAGGAGTGGATAAATGGTGTACCCCGTCGTATTAGGGCCCCAAGCACTAGATGGGAGGATTGAGATGAGTTCCCTATAGTGAGTCGTATTAACCTAAGATCGGTGAATACT
NBCTL1_8e66ed27-06_RS1312_RS0730_Avpr2__ENSMUST00000033765__1429__30__0.53333__72.0686__1_RS1261_T7p_8e66ed27-07	CCTTGATGACGGATAACTCTAGAATGTTAGGTTAGTTGGGAAGTTGAGGTGGGAGAGTATTCCAGTTGCTTCCCATGTCTGGCAACAAAGGAGAGGAGTGGATAAATGGTGTCCCTATAGTGAGTCGTATTAACCTAAGATCGGTGAATACT
NBCTL1_8e66ed27-06_RS0730_RS1261_Avpr2__ENSMUST00000033765__815__30__0.5__68.6081__1_RS0584_T7p_8e66ed27-07	CCTTGATGACGGATAACTCTAAGTTGAGGTGGGAGAGTATTGAGGAGTGGATAAATGGTGTGGCATGTATCTCCCGGAAGATAAGAACCTGATGGGAGGATTGAGATGAGTTCCCTATAGTGAGTCGTATTAACCTAAGATCGGTGAATACT
NBCTL1_8e66ed27-06_RS0584_RS0730_Avpr2__ENSMUST00000033765__285__30__0.56667__74.4626__1_RS1312_T7p_8e66ed27-07	CCTTGATGACGGATAACTCTATGGGAGGATTGAGATGAGTTAGTTGAGGTGGGAGAGTATTCTAGGCCATTGCTCAAGGCCACAGCCACAAAGAATGTTAGGTTAGTTGGGACCCTATAGTGAGTCGTATTAACCTAAGATCGGTGAATACT
NBCTL1_8e66ed27-06_RS1261_Avpr2__ENSMUST00000033765__1780__30__0.46667__69.3057__1_RS1312_RS0584_T7p_8e66ed27-07	CCTTGATGACGGATAACTCTAGAGGAGTGGATAAATGGTGTACATGGAGCTGTTTATTTTCACCTGGGGACAGAATGTTAGGTTAGTTGGGATGGGAGGATTGAGATGAGTTCCCTATAGTGAGTCGTATTAACCTAAGATCGGTGAATACT
NBCTL1_8e66ed27-06_RS1261_Avpr2__ENSMUST00000033765__180__30__0.6__74.5764__1_RS0730_RS1312_T7p_8e66ed27-07	CCTTGATGACGGATAACTCTAGAGGAGTGGATAAATGGTGTTGTTGCTGGGAGAGCTAGGGGACGAAAGGGAAGTTGAGGTGGGAGAGTATTGAATGTTAGGTTAGTTGGGACCCTATAGTGAGTCGTATTAACCTAAGATCGGTGAATACT
NBCTL1_8e66ed27-06_RS0584_RS1261_Avpr2__ENSMUST00000033765__1603__30__0.43333__66.1782__1_RS0730_T7p_8e66ed27-07	CCTTGATGACGGATAACTCTATGGGAGGATTGAGATGAGTTGAGGAGTGGATAAATGGTGTCAACTTTTATTAGGGAGACAGACAGAGGGAAAGTTGAGGTGGGAGAGTATTCCCTATAGTGAGTCGTATTAACCTAAGATCGGTGAATACT
NBCTL1_8e66ed27-06_RS0584_RS0730_Avpr2__ENSMUST00000033765__1022__30__0.6__74.9139__0.87405_RS1312_T7p_8e66ed27-07	CCTTGATGACGGATAACTCTATGGGAGGATTGAGATGAGTTAGTTGAGGTGGGAGAGTATTTTCCAGAGGAGCTTCTGGATCCCACGCTGCAGAATGTTAGGTTAGTTGGGACCCTATAGTGAGTCGTATTAACCTAAGATCGGTGAATACT
NBCTL1_8e66ed27-06_RS0584_Avpr2__ENSMUST00000033765__1102__30__0.5__68.3765__1_RS1261_RS1312_T7p_8e66ed27-07	CCTTGATGACGGATAACTCTATGGGAGGATTGAGATGAGTTCTACTGAAGGAAGCATAGATCCAGGGGTTGAGAGGAGTGGATAAATGGTGTGAATGTTAGGTTAGTTGGGACCCTATAGTGAGTCGTATTAACCTAAGATCGGTGAATACT
NBCTL1_8e66ed27-06_RS1261_RS1312_Avpr2__ENSMUST00000033765__361__30__0.46667__69.9715__1_RS0730_T7p_8e66ed27-07	CCTTGATGACGGATAACTCTAGAGGAGTGGATAAATGGTGTGAATGTTAGGTTAGTTGGGAAGGCACAAATGACTGATGAAGACGTGCATGAAGTTGAGGTGGGAGAGTATTCCCTATAGTGAGTCGTATTAACCTAAGATCGGTGAATACT
NBCTL1_8e66ed27-06_RS1261_RS0584_Avpr2__ENSMUST00000033765__1511__30__0.53333__71.5804__1_RS0730_T7p_8e66ed27-07	CCTTGATGACGGATAACTCTAGAGGAGTGGATAAATGGTGTTGGGAGGATTGAGATGAGTTCTCACCTGCAGAGTACTTGCCAGAATGGGAAAGTTGAGGTGGGAGAGTATTCCCTATAGTGAGTCGTATTAACCTAAGATCGGTGAATACT
NBCTL1_8e66ed27-06_RS0584_Avpr2__ENSMUST00000033765__654__30__0.53333__71.6568__0.97086_RS1312_RS0730_T7p_8e66ed27-07	CCTTGATGACGGATAACTCTATGGGAGGATTGAGATGAGTTGTTGAGCAAAGATGAAGAGCTGAGGCAGGCAGAATGTTAGGTTAGTTGGGAAGTTGAGGTGGGAGAGTATTCCCTATAGTGAGTCGTATTAACCTAAGATCGGTGAATACT
NBCTL1_8e66ed27-06_RS1261_Avpr2__ENSMUST00000033765__1573__30__0.46667__66.5264__1_RS0584_RS1312_T7p_8e66ed27-07	CCTTGATGACGGATAACTCTAGAGGAGTGGATAAATGGTGTGGAATGACAGGAAGGTCTATTGGTCCTATCATGGGAGGATTGAGATGAGTTGAATGTTAGGTTAGTTGGGACCCTATAGTGAGTCGTATTAACCTAAGATCGGTGAATACT
NBCTL1_8e66ed27-06_RS1312_Avpr2__ENSMUST00000033765__1439__30__0.56667__72.7807__1_RS1261_RS0730_T7p_8e66ed27-07	CCTTGATGACGGATAACTCTAGAATGTTAGGTTAGTTGGGAGGCATCTGTCCCAGTTGCTTCCCATGTCTGAGAGGAGTGGATAAATGGTGTAGTTGAGGTGGGAGAGTATTCCCTATAGTGAGTCGTATTAACCTAAGATCGGTGAATACT
NBCTL1_8e66ed27-06_RS0584_Avpr2__ENSMUST00000033765__1673__30__0.4__66.8607__0.92924_RS1261_RS0730_T7p_8e66ed27-07	CCTTGATGACGGATAACTCTATGGGAGGATTGAGATGAGTTTTGTATTTCAGCTTCTGTGCCCACCATATAAGAGGAGTGGATAAATGGTGTAGTTGAGGTGGGAGAGTATTCCCTATAGTGAGTCGTATTAACCTAAGATCGGTGAATACT
NBCTL1_8e66ed27-06_RS0730_RS0584_Avpr2__ENSMUST00000033765__538__30__0.6__74.2311__1_RS1312_T7p_8e66ed27-07	CCTTGATGACGGATAACTCTAAGTTGAGGTGGGAGAGTATTTGGGAGGATTGAGATGAGTTCAGATGGCGCGATGGCGGTCTAGTGTCATGAGAATGTTAGGTTAGTTGGGACCCTATAGTGAGTCGTATTAACCTAAGATCGGTGAATACT
NBCTL1_8e66ed27-06_RS0584_RS1261_Avpr2__ENSMUST00000033765__917__30__0.6__74.5777__1_RS1312_T7p_8e66ed27-07	CCTTGATGACGGATAACTCTATGGGAGGATTGAGATGAGTTGAGGAGTGGATAAATGGTGTCTTGGCCATGGCTGCTGATACATGGGCTCCAGAATGTTAGGTTAGTTGGGACCCTATAGTGAGTCGTATTAACCTAAGATCGGTGAATACT
NBCTL1_8e66ed27-06_RS1261_Avpr2__ENSMUST00000033765__502__30__0.5__70.1219__1_RS1312_RS0730_T7p_8e66ed27-07	CCTTGATGACGGATAACTCTAGAGGAGTGGATAAATGGTGTATCATGTAGGAAGAGGCATACATGCCCACCAGAATGTTAGGTTAGTTGGGAAGTTGAGGTGGGAGAGTATTCCCTATAGTGAGTCGTATTAACCTAAGATCGGTGAATACT
NBCTL1_8e66ed27-06_RS1261_RS0584_Avpr2__ENSMUST00000033765__1770__30__0.46667__69.0719__0.99021_RS0730_T7p_8e66ed27-07	CCTTGATGACGGATAACTCTAGAGGAGTGGATAAATGGTGTTGGGAGGATTGAGATGAGTTGTTTATTTTCACCTGGGGACCTGCTCTCAAAAGTTGAGGTGGGAGAGTATTCCCTATAGTGAGTCGTATTAACCTAAGATCGGTGAATACT
NBCTL1_8e66ed27-06_RS0584_Avpr2__ENSMUST00000033765__664__30__0.5__70.1672__1_RS0730_RS1312_T7p_8e66ed27-07	CCTTGATGACGGATAACTCTATGGGAGGATTGAGATGAGTTCCCACATCACGTTGAGCAAAGATGAAGAGCAAGTTGAGGTGGGAGAGTATTGAATGTTAGGTTAGTTGGGACCCTATAGTGAGTCGTATTAACCTAAGATCGGTGAATACT
NBCTL1_8e66ed27-06_RS0584_RS1261_Avpr2__ENSMUST00000033765__1178__30__0.56667__73.5631__0.78716_RS1312_T7p_8e66ed27-07	CCTTGATGACGGATAACTCTATGGGAGGATTGAGATGAGTTGAGGAGTGGATAAATGGTGTATCTTGAGGACCCAGGCTGTGTGTGGTGTGAGAATGTTAGGTTAGTTGGGACCCTATAGTGAGTCGTATTAACCTAAGATCGGTGAATACT
NBCTL1_8e66ed27-06_RS1261_RS1312_Avpr2__ENSMUST00000033765__275__30__0.46667__70.2093__1_RS0730_T7p_8e66ed27-07	CCTTGATGACGGATAACTCTAGAGGAGTGGATAAATGGTGTGAATGTTAGGTTAGTTGGGAGCTCAAGGCCACAGCCACAAAAATTGTAGAAAGTTGAGGTGGGAGAGTATTCCCTATAGTGAGTCGTATTAACCTAAGATCGGTGAATACT
NBCTL1_8e66ed27-06_RS1261_RS0584_Avpr2__ENSMUST00000033765__1501__30__0.53333__71.1322__1_RS0730_T7p_8e66ed27-07	CCTTGATGACGGATAACTCTAGAGGAGTGGATAAATGGTGTTGGGAGGATTGAGATGAGTTGAGTACTTGCCAGAATGGGAAGCCCAAGTGAAGTTGAGGTGGGAGAGTATTCCCTATAGTGAGTCGTATTAACCTAAGATCGGTGAATACT
NBCTL1_8e66ed27-06_RS0730_RS0584_Avpr2__ENSMUST00000033765__1760__30__0.5__70.1484__1_RS1312_T7p_8e66ed27-07	CCTTGATGACGGATAACTCTAAGTTGAGGTGGGAGAGTATTTGGGAGGATTGAGATGAGTTACCTGGGGACCTGCTCTCAAAAATACAGTCAGAATGTTAGGTTAGTTGGGACCCTATAGTGAGTCGTATTAACCTAAGATCGGTGAATACT
NBCTL1_8e66ed27-06_RS1312_Avpr2__ENSMUST00000033765__957__30__0.46667__69.2804__1_RS0584_RS1261_T7p_8e66ed27-07	CCTTGATGACGGATAACTCTAGAATGTTAGGTTAGTTGGGAGCACGTAGACAATCACAATCACCAGTGTCAATGGGAGGATTGAGATGAGTTGAGGAGTGGATAAATGGTGTCCCTATAGTGAGTCGTATTAACCTAAGATCGGTGAATACT
NBCTL1_8e66ed27-06_RS1312_RS1261_Avpr2__ENSMUST00000033765__1346__30__0.53333__69.6105__1_RS0730_T7p_8e66ed27-07	CCTTGATGACGGATAACTCTAGAATGTTAGGTTAGTTGGGAGAGGAGTGGATAAATGGTGTGTCACCTAGGGAGGACCAAGGATAACCAAGAAGTTGAGGTGGGAGAGTATTCCCTATAGTGAGTCGTATTAACCTAAGATCGGTGAATACT
NBCTL1_8e66ed27-06_RS1261_Avpr2__ENSMUST00000033765__684__30__0.5__70.1395__1_RS0730_RS0584_T7p_8e66ed27-07	CCTTGATGACGGATAACTCTAGAGGAGTGGATAAATGGTGTCAAATACCCCACTGCCATTTCCCACATCACAAGTTGAGGTGGGAGAGTATTTGGGAGGATTGAGATGAGTTCCCTATAGTGAGTCGTATTAACCTAAGATCGGTGAATACT
NBCTL1_8e66ed27-06_RS1312_RS0730_Avpr2__ENSMUST00000033765__1553__30__0.56667__72.2121__0.94088_RS0584_T7p_8e66ed27-07	CCTTGATGACGGATAACTCTAGAATGTTAGGTTAGTTGGGAAGTTGAGGTGGGAGAGTATTTGGTCCTATCCTGGTCCTTCTTCCAGCTCCATGGGAGGATTGAGATGAGTTCCCTATAGTGAGTCGTATTAACCTAAGATCGGTGAATACT
NBCTL1_8e66ed27-06_RS1312_Avpr2__ENSMUST00000033765__1072__30__0.53333__71.2851__1_RS0584_RS1261_T7p_8e66ed27-07	CCTTGATGACGGATAACTCTAGAATGTTAGGTTAGTTGGGAGTACAGCTGTTAAGGCTAGCCAGCAGCATGATGGGAGGATTGAGATGAGTTGAGGAGTGGATAAATGGTGTCCCTATAGTGAGTCGTATTAACCTAAGATCGGTGAATACT
NBCTL1_8e66ed27-06_RS1261_Avpr2__ENSMUST00000033765__1683__30__0.43333__67.6884__1_RS1312_RS0730_T7p_8e66ed27-07	CCTTGATGACGGATAACTCTAGAGGAGTGGATAAATGGTGTGTGCGAATCTTTGTATTTCAGCTTCTGTGCAGAATGTTAGGTTAGTTGGGAAGTTGAGGTGGGAGAGTATTCCCTATAGTGAGTCGTATTAACCTAAGATCGGTGAATACT
NBCTL1_8e66ed27-06_RS0730_Avpr2__ENSMUST00000033765__75__30__0.6__73.5024__1_RS1261_RS0584_T7p_8e66ed27-07	CCTTGATGACGGATAACTCTAAGTTGAGGTGGGAGAGTATTGAGGCCAACTTAGTCTCCACTCAAGGGGCCAGAGGAGTGGATAAATGGTGTTGGGAGGATTGAGATGAGTTCCCTATAGTGAGTCGTATTAACCTAAGATCGGTGAATACT
NBCTL1_8e66ed27-06_RS0584_Avpr2__ENSMUST00000033765__1082__30__0.56667__72.2166__1_RS1312_RS0730_T7p_8e66ed27-07	CCTTGATGACGGATAACTCTATGGGAGGATTGAGATGAGTTCCAGGGGTTGGTACAGCTGTTAAGGCTAGCAGAATGTTAGGTTAGTTGGGAAGTTGAGGTGGGAGAGTATTCCCTATAGTGAGTCGTATTAACCTAAGATCGGTGAATACT
NBCTL1_8e66ed27-06_RS1312_RS1261_Avpr2__ENSMUST00000033765__1703__30__0.43333__67.5648__1_RS0584_T7p_8e66ed27-07	CCTTGATGACGGATAACTCTAGAATGTTAGGTTAGTTGGGAGAGGAGTGGATAAATGGTGTACATAGGTATGTCTATGGGTGTGCGAATCTATGGGAGGATTGAGATGAGTTCCCTATAGTGAGTCGTATTAACCTAAGATCGGTGAATACT
NBCTL1_8e66ed27-06_RS1261_Avpr2__ENSMUST00000033765__1366__30__0.5__68.1425__1_RS0730_RS1312_T7p_8e66ed27-07	CCTTGATGACGGATAACTCTAGAGGAGTGGATAAATGGTGTCTTGTATACCTGGGGACAATGTCACCTAGGAAGTTGAGGTGGGAGAGTATTGAATGTTAGGTTAGTTGGGACCCTATAGTGAGTCGTATTAACCTAAGATCGGTGAATACT
NBCTL1_8e66ed27-06_RS1261_Avpr2__ENSMUST00000033765__977__30__0.6__74.2177__0.78328_RS0730_RS0584_T7p_8e66ed27-07	CCTTGATGACGGATAACTCTAGAGGAGTGGATAAATGGTGTGAAGAAGGGTGCCCAGCACAGCACGTAGACAAGTTGAGGTGGGAGAGTATTTGGGAGGATTGAGATGAGTTCCCTATAGTGAGTCGTATTAACCTAAGATCGGTGAATACT
NBCTL1_8e66ed27-06_RS0730_Avpr2__ENSMUST00000033765__1260__30__0.4__65.5557__1_RS1312_RS0584_T7p_8e66ed27-07	CCTTGATGACGGATAACTCTAAGTTGAGGTGGGAGAGTATTGGTTTTTGAATAGAAAGAGCCCAGTAGCTAAGAATGTTAGGTTAGTTGGGATGGGAGGATTGAGATGAGTTCCCTATAGTGAGTCGTATTAACCTAAGATCGGTGAATACT
NBCTL1_8e66ed27-06_RS0584_Avpr2__ENSMUST00000033765__32__30__0.6__74.3776__1_RS1261_RS1312_T7p_8e66ed27-07	CCTTGATGACGGATAACTCTATGGGAGGATTGAGATGAGTTAGGGTCACTGCACCAGATAGAGGTGCCAGGAGAGGAGTGGATAAATGGTGTGAATGTTAGGTTAGTTGGGACCCTATAGTGAGTCGTATTAACCTAAGATCGGTGAATACT
NBCTL1_8e66ed27-06_RS1312_Avpr2__ENSMUST00000033765__482__30__0.6__74.5415__0.96991_RS0730_RS1261_T7p_8e66ed27-07	CCTTGATGACGGATAACTCTAGAATGTTAGGTTAGTTGGGACATGCCCACCATCTGCAGGTACTTGACGGCAAGTTGAGGTGGGAGAGTATTGAGGAGTGGATAAATGGTGTCCCTATAGTGAGTCGTATTAACCTAAGATCGGTGAATACT
NBCTL1_8e66ed27-06_RS1261_Avpr2__ENSMUST00000033765__212__30__0.6__73.7487__1_RS0730_RS0584_T7p_8e66ed27-07	CCTTGATGACGGATAACTCTAGAGGAGTGGATAAATGGTGTGTCTCGGTCATCCAGTAGCTCCTCCTGGCTAAGTTGAGGTGGGAGAGTATTTGGGAGGATTGAGATGAGTTCCCTATAGTGAGTCGTATTAACCTAAGATCGGTGAATACT
NBCTL1_8e66ed27-06_RS0730_Avpr2__ENSMUST00000033765__512__30__0.5__69.7503__1_RS1312_RS0584_T7p_8e66ed27-07	CCTTGATGACGGATAACTCTAAGTTGAGGTGGGAGAGTATTCATGGCCAGGATCATGTAGGAAGAGGCATAAGAATGTTAGGTTAGTTGGGATGGGAGGATTGAGATGAGTTCCCTATAGTGAGTCGTATTAACCTAAGATCGGTGAATACT
NBCTL1_8e66ed27-06_RS1312_Avpr2__ENSMUST00000033765__1336__30__0.5__68.5364__1_RS0584_RS1261_T7p_8e66ed27-07	CCTTGATGACGGATAACTCTAGAATGTTAGGTTAGTTGGGAGAGGACCAAGGATAACCAAGGTACCCTTTCATGGGAGGATTGAGATGAGTTGAGGAGTGGATAAATGGTGTCCCTATAGTGAGTCGTATTAACCTAAGATCGGTGAATACT
NBCTL1_8e66ed27-06_RS0730_Avpr2__ENSMUST00000033765__1220__30__0.5__70.4677__1_RS1261_RS1312_T7p_8e66ed27-07	CCTTGATGACGGATAACTCTAAGTTGAGGTGGGAGAGTATTTGTATCCTTCATCAGAGAGGAGCTGGCTGTAGAGGAGTGGATAAATGGTGTGAATGTTAGGTTAGTTGGGACCCTATAGTGAGTCGTATTAACCTAAGATCGGTGAATACT
NBCTL1_8e66ed27-06_RS0584_Avpr2__ENSMUST00000033765__1583__30__0.5__68.8174__1_RS0730_RS1261_T7p_8e66ed27-07	CCTTGATGACGGATAACTCTATGGGAGGATTGAGATGAGTTGACAGAGGGAGGAATGACAGGAAGGTCTATAAGTTGAGGTGGGAGAGTATTGAGGAGTGGATAAATGGTGTCCCTATAGTGAGTCGTATTAACCTAAGATCGGTGAATACT
NBCTL1_8e66ed27-06_RS0730_Avpr2__ENSMUST00000033765__1521__30__0.56667__71.7118__0.84787_RS1312_RS0584_T7p_8e66ed27-07	CCTTGATGACGGATAACTCTAAGTTGAGGTGGGAGAGTATTGGGAGTCTTCCTCACCTGCAGAGTACTTGCAGAATGTTAGGTTAGTTGGGATGGGAGGATTGAGATGAGTTCCCTATAGTGAGTCGTATTAACCTAAGATCGGTGAATACT
NBCTL1_8e66ed27-06_RS1312_RS0584_Avpr2__ENSMUST00000033765__391__30__0.53333__73.5711__0.92872_RS1261_T7p_8e66ed27-07	CCTTGATGACGGATAACTCTAGAATGTTAGGTTAGTTGGGATGGGAGGATTGAGATGAGTTACTTGAAACAGAGCCACAGCCAGGTCAGCTAGAGGAGTGGATAAATGGTGTCCCTATAGTGAGTCGTATTAACCTAAGATCGGTGAATACT
NBCTL1_8e66ed27-06_RS1312_RS1261_Avpr2__ENSMUST00000033765__991__30__0.6__74.7168__0.96369_RS0730_T7p_8e66ed27-07	CCTTGATGACGGATAACTCTAGAATGTTAGGTTAGTTGGGAGAGGAGTGGATAAATGGTGTCACAGCTGCACAAGGAAGAAGGGTGCCCAGAAGTTGAGGTGGGAGAGTATTCCCTATAGTGAGTCGTATTAACCTAAGATCGGTGAATACT
NBCTL1_8e66ed27-06_RS0730_Avpr2__ENSMUST00000033765__1250__30__0.53333__70.0818__1_RS1261_RS0584_T7p_8e66ed27-07	CCTTGATGACGGATAACTCTAAGTTGAGGTGGGAGAGTATTTAGAAAGAGCCCAGTAGCTACTCAGGAGGGAGAGGAGTGGATAAATGGTGTTGGGAGGATTGAGATGAGTTCCCTATAGTGAGTCGTATTAACCTAAGATCGGTGAATACT
NBCTL1_8e66ed27-06_RS1312_RS0730_Avpr2__ENSMUST00000033765__65__30__0.6__73.9693__1_RS0584_T7p_8e66ed27-07	CCTTGATGACGGATAACTCTAGAATGTTAGGTTAGTTGGGAAGTTGAGGTGGGAGAGTATTTAGTCTCCACTCAAGGGGCCAGTCCCACTGATGGGAGGATTGAGATGAGTTCCCTATAGTGAGTCGTATTAACCTAAGATCGGTGAATACT
NBCTL1_8e66ed27-06_RS1312_RS0584_Avpr2__ENSMUST00000033765__1092__30__0.5__71.1204__1_RS1261_T7p_8e66ed27-07	CCTTGATGACGGATAACTCTAGAATGTTAGGTTAGTTGGGATGGGAGGATTGAGATGAGTTAAGCATAGATCCAGGGGTTGGTACAGCTGTAGAGGAGTGGATAAATGGTGTCCCTATAGTGAGTCGTATTAACCTAAGATCGGTGAATACT
NBCTL1_8e66ed27-06_RS1312_RS0730_Avpr2__ENSMUST00000033765__351__30__0.6__74.6665__1_RS1261_T7p_8e66ed27-07	CCTTGATGACGGATAACTCTAGAATGTTAGGTTAGTTGGGAAGTTGAGGTGGGAGAGTATTGACTGATGAAGACGTGCATGGGTGCCCAGCAGAGGAGTGGATAAATGGTGTCCCTATAGTGAGTCGTATTAACCTAAGATCGGTGAATACT
NBCTL1_8e66ed27-06_RS1261_Avpr2__ENSMUST00000033765__1198__30__0.56667__73.2018__1_RS0584_RS0730_T7p_8e66ed27-07	CCTTGATGACGGATAACTCTAGAGGAGTGGATAAATGGTGTCTGGCTGTGGCACAGGACTCATCTTGAGGAATGGGAGGATTGAGATGAGTTAGTTGAGGTGGGAGAGTATTCCCTATAGTGAGTCGTATTAACCTAAGATCGGTGAATACT
NBCTL1_8e66ed27-06_RS0730_Avpr2__ENSMUST00000033765__371__30__0.46667__69.0355__1_RS1312_RS0584_T7p_8e66ed27-07	CCTTGATGACGGATAACTCTAAGTTGAGGTGGGAGAGTATTCAGGTCAGCTAGGCACAAATGACTGATGAAAGAATGTTAGGTTAGTTGGGATGGGAGGATTGAGATGAGTTCCCTATAGTGAGTCGTATTAACCTAAGATCGGTGAATACT
NBCTL1_8e66ed27-06_RS0584_RS1261_Avpr2__ENSMUST00000033765__1188__30__0.56667__72.8515__1_RS1312_T7p_8e66ed27-07	CCTTGATGACGGATAACTCTATGGGAGGATTGAGATGAGTTGAGGAGTGGATAAATGGTGTCACAGGACTCATCTTGAGGACCCAGGCTGTAGAATGTTAGGTTAGTTGGGACCCTATAGTGAGTCGTATTAACCTAAGATCGGTGAATACT
NBCTL1_8e66ed27-06_RS0730_Avpr2__ENSMUST00000033765__1713__30__0.4__65.2907__1_RS1261_RS1312_T7p_8e66ed27-07	CCTTGATGACGGATAACTCTAAGTTGAGGTGGGAGAGTATTAGATTCCTGAACATAGGTATGTCTATGGGTAGAGGAGTGGATAAATGGTGTGAATGTTAGGTTAGTTGGGACCCTATAGTGAGTCGTATTAACCTAAGATCGGTGAATACT
NBCTL1_8e66ed27-06_RS0820_Baiap2__ENSMUST00000075180__2613__30__0.56667__72.4927__1_RS0584_RS0967_T7p_8e66ed27-07	CCTTGATGACGGATAACTCTAGATGAAGATTGAGGGAAGAAATCACAGGAGTGGTCAGCTTCCTCAGGAGGATGGGAGGATTGAGATGAGTTTAGAGGGAGTAAGATGAGGACCCTATAGTGAGTCGTATTAACCTAAGATCGGTGAATACT
NBCTL1_8e66ed27-06_RS1316_RS0584_Baiap2__ENSMUST00000075180__2534__30__0.6__74.8336__1_RS0820_T7p_8e66ed27-07	CCTTGATGACGGATAACTCTAGAAGGTTGTAGTTAGGATGTTGGGAGGATTGAGATGAGTTTGAGGCAGGTCAAGGTCCCTGGGCTTGATCAGATGAAGATTGAGGGAAGAACCCTATAGTGAGTCGTATTAACCTAAGATCGGTGAATACT
NBCTL1_8e66ed27-06_RS0584_RS1316_Baiap2__ENSMUST00000075180__458__30__0.5__72.0479__1_RS0967_T7p_8e66ed27-07	CCTTGATGACGGATAACTCTATGGGAGGATTGAGATGAGTTGAAGGTTGTAGTTAGGATGTTCTTGTAGACATTTTCCGTGAGCCGGTGCAATAGAGGGAGTAAGATGAGGACCCTATAGTGAGTCGTATTAACCTAAGATCGGTGAATACT
NBCTL1_8e66ed27-06_RS1316_RS0820_Baiap2__ENSMUST00000075180__1719__30__0.6__73.6972__1_RS0967_T7p_8e66ed27-07	CCTTGATGACGGATAACTCTAGAAGGTTGTAGTTAGGATGTGATGAAGATTGAGGGAAGAATCACTGTCCAGGACCCGGGTGTAGGAGAAGATAGAGGGAGTAAGATGAGGACCCTATAGTGAGTCGTATTAACCTAAGATCGGTGAATACT
NBCTL1_8e66ed27-06_RS0584_RS0967_Baiap2__ENSMUST00000075180__1171__30__0.5__72.0948__1_RS0820_T7p_8e66ed27-07	CCTTGATGACGGATAACTCTATGGGAGGATTGAGATGAGTTTAGAGGGAGTAAGATGAGGATGGAAGGATGGAGCCATTGCTATTGGCCATAGATGAAGATTGAGGGAAGAACCCTATAGTGAGTCGTATTAACCTAAGATCGGTGAATACT
NBCTL1_8e66ed27-06_RS1316_RS0820_Baiap2__ENSMUST00000075180__1416__30__0.53333__72.3096__1_RS0584_T7p_8e66ed27-07	CCTTGATGACGGATAACTCTAGAAGGTTGTAGTTAGGATGTGATGAAGATTGAGGGAAGAATACGAGTCGCTCAGCTTGCTTTGAGACTGCATGGGAGGATTGAGATGAGTTCCCTATAGTGAGTCGTATTAACCTAAGATCGGTGAATACT
NBCTL1_8e66ed27-06_RS0967_Baiap2__ENSMUST00000075180__2883__30__0.43333__67.4915__0.98101_RS1316_RS0584_T7p_8e66ed27-07	CCTTGATGACGGATAACTCTATAGAGGGAGTAAGATGAGGAAAAGGCTGGTCATAGAAAGATTCCCCAAAGAGAAGGTTGTAGTTAGGATGTTGGGAGGATTGAGATGAGTTCCCTATAGTGAGTCGTATTAACCTAAGATCGGTGAATACT
NBCTL1_8e66ed27-06_RS0967_RS1316_Baiap2__ENSMUST00000075180__1465__30__0.56667__74.2873__1_RS0820_T7p_8e66ed27-07	CCTTGATGACGGATAACTCTATAGAGGGAGTAAGATGAGGAGAAGGTTGTAGTTAGGATGTATAGCTGTTCTTCGGCGTCACGCTCTTGCGAGATGAAGATTGAGGGAAGAACCCTATAGTGAGTCGTATTAACCTAAGATCGGTGAATACT
NBCTL1_8e66ed27-06_RS0967_Baiap2__ENSMUST00000075180__1181__30__0.56667__74.365__1_RS0820_RS0584_T7p_8e66ed27-07	CCTTGATGACGGATAACTCTATAGAGGGAGTAAGATGAGGAACAGGGCACTTGGAAGGATGGAGCCATTGCAGATGAAGATTGAGGGAAGAATGGGAGGATTGAGATGAGTTCCCTATAGTGAGTCGTATTAACCTAAGATCGGTGAATACT
NBCTL1_8e66ed27-06_RS1316_RS0820_Baiap2__ENSMUST00000075180__764__30__0.5__70.57__1_RS0584_T7p_8e66ed27-07	CCTTGATGACGGATAACTCTAGAAGGTTGTAGTTAGGATGTGATGAAGATTGAGGGAAGAATCAGTGCAGCACTTAGATACCTGGAGTCCAATGGGAGGATTGAGATGAGTTCCCTATAGTGAGTCGTATTAACCTAAGATCGGTGAATACT
NBCTL1_8e66ed27-06_RS0967_Baiap2__ENSMUST00000075180__1295__30__0.56667__73.0777__1_RS1316_RS0584_T7p_8e66ed27-07	CCTTGATGACGGATAACTCTATAGAGGGAGTAAGATGAGGAGTACATTCTCCTGAGCAGACATCCGCCCCAAGAAGGTTGTAGTTAGGATGTTGGGAGGATTGAGATGAGTTCCCTATAGTGAGTCGTATTAACCTAAGATCGGTGAATACT
NBCTL1_8e66ed27-06_RS1316_RS0820_Baiap2__ENSMUST00000075180__3061__30__0.53333__72.2622__1_RS0967_T7p_8e66ed27-07	CCTTGATGACGGATAACTCTAGAAGGTTGTAGTTAGGATGTGATGAAGATTGAGGGAAGAATCCGCTGCCCAGAATTCAGTGTGTGAAGAGATAGAGGGAGTAAGATGAGGACCCTATAGTGAGTCGTATTAACCTAAGATCGGTGAATACT
NBCTL1_8e66ed27-06_RS0584_Baiap2__ENSMUST00000075180__478__30__0.46667__67.7533__0.99484_RS0967_RS0820_T7p_8e66ed27-07	CCTTGATGACGGATAACTCTATGGGAGGATTGAGATGAGTTGTTGAACTGCTCCATGATGGTCTTGTAGACATAGAGGGAGTAAGATGAGGAGATGAAGATTGAGGGAAGAACCCTATAGTGAGTCGTATTAACCTAAGATCGGTGAATACT
NBCTL1_8e66ed27-06_RS0820_RS1316_Baiap2__ENSMUST00000075180__1752__30__0.46667__70.7532__1_RS0584_T7p_8e66ed27-07	CCTTGATGACGGATAACTCTAGATGAAGATTGAGGGAAGAAGAAGGTTGTAGTTAGGATGTTGCTGCAGGCTCATATGCAATCTGTCACTTATGGGAGGATTGAGATGAGTTCCCTATAGTGAGTCGTATTAACCTAAGATCGGTGAATACT
NBCTL1_8e66ed27-06_RS0584_RS0967_Baiap2__ENSMUST00000075180__1495__30__0.56667__74.1403__0.93506_RS1316_T7p_8e66ed27-07	CCTTGATGACGGATAACTCTATGGGAGGATTGAGATGAGTTTAGAGGGAGTAAGATGAGGAACGTGGCAGTGTCTTGTTCTCAGTGGTGGCAGAAGGTTGTAGTTAGGATGTCCCTATAGTGAGTCGTATTAACCTAAGATCGGTGAATACT
NBCTL1_8e66ed27-06_RS0967_Baiap2__ENSMUST00000075180__1804__30__0.56667__72.4076__1_RS1316_RS0820_T7p_8e66ed27-07	CCTTGATGACGGATAACTCTATAGAGGGAGTAAGATGAGGAGAGGGCCAGGTCATCCTTGTCTAGGAGGTTAGAAGGTTGTAGTTAGGATGTGATGAAGATTGAGGGAAGAACCCTATAGTGAGTCGTATTAACCTAAGATCGGTGAATACT
NBCTL1_8e66ed27-06_RS0820_RS0967_Baiap2__ENSMUST00000075180__2495__30__0.53333__69.6746__1_RS0584_T7p_8e66ed27-07	CCTTGATGACGGATAACTCTAGATGAAGATTGAGGGAAGAATAGAGGGAGTAAGATGAGGACCCTAAGTCCTGTCCTGTTCTAGAAGACGCATGGGAGGATTGAGATGAGTTCCCTATAGTGAGTCGTATTAACCTAAGATCGGTGAATACT
NBCTL1_8e66ed27-06_RS1316_RS0584_Baiap2__ENSMUST00000075180__1315__30__0.5__70.84__1_RS0820_T7p_8e66ed27-07	CCTTGATGACGGATAACTCTAGAAGGTTGTAGTTAGGATGTTGGGAGGATTGAGATGAGTTTGCGACGCCATTCATGACAGGTACATTCTCAGATGAAGATTGAGGGAAGAACCCTATAGTGAGTCGTATTAACCTAAGATCGGTGAATACT
NBCTL1_8e66ed27-06_RS0584_Baiap2__ENSMUST00000075180__651__30__0.6__74.6536__1_RS1316_RS0967_T7p_8e66ed27-07	CCTTGATGACGGATAACTCTATGGGAGGATTGAGATGAGTTTGCACCTCAGCCATCTGGAAGAGGACGTCCAGAAGGTTGTAGTTAGGATGTTAGAGGGAGTAAGATGAGGACCCTATAGTGAGTCGTATTAACCTAAGATCGGTGAATACT
NBCTL1_8e66ed27-06_RS1316_RS0967_Baiap2__ENSMUST00000075180__488__30__0.6__74.1497__0.99963_RS0820_T7p_8e66ed27-07	CCTTGATGACGGATAACTCTAGAAGGTTGTAGTTAGGATGTTAGAGGGAGTAAGATGAGGAGGAGGCTGGGGTTGAACTGCTCCATGATGGAGATGAAGATTGAGGGAAGAACCCTATAGTGAGTCGTATTAACCTAAGATCGGTGAATACT
NBCTL1_8e66ed27-06_RS0820_RS0584_Baiap2__ENSMUST00000075180__849__30__0.53333__73.3642__1_RS0967_T7p_8e66ed27-07	CCTTGATGACGGATAACTCTAGATGAAGATTGAGGGAAGAATGGGAGGATTGAGATGAGTTTGGCTCTTCTTGCGGAGCTTCTTCAGCTCAATAGAGGGAGTAAGATGAGGACCCTATAGTGAGTCGTATTAACCTAAGATCGGTGAATACT
NBCTL1_8e66ed27-06_RS0820_Baiap2__ENSMUST00000075180__584__30__0.5__69.2278__1_RS0584_RS1316_T7p_8e66ed27-07	CCTTGATGACGGATAACTCTAGATGAAGATTGAGGGAAGAACCCCCATCTTTACCAGAGCATCGAAATAGCATGGGAGGATTGAGATGAGTTGAAGGTTGTAGTTAGGATGTCCCTATAGTGAGTCGTATTAACCTAAGATCGGTGAATACT
NBCTL1_8e66ed27-06_RS1316_RS0584_Baiap2__ENSMUST00000075180__523__30__0.43333__68.9275__1_RS0967_T7p_8e66ed27-07	CCTTGATGACGGATAACTCTAGAAGGTTGTAGTTAGGATGTTGGGAGGATTGAGATGAGTTTTTCTCATAGTTCTTGCCCATGGCGATGAAATAGAGGGAGTAAGATGAGGACCCTATAGTGAGTCGTATTAACCTAAGATCGGTGAATACT
NBCTL1_8e66ed27-06_RS0967_RS0820_Baiap2__ENSMUST00000075180__2730__30__0.56667__72.634__1_RS1316_T7p_8e66ed27-07	CCTTGATGACGGATAACTCTATAGAGGGAGTAAGATGAGGAGATGAAGATTGAGGGAAGAACCTGTGTTGGGATGCCGCACTCTGTTCTACAGAAGGTTGTAGTTAGGATGTCCCTATAGTGAGTCGTATTAACCTAAGATCGGTGAATACT
NBCTL1_8e66ed27-06_RS0820_Baiap2__ENSMUST00000075180__899__30__0.5__69.6211__1_RS0967_RS0584_T7p_8e66ed27-07	CCTTGATGACGGATAACTCTAGATGAAGATTGAGGGAAGAACGATGTACTGCAGCTCCTTGTCTGAGTACTATAGAGGGAGTAAGATGAGGATGGGAGGATTGAGATGAGTTCCCTATAGTGAGTCGTATTAACCTAAGATCGGTGAATACT
NBCTL1_8e66ed27-06_RS0820_Baiap2__ENSMUST00000075180__1684__30__0.6__73.6012__1_RS1316_RS0584_T7p_8e66ed27-07	CCTTGATGACGGATAACTCTAGATGAAGATTGAGGGAAGAACCAGCCCCGCATCTTGGTCTTCTCACTCTCAGAAGGTTGTAGTTAGGATGTTGGGAGGATTGAGATGAGTTCCCTATAGTGAGTCGTATTAACCTAAGATCGGTGAATACT
NBCTL1_8e66ed27-06_RS1316_Baiap2__ENSMUST00000075180__2455__30__0.46667__68.2371__1_RS0584_RS0967_T7p_8e66ed27-07	CCTTGATGACGGATAACTCTAGAAGGTTGTAGTTAGGATGTGGGGTCAGATGCAGAATAACAGTACGTACAATGGGAGGATTGAGATGAGTTTAGAGGGAGTAAGATGAGGACCCTATAGTGAGTCGTATTAACCTAAGATCGGTGAATACT
NBCTL1_8e66ed27-06_RS0967_RS1316_Baiap2__ENSMUST00000075180__1211__30__0.53333__70.6753__0.99959_RS0820_T7p_8e66ed27-07	CCTTGATGACGGATAACTCTATAGAGGGAGTAAGATGAGGAGAAGGTTGTAGTTAGGATGTCTGAGATGACCAGGTTGGACTTGGAAGCTGAGATGAAGATTGAGGGAAGAACCCTATAGTGAGTCGTATTAACCTAAGATCGGTGAATACT
NBCTL1_8e66ed27-06_RS0584_Baiap2__ENSMUST00000075180__1396__30__0.6__74.8271__1_RS0967_RS0820_T7p_8e66ed27-07	CCTTGATGACGGATAACTCTATGGGAGGATTGAGATGAGTTTTGAGACTGCGGGGGAGACAGGGATTTGGGATAGAGGGAGTAAGATGAGGAGATGAAGATTGAGGGAAGAACCCTATAGTGAGTCGTATTAACCTAAGATCGGTGAATACT
NBCTL1_8e66ed27-06_RS0584_RS0820_Baiap2__ENSMUST00000075180__1545__30__0.56667__74.1602__1_RS1316_T7p_8e66ed27-07	CCTTGATGACGGATAACTCTATGGGAGGATTGAGATGAGTTGATGAAGATTGAGGGAAGAATTGACCCGCATGCGGCCATTACGTTCTAGGAGAAGGTTGTAGTTAGGATGTCCCTATAGTGAGTCGTATTAACCTAAGATCGGTGAATACT
NBCTL1_8e66ed27-06_RS0584_Baiap2__ENSMUST00000075180__939__30__0.53333__71.9259__0.95282_RS1316_RS0967_T7p_8e66ed27-07	CCTTGATGACGGATAACTCTATGGGAGGATTGAGATGAGTTACGTAGTTCTCCAGCTCGCCCTGCTTATTGAGAAGGTTGTAGTTAGGATGTTAGAGGGAGTAAGATGAGGACCCTATAGTGAGTCGTATTAACCTAAGATCGGTGAATACT
NBCTL1_8e66ed27-06_RS0967_Baiap2__ENSMUST00000075180__2873__30__0.4__65.5724__0.98101_RS0820_RS1316_T7p_8e66ed27-07	CCTTGATGACGGATAACTCTATAGAGGGAGTAAGATGAGGACATAGAAAGATTCCCCAAAGGTGTGTGTATAGATGAAGATTGAGGGAAGAAGAAGGTTGTAGTTAGGATGTCCCTATAGTGAGTCGTATTAACCTAAGATCGGTGAATACT
NBCTL1_8e66ed27-06_RS0584_Baiap2__ENSMUST00000075180__1905__30__0.6__74.9234__1_RS0820_RS0967_T7p_8e66ed27-07	CCTTGATGACGGATAACTCTATGGGAGGATTGAGATGAGTTTGAGAGAAGGCAGGAACGGCCACGCTGTAGAGATGAAGATTGAGGGAAGAATAGAGGGAGTAAGATGAGGACCCTATAGTGAGTCGTATTAACCTAAGATCGGTGAATACT
NBCTL1_8e66ed27-06_RS1316_Baiap2__ENSMUST00000075180__1915__30__0.6__74.5767__0.99884_RS0820_RS0584_T7p_8e66ed27-07	CCTTGATGACGGATAACTCTAGAAGGTTGTAGTTAGGATGTATCCAGACCCTGAGAGAAGGCAGGAACGGCAGATGAAGATTGAGGGAAGAATGGGAGGATTGAGATGAGTTCCCTATAGTGAGTCGTATTAACCTAAGATCGGTGAATACT
NBCTL1_8e66ed27-06_RS0967_Baiap2__ENSMUST00000075180__2700__30__0.56667__74.6149__1_RS0584_RS1316_T7p_8e66ed27-07	CCTTGATGACGGATAACTCTATAGAGGGAGTAAGATGAGGAACATGCCTGCCCAGCAGTATCTGCTGAGGAATGGGAGGATTGAGATGAGTTGAAGGTTGTAGTTAGGATGTCCCTATAGTGAGTCGTATTAACCTAAGATCGGTGAATACT
NBCTL1_8e66ed27-06_RS0820_RS0967_Baiap2__ENSMUST00000075180__1191__30__0.53333__72.4036__1_RS1316_T7p_8e66ed27-07	CCTTGATGACGGATAACTCTAGATGAAGATTGAGGGAAGAATAGAGGGAGTAAGATGAGGATTGGAAGCTGACAGGGCACTTGGAAGGATGAGAAGGTTGTAGTTAGGATGTCCCTATAGTGAGTCGTATTAACCTAAGATCGGTGAATACT
NBCTL1_8e66ed27-06_RS0584_RS0967_Baiap2__ENSMUST00000075180__3278__30__0.43333__67.0707__1_RS0820_T7p_8e66ed27-07	CCTTGATGACGGATAACTCTATGGGAGGATTGAGATGAGTTTAGAGGGAGTAAGATGAGGAAGAAAGTTCTTTACACAGGTCCAGGTTCTGAGATGAAGATTGAGGGAAGAACCCTATAGTGAGTCGTATTAACCTAAGATCGGTGAATACT
NBCTL1_8e66ed27-06_RS0584_Baiap2__ENSMUST00000075180__1002__30__0.56667__74.3682__1_RS0820_RS1316_T7p_8e66ed27-07	CCTTGATGACGGATAACTCTATGGGAGGATTGAGATGAGTTTTTTCCACCAGGAAGCAGAACCTCCTGCGCAGATGAAGATTGAGGGAAGAAGAAGGTTGTAGTTAGGATGTCCCTATAGTGAGTCGTATTAACCTAAGATCGGTGAATACT
NBCTL1_8e66ed27-06_RS1316_Baiap2__ENSMUST00000075180__1066__30__0.6__74.9147__1_RS0967_RS0584_T7p_8e66ed27-07	CCTTGATGACGGATAACTCTAGAAGGTTGTAGTTAGGATGTCTGGGCCAGCAACTCCTTGCCCTTGGAATGATAGAGGGAGTAAGATGAGGATGGGAGGATTGAGATGAGTTCCCTATAGTGAGTCGTATTAACCTAAGATCGGTGAATACT
NBCTL1_8e66ed27-06_RS0820_Baiap2__ENSMUST00000075180__1664__30__0.6__74.2606__1_RS1316_RS0967_T7p_8e66ed27-07	CCTTGATGACGGATAACTCTAGATGAAGATTGAGGGAAGAATCTCACTCTCCCCATAGTGCCAGCCGTCACAGAAGGTTGTAGTTAGGATGTTAGAGGGAGTAAGATGAGGACCCTATAGTGAGTCGTATTAACCTAAGATCGGTGAATACT
NBCTL1_8e66ed27-06_RS0820_RS0967_Baiap2__ENSMUST00000075180__2328__30__0.4__66.6858__0.99373_RS0584_T7p_8e66ed27-07	CCTTGATGACGGATAACTCTAGATGAAGATTGAGGGAAGAATAGAGGGAGTAAGATGAGGATTTTCTTTTTCTTCAAACTCTAGCCCTGGCATGGGAGGATTGAGATGAGTTCCCTATAGTGAGTCGTATTAACCTAAGATCGGTGAATACT
NBCTL1_8e66ed27-06_RS1316_RS0584_Baiap2__ENSMUST00000075180__3464__30__0.53333__73.4249__1_RS0820_T7p_8e66ed27-07	CCTTGATGACGGATAACTCTAGAAGGTTGTAGTTAGGATGTTGGGAGGATTGAGATGAGTTACAGTTGACCGCAGTACAGGGCACAGTTCAAGATGAAGATTGAGGGAAGAACCCTATAGTGAGTCGTATTAACCTAAGATCGGTGAATACT
NBCTL1_8e66ed27-06_RS1316_RS0967_Baiap2__ENSMUST00000075180__2101__30__0.6__74.8054__1_RS0584_T7p_8e66ed27-07	CCTTGATGACGGATAACTCTAGAAGGTTGTAGTTAGGATGTTAGAGGGAGTAAGATGAGGAGATCACCAACCAAAAGGCAGGAGCGGGTGGATGGGAGGATTGAGATGAGTTCCCTATAGTGAGTCGTATTAACCTAAGATCGGTGAATACT
NBCTL1_8e66ed27-06_RS0967_RS1316_Baiap2__ENSMUST00000075180__784__30__0.46667__68.8904__0.97841_RS0820_T7p_8e66ed27-07	CCTTGATGACGGATAACTCTATAGAGGGAGTAAGATGAGGAGAAGGTTGTAGTTAGGATGTCTGTTCCGTTTGGTATTTCTTCAGTGCAGCAGATGAAGATTGAGGGAAGAACCCTATAGTGAGTCGTATTAACCTAAGATCGGTGAATACT
NBCTL1_8e66ed27-06_RS0820_RS0584_Baiap2__ENSMUST00000075180__2435__30__0.5__69.53__1_RS0967_T7p_8e66ed27-07	CCTTGATGACGGATAACTCTAGATGAAGATTGAGGGAAGAATGGGAGGATTGAGATGAGTTAGTACGTACACCGGAGTCCATGCATATCTGATAGAGGGAGTAAGATGAGGACCCTATAGTGAGTCGTATTAACCTAAGATCGGTGAATACT
NBCTL1_8e66ed27-06_RS0584_Baiap2__ENSMUST00000075180__3218__30__0.6__74.4817__0.77144_RS1316_RS0820_T7p_8e66ed27-07	CCTTGATGACGGATAACTCTATGGGAGGATTGAGATGAGTTCTGTCTGTGTCTGAGCTGCTGCTGCTGCTGAGAAGGTTGTAGTTAGGATGTGATGAAGATTGAGGGAAGAACCCTATAGTGAGTCGTATTAACCTAAGATCGGTGAATACT
NBCTL1_8e66ed27-06_RS1316_Baiap2__ENSMUST00000075180__1141__30__0.6__74.5735__0.99526_RS0967_RS0584_T7p_8e66ed27-07	CCTTGATGACGGATAACTCTAGAAGGTTGTAGTTAGGATGTCTGTTGCATCAGCTGGACAGCACGGTCTGGATAGAGGGAGTAAGATGAGGATGGGAGGATTGAGATGAGTTCCCTATAGTGAGTCGTATTAACCTAAGATCGGTGAATACT
NBCTL1_8e66ed27-06_RS0967_RS1316_Baiap2__ENSMUST00000075180__1505__30__0.5__72.1745__1_RS0820_T7p_8e66ed27-07	CCTTGATGACGGATAACTCTATAGAGGGAGTAAGATGAGGAGAAGGTTGTAGTTAGGATGTTGGAGCTTGAACGTGGCAGTGTCTTGTTCTAGATGAAGATTGAGGGAAGAACCCTATAGTGAGTCGTATTAACCTAAGATCGGTGAATACT
NBCTL1_8e66ed27-06_RS0584_Baiap2__ENSMUST00000075180__1623__30__0.6__74.7982__1_RS0820_RS0967_T7p_8e66ed27-07	CCTTGATGACGGATAACTCTATGGGAGGATTGAGATGAGTTACTAGCAGCGTGATGAGGTCGCCCTCCTTGAGATGAAGATTGAGGGAAGAATAGAGGGAGTAAGATGAGGACCCTATAGTGAGTCGTATTAACCTAAGATCGGTGAATACT
NBCTL1_8e66ed27-06_RS0584_RS0820_Baiap2__ENSMUST00000075180__427__30__0.6__74.9163__1_RS1316_T7p_8e66ed27-07	CCTTGATGACGGATAACTCTATGGGAGGATTGAGATGAGTTGATGAAGATTGAGGGAAGAACTCCTCCGAGCGTGAAAGCGACATGGTCCTAGAAGGTTGTAGTTAGGATGTCCCTATAGTGAGTCGTATTAACCTAAGATCGGTGAATACT
NBCTL1_8e66ed27-06_RS0967_RS1316_Baiap2__ENSMUST00000075180__554__30__0.6__74.9653__0.99703_RS0584_T7p_8e66ed27-07	CCTTGATGACGGATAACTCTATAGAGGGAGTAAGATGAGGAGAAGGTTGTAGTTAGGATGTCTTTGGCAGCGAAGGTGACACCTGCCAGTGATGGGAGGATTGAGATGAGTTCCCTATAGTGAGTCGTATTAACCTAAGATCGGTGAATACT
NBCTL1_8e66ed27-06_RS0967_Baiap2__ENSMUST00000075180__543__30__0.5__70.4786__1_RS1316_RS0820_T7p_8e66ed27-07	CCTTGATGACGGATAACTCTATAGAGGGAGTAAGATGAGGAAAGGTGACACCTGCCAGTGCTTTCTCATAGAGAAGGTTGTAGTTAGGATGTGATGAAGATTGAGGGAAGAACCCTATAGTGAGTCGTATTAACCTAAGATCGGTGAATACT
NBCTL1_8e66ed27-06_RS0584_Baiap2__ENSMUST00000075180__3155__30__0.5__72.2129__1_RS0820_RS0967_T7p_8e66ed27-07	CCTTGATGACGGATAACTCTATGGGAGGATTGAGATGAGTTAGGCTTGCTGGGTTTGCTAACCACATCAGAAGATGAAGATTGAGGGAAGAATAGAGGGAGTAAGATGAGGACCCTATAGTGAGTCGTATTAACCTAAGATCGGTGAATACT
NBCTL1_8e66ed27-06_RS1316_RS0584_Baiap2__ENSMUST00000075180__1794__30__0.53333__71.5804__1_RS0820_T7p_8e66ed27-07	CCTTGATGACGGATAACTCTAGAAGGTTGTAGTTAGGATGTTGGGAGGATTGAGATGAGTTTCATCCTTGTCTAGGAGGTTGCCTGTGCTGAGATGAAGATTGAGGGAAGAACCCTATAGTGAGTCGTATTAACCTAAGATCGGTGAATACT
NBCTL1_8e66ed27-06_RS0967_RS1316_Baiap2__ENSMUST00000075180__1603__30__0.53333__72.0354__1_RS0584_T7p_8e66ed27-07	CCTTGATGACGGATAACTCTATAGAGGGAGTAAGATGAGGAGAAGGTTGTAGTTAGGATGTGCCCTCCTTGAAGCTCAGCAGAGTGCTATTATGGGAGGATTGAGATGAGTTCCCTATAGTGAGTCGTATTAACCTAAGATCGGTGAATACT
NBCTL1_8e66ed27-06_RS0820_RS0967_Baiap2__ENSMUST00000075180__498__30__0.56667__74.5903__1_RS1316_T7p_8e66ed27-07	CCTTGATGACGGATAACTCTAGATGAAGATTGAGGGAAGAATAGAGGGAGTAAGATGAGGAATGAAGTTGCGGAGGCTGGGGTTGAACTGCAGAAGGTTGTAGTTAGGATGTCCCTATAGTGAGTCGTATTAACCTAAGATCGGTGAATACT
NBCTL1_8e66ed27-06_RS0967_Baiap2__ENSMUST00000075180__3041__30__0.46667__68.8817__1_RS0584_RS0820_T7p_8e66ed27-07	CCTTGATGACGGATAACTCTATAGAGGGAGTAAGATGAGGAGTGTGAAGAGACAAAACCAGTAGCCACTGAATGGGAGGATTGAGATGAGTTGATGAAGATTGAGGGAAGAACCCTATAGTGAGTCGTATTAACCTAAGATCGGTGAATACT
NBCTL1_8e66ed27-06_RS0820_RS1316_Baiap2__ENSMUST00000075180__682__30__0.56667__72.2469__1_RS0584_T7p_8e66ed27-07	CCTTGATGACGGATAACTCTAGATGAAGATTGAGGGAAGAAGAAGGTTGTAGTTAGGATGTCGTCTCTTCCAACTGGTTCTGGATCTGCCGATGGGAGGATTGAGATGAGTTCCCTATAGTGAGTCGTATTAACCTAAGATCGGTGAATACT
NBCTL1_8e66ed27-06_RS1316_Baiap2__ENSMUST00000075180__794__30__0.43333__67.7565__1_RS0584_RS0967_T7p_8e66ed27-07	CCTTGATGACGGATAACTCTAGAAGGTTGTAGTTAGGATGTCTTTGCTCCTCTGTTCCGTTTGGTATTTCTATGGGAGGATTGAGATGAGTTTAGAGGGAGTAAGATGAGGACCCTATAGTGAGTCGTATTAACCTAAGATCGGTGAATACT
NBCTL1_8e66ed27-06_RS0967_Baiap2__ENSMUST00000075180__2081__30__0.5__71.4733__0.98971_RS1316_RS0820_T7p_8e66ed27-07	CCTTGATGACGGATAACTCTATAGAGGGAGTAAGATGAGGAGAGCGGGTGGGAAAGAAAACAACCCAAGAAAGAAGGTTGTAGTTAGGATGTGATGAAGATTGAGGGAAGAACCCTATAGTGAGTCGTATTAACCTAAGATCGGTGAATACT
NBCTL1_8e66ed27-06_RS0967_Baiap2__ENSMUST00000075180__1055__30__0.53333__72.46__1_RS0584_RS0820_T7p_8e66ed27-07	CCTTGATGACGGATAACTCTATAGAGGGAGTAAGATGAGGAACTCCTTGCCCTTGGAATGGTAAGCAGCAGATGGGAGGATTGAGATGAGTTGATGAAGATTGAGGGAAGAACCCTATAGTGAGTCGTATTAACCTAAGATCGGTGAATACT
NBCTL1_8e66ed27-06_RS1316_RS0584_Baiap2__ENSMUST00000075180__2670__30__0.6__74.9611__0.99974_RS0820_T7p_8e66ed27-07	CCTTGATGACGGATAACTCTAGAAGGTTGTAGTTAGGATGTTGGGAGGATTGAGATGAGTTAGAAGCCTAGTGCCTGGCTTGTGGGGTGAGAGATGAAGATTGAGGGAAGAACCCTATAGTGAGTCGTATTAACCTAAGATCGGTGAATACT
NBCTL1_8e66ed27-06_RS0584_Baiap2__ENSMUST00000075180__3323__30__0.4__66.2505__1_RS0967_RS1316_T7p_8e66ed27-07	CCTTGATGACGGATAACTCTATGGGAGGATTGAGATGAGTTGGAATCCCCTGGATTTGAAATCTTTTAGCAATAGAGGGAGTAAGATGAGGAGAAGGTTGTAGTTAGGATGTCCCTATAGTGAGTCGTATTAACCTAAGATCGGTGAATACT
NBCTL1_8e66ed27-06_RS0820_RS1316_Baiap2__ENSMUST00000075180__564__30__0.5__72.3044__1_RS0967_T7p_8e66ed27-07	CCTTGATGACGGATAACTCTAGATGAAGATTGAGGGAAGAAGAAGGTTGTAGTTAGGATGTTCGAAATAGCCTTTGGCAGCGAAGGTGACAATAGAGGGAGTAAGATGAGGACCCTATAGTGAGTCGTATTAACCTAAGATCGGTGAATACT
NBCTL1_8e66ed27-06_RS0584_RS0820_Baiap2__ENSMUST00000075180__3165__30__0.53333__73.6759__1_RS0967_T7p_8e66ed27-07	CCTTGATGACGGATAACTCTATGGGAGGATTGAGATGAGTTGATGAAGATTGAGGGAAGAAAGTCCTCAGCAGGCTTGCTGGGTTTGCTAAATAGAGGGAGTAAGATGAGGACCCTATAGTGAGTCGTATTAACCTAAGATCGGTGAATACT
NBCTL1_8e66ed27-06_RS0584_RS1316_Baiap2__ENSMUST00000075180__1593__30__0.56667__73.9498__1_RS0820_T7p_8e66ed27-07	CCTTGATGACGGATAACTCTATGGGAGGATTGAGATGAGTTGAAGGTTGTAGTTAGGATGTAAGCTCAGCAGAGTGCTATTGTCACCGGCCAGATGAAGATTGAGGGAAGAACCCTATAGTGAGTCGTATTAACCTAAGATCGGTGAATACT
NBCTL1_8e66ed27-06_RS0967_Baiap2__ENSMUST00000075180__2623__30__0.56667__74.7175__1_RS1316_RS0584_T7p_8e66ed27-07	CCTTGATGACGGATAACTCTATAGAGGGAGTAAGATGAGGATGCAGCCTCCATCACAGGAGTGGTCAGCTTAGAAGGTTGTAGTTAGGATGTTGGGAGGATTGAGATGAGTTCCCTATAGTGAGTCGTATTAACCTAAGATCGGTGAATACT
NBCTL1_8e66ed27-06_RS0967_Baiap2__ENSMUST00000075180__1126__30__0.6__73.9355__1_RS0820_RS1316_T7p_8e66ed27-07	CCTTGATGACGGATAACTCTATAGAGGGAGTAAGATGAGGAGACAGCACGGTCTGGGATCTTGTTGGGGTCAGATGAAGATTGAGGGAAGAAGAAGGTTGTAGTTAGGATGTCCCTATAGTGAGTCGTATTAACCTAAGATCGGTGAATACT
NBCTL1_8e66ed27-06_RS0820_Baiap2__ENSMUST00000075180__448__30__0.56667__74.8817__1_RS0584_RS0967_T7p_8e66ed27-07	CCTTGATGACGGATAACTCTAGATGAAGATTGAGGGAAGAAATTTTCCGTGAGCCGGTGCATCTCCTCCGAATGGGAGGATTGAGATGAGTTTAGAGGGAGTAAGATGAGGACCCTATAGTGAGTCGTATTAACCTAAGATCGGTGAATACT
NBCTL1_8e66ed27-06_RS0820_RS1316_Baiap2__ENSMUST00000075180__2308__30__0.56667__74.8206__1_RS0584_T7p_8e66ed27-07	CCTTGATGACGGATAACTCTAGATGAAGATTGAGGGAAGAAGAAGGTTGTAGTTAGGATGTTAGCCCTGGCTCGTGGCCAGCCTTAGAAAAATGGGAGGATTGAGATGAGTTCCCTATAGTGAGTCGTATTAACCTAAGATCGGTGAATACT
NBCTL1_8e66ed27-06_RS0584_RS0967_Baiap2__ENSMUST00000075180__774__30__0.4__65.5368__1_RS1316_T7p_8e66ed27-07	CCTTGATGACGGATAACTCTATGGGAGGATTGAGATGAGTTTAGAGGGAGTAAGATGAGGATGGTATTTCTTCAGTGCAGCACTTAGATACAGAAGGTTGTAGTTAGGATGTCCCTATAGTGAGTCGTATTAACCTAAGATCGGTGAATACT
NBCTL1_8e66ed27-06_RS0967_RS1316_Baiap2__ENSMUST00000075180__2603__30__0.6__74.5505__0.94061_RS0820_T7p_8e66ed27-07	CCTTGATGACGGATAACTCTATAGAGGGAGTAAGATGAGGAGAAGGTTGTAGTTAGGATGTTGGTCAGCTTCCTCAGGAGGCTCCCAAGTGAGATGAAGATTGAGGGAAGAACCCTATAGTGAGTCGTATTAACCTAAGATCGGTGAATACT
NBCTL1_8e66ed27-06_RS0548_RS0237_Bcl11b__ENSMUST00000066060__7070__30__0.4__65.0459__1_RS0578_T7p_8e66ed27-07	CCTTGATGACGGATAACTCTAGAGGGTTTGTAAGGTGAATAGGGTTGATTAGTGGTAGAAACAGTGAGACAGACTCTGCATTTAGTAAAGAAGGGTGGTTTAGTGTGTGTTTCCCTATAGTGAGTCGTATTAACCTAAGATCGGTGAATACT
NBCTL1_8e66ed27-06_RS0237_Bcl11b__ENSMUST00000066060__5710__30__0.4__66.6571__1_RS0548_RS0805_T7p_8e66ed27-07	CCTTGATGACGGATAACTCTAGGGTTGATTAGTGGTAGAAAGAAAAATACGCACAGGTCAGAAGTGTGATTAGAGGGTTTGTAAGGTGAATAGGGATGTGATTTGTTAGGAACCCTATAGTGAGTCGTATTAACCTAAGATCGGTGAATACT
NBCTL1_8e66ed27-06_RS0237_Bcl11b__ENSMUST00000066060__4887__30__0.53333__70.9122__0.91534_RS0578_RS0805_T7p_8e66ed27-07	CCTTGATGACGGATAACTCTAGGGTTGATTAGTGGTAGAAAGGCATTTTCCCGTCCTCTCTCTTCAACCAGAGGGTGGTTTAGTGTGTGTTTGGGATGTGATTTGTTAGGAACCCTATAGTGAGTCGTATTAACCTAAGATCGGTGAATACT
NBCTL1_8e66ed27-06_RS0578_RS0548_Bcl11b__ENSMUST00000066060__7472__30__0.46667__69.9093__1_RS0805_T7p_8e66ed27-07	CCTTGATGACGGATAACTCTAGGGTGGTTTAGTGTGTGTTTGAGGGTTTGTAAGGTGAATAACTTTGGGTAAAGTTGTGGCAGTGTGGAACAGGGATGTGATTTGTTAGGAACCCTATAGTGAGTCGTATTAACCTAAGATCGGTGAATACT
NBCTL1_8e66ed27-06_RS0237_Bcl11b__ENSMUST00000066060__7276__30__0.56667__72.2196__0.98876_RS0578_RS0548_T7p_8e66ed27-07	CCTTGATGACGGATAACTCTAGGGTTGATTAGTGGTAGAAACCTGGCATTCTGGTGATAGGTGAGCTGGTGAGGGTGGTTTAGTGTGTGTTTGAGGGTTTGTAAGGTGAATACCCTATAGTGAGTCGTATTAACCTAAGATCGGTGAATACT
NBCTL1_8e66ed27-06_RS0548_Bcl11b__ENSMUST00000066060__3797__30__0.43333__67.8093__1_RS0237_RS0805_T7p_8e66ed27-07	CCTTGATGACGGATAACTCTAGAGGGTTTGTAAGGTGAATAGCTAACTCTCCAATGCGATGCTAAGACAAAAGGGTTGATTAGTGGTAGAAAGGGATGTGATTTGTTAGGAACCCTATAGTGAGTCGTATTAACCTAAGATCGGTGAATACT
NBCTL1_8e66ed27-06_RS0805_Bcl11b__ENSMUST00000066060__7482__30__0.46667__69.4964__1_RS0578_RS0237_T7p_8e66ed27-07	CCTTGATGACGGATAACTCTAGGGATGTGATTTGTTAGGAAATAGGGAGCAACTTTGGGTAAAGTTGTGGCAGGGTGGTTTAGTGTGTGTTTGGGTTGATTAGTGGTAGAAACCCTATAGTGAGTCGTATTAACCTAAGATCGGTGAATACT
NBCTL1_8e66ed27-06_RS0548_RS0805_Bcl11b__ENSMUST00000066060__7760__30__0.4__67.97__0.90889_RS0578_T7p_8e66ed27-07	CCTTGATGACGGATAACTCTAGAGGGTTTGTAAGGTGAATAGGGATGTGATTTGTTAGGAAAAACCCTCTAGGCAAACAACAAAAGCTCATAGGGTGGTTTAGTGTGTGTTTCCCTATAGTGAGTCGTATTAACCTAAGATCGGTGAATACT
NBCTL1_8e66ed27-06_RS0548_Bcl11b__ENSMUST00000066060__4498__30__0.4__67.968__0.99845_RS0578_RS0237_T7p_8e66ed27-07	CCTTGATGACGGATAACTCTAGAGGGTTTGTAAGGTGAATACAAACAAAAGCTTTAAAGTGCGGGTCAACAAGGGTGGTTTAGTGTGTGTTTGGGTTGATTAGTGGTAGAAACCCTATAGTGAGTCGTATTAACCTAAGATCGGTGAATACT
NBCTL1_8e66ed27-06_RS0237_RS0548_Bcl11b__ENSMUST00000066060__7691__30__0.46667__71.0174__1_RS0805_T7p_8e66ed27-07	CCTTGATGACGGATAACTCTAGGGTTGATTAGTGGTAGAAAGAGGGTTTGTAAGGTGAATATGCCAGTACAAAAGCAAACCGCAGAGATCAAGGGATGTGATTTGTTAGGAACCCTATAGTGAGTCGTATTAACCTAAGATCGGTGAATACT
NBCTL1_8e66ed27-06_RS0578_RS0237_Bcl11b__ENSMUST00000066060__4907__30__0.4__65.5415__1_RS0805_T7p_8e66ed27-07	CCTTGATGACGGATAACTCTAGGGTGGTTTAGTGTGTGTTTGGGTTGATTAGTGGTAGAAACTTCATTTGACTGGTCTTATGGCATTTTCCAGGGATGTGATTTGTTAGGAACCCTATAGTGAGTCGTATTAACCTAAGATCGGTGAATACT
NBCTL1_8e66ed27-06_RS0805_Bcl11b__ENSMUST00000066060__7306__30__0.43333__68.4571__0.93928_RS0578_RS0548_T7p_8e66ed27-07	CCTTGATGACGGATAACTCTAGGGATGTGATTTGTTAGGAAACAAGTCCTTGTGCTTTAGGATGGCTTAGTAGGGTGGTTTAGTGTGTGTTTGAGGGTTTGTAAGGTGAATACCCTATAGTGAGTCGTATTAACCTAAGATCGGTGAATACT
NBCTL1_8e66ed27-06_RS0237_Bcl11b__ENSMUST00000066060__4051__30__0.56667__74.2915__1_RS0548_RS0578_T7p_8e66ed27-07	CCTTGATGACGGATAACTCTAGGGTTGATTAGTGGTAGAAAAGCCAAATCTACAGCAAAGGGCAGAGGCGGAGAGGGTTTGTAAGGTGAATAGGGTGGTTTAGTGTGTGTTTCCCTATAGTGAGTCGTATTAACCTAAGATCGGTGAATACT
NBCTL1_8e66ed27-06_RS0548_Bcl11b__ENSMUST00000066060__4275__30__0.53333__70.8411__0.97466_RS0237_RS0805_T7p_8e66ed27-07	CCTTGATGACGGATAACTCTAGAGGGTTTGTAAGGTGAATACCGCAGCTAACTTCTCCAGTTCACCATCAGAGGGTTGATTAGTGGTAGAAAGGGATGTGATTTGTTAGGAACCCTATAGTGAGTCGTATTAACCTAAGATCGGTGAATACT
NBCTL1_8e66ed27-06_RS0237_Bcl11b__ENSMUST00000066060__6744__30__0.4__65.0604__0.88771_RS0578_RS0805_T7p_8e66ed27-07	CCTTGATGACGGATAACTCTAGGGTTGATTAGTGGTAGAAAAGGAAGAAAAGAAGGAGAGAAGAAAGGAAGAGGGTGGTTTAGTGTGTGTTTGGGATGTGATTTGTTAGGAACCCTATAGTGAGTCGTATTAACCTAAGATCGGTGAATACT
NBCTL1_8e66ed27-06_RS0578_RS0548_Bcl11b__ENSMUST00000066060__7131__30__0.6__73.669__1_RS0805_T7p_8e66ed27-07	CCTTGATGACGGATAACTCTAGGGTGGTTTAGTGTGTGTTTGAGGGTTTGTAAGGTGAATAACTGAGACTTAGGCCTGGCCTCCCACTAGGAGGGATGTGATTTGTTAGGAACCCTATAGTGAGTCGTATTAACCTAAGATCGGTGAATACT
NBCTL1_8e66ed27-06_RS0578_Bcl11b__ENSMUST00000066060__6567__30__0.43333__67.5868__0.94503_RS0548_RS0237_T7p_8e66ed27-07	CCTTGATGACGGATAACTCTAGGGTGGTTTAGTGTGTGTTTGATGGAATTGCAGAGAAAAGCAGAGAGACAAGAGGGTTTGTAAGGTGAATAGGGTTGATTAGTGGTAGAAACCCTATAGTGAGTCGTATTAACCTAAGATCGGTGAATACT
NBCTL1_8e66ed27-06_RS0805_Bcl11b__ENSMUST00000066060__7413__30__0.6__73.2917__1_RS0237_RS0548_T7p_8e66ed27-07	CCTTGATGACGGATAACTCTAGGGATGTGATTTGTTAGGAAGTAGAGCCCTTAGGCTGGGTCACCTGCTTCAGGGTTGATTAGTGGTAGAAAGAGGGTTTGTAAGGTGAATACCCTATAGTGAGTCGTATTAACCTAAGATCGGTGAATACT
NBCTL1_8e66ed27-06_RS0805_RS0578_Bcl11b__ENSMUST00000066060__6412__30__0.56667__74.155__1_RS0237_T7p_8e66ed27-07	CCTTGATGACGGATAACTCTAGGGATGTGATTTGTTAGGAAGGGTGGTTTAGTGTGTGTTTCGCTGCTCCATCCAGGTTTGCTCAAGGACAAGGGTTGATTAGTGGTAGAAACCCTATAGTGAGTCGTATTAACCTAAGATCGGTGAATACT
NBCTL1_8e66ed27-06_RS0548_RS0805_Bcl11b__ENSMUST00000066060__4145__30__0.43333__67.4276__1_RS0578_T7p_8e66ed27-07	CCTTGATGACGGATAACTCTAGAGGGTTTGTAAGGTGAATAGGGATGTGATTTGTTAGGAAAGGAGAAGCCTGAGAGAACATTGTTAGTCTAGGGTGGTTTAGTGTGTGTTTCCCTATAGTGAGTCGTATTAACCTAAGATCGGTGAATACT
NBCTL1_8e66ed27-06_RS0237_RS0578_Bcl11b__ENSMUST00000066060__3787__30__0.4__66.9586__1_RS0548_T7p_8e66ed27-07	CCTTGATGACGGATAACTCTAGGGTTGATTAGTGGTAGAAAGGGTGGTTTAGTGTGTGTTTCAATGCGATGCTAAGACAAAGTGCTACAATAGAGGGTTTGTAAGGTGAATACCCTATAGTGAGTCGTATTAACCTAAGATCGGTGAATACT
NBCTL1_8e66ed27-06_RS0237_Bcl11b__ENSMUST00000066060__6527__30__0.53333__71.8916__1_RS0548_RS0805_T7p_8e66ed27-07	CCTTGATGACGGATAACTCTAGGGTTGATTAGTGGTAGAAAATGGAGCAGACATTCCAAGGGAACAGGACCAGAGGGTTTGTAAGGTGAATAGGGATGTGATTTGTTAGGAACCCTATAGTGAGTCGTATTAACCTAAGATCGGTGAATACT
NBCTL1_8e66ed27-06_RS0237_Bcl11b__ENSMUST00000066060__3951__30__0.6__74.2192__0.99953_RS0805_RS0578_T7p_8e66ed27-07	CCTTGATGACGGATAACTCTAGGGTTGATTAGTGGTAGAAAGTGGGGGCTGTTCCTAGAGTCACCCTGGAAAGGGATGTGATTTGTTAGGAAGGGTGGTTTAGTGTGTGTTTCCCTATAGTGAGTCGTATTAACCTAAGATCGGTGAATACT
NBCTL1_8e66ed27-06_RS0548_RS0805_Bcl11b__ENSMUST00000066060__4407__30__0.4__68.2184__0.94425_RS0578_T7p_8e66ed27-07	CCTTGATGACGGATAACTCTAGAGGGTTTGTAAGGTGAATAGGGATGTGATTTGTTAGGAAAGGAAAAGACAAAACACAGAAACGGAAGCAAGGGTGGTTTAGTGTGTGTTTCCCTATAGTGAGTCGTATTAACCTAAGATCGGTGAATACT
NBCTL1_8e66ed27-06_RS0548_RS0237_Bcl11b__ENSMUST00000066060__6288__30__0.53333__70.1201__1_RS0578_T7p_8e66ed27-07	CCTTGATGACGGATAACTCTAGAGGGTTTGTAAGGTGAATAGGGTTGATTAGTGGTAGAAACTCTCACCGCGCTACCATCTTATAGACTGCAGGGTGGTTTAGTGTGTGTTTCCCTATAGTGAGTCGTATTAACCTAAGATCGGTGAATACT
NBCTL1_8e66ed27-06_RS0548_RS0237_Bcl11b__ENSMUST00000066060__7286__30__0.5__69.9071__1_RS0805_T7p_8e66ed27-07	CCTTGATGACGGATAACTCTAGAGGGTTTGTAAGGTGAATAGGGTTGATTAGTGGTAGAAAATGGCTTAGTCCTGGCATTCTGGTGATAGGAGGGATGTGATTTGTTAGGAACCCTATAGTGAGTCGTATTAACCTAAGATCGGTGAATACT
NBCTL1_8e66ed27-06_RS0578_Bcl11b__ENSMUST00000066060__7336__30__0.5__69.3618__1_RS0805_RS0237_T7p_8e66ed27-07	CCTTGATGACGGATAACTCTAGGGTGGTTTAGTGTGTGTTTTCCTCTTCTCTCTGCAGTTGACAGAGACACAGGGATGTGATTTGTTAGGAAGGGTTGATTAGTGGTAGAAACCCTATAGTGAGTCGTATTAACCTAAGATCGGTGAATACT
NBCTL1_8e66ed27-06_RS0548_RS0578_Bcl11b__ENSMUST00000066060__4265__30__0.53333__71.977__0.97466_RS0805_T7p_8e66ed27-07	CCTTGATGACGGATAACTCTAGAGGGTTTGTAAGGTGAATAGGGTGGTTTAGTGTGTGTTTCTTCTCCAGTTCACCATCAGGGCCAGTTGTAGGGATGTGATTTGTTAGGAACCCTATAGTGAGTCGTATTAACCTAAGATCGGTGAATACT
NBCTL1_8e66ed27-06_RS0548_Bcl11b__ENSMUST00000066060__4734__30__0.4__65.1323__1_RS0237_RS0578_T7p_8e66ed27-07	CCTTGATGACGGATAACTCTAGAGGGTTTGTAAGGTGAATACTCAAGAGACTCAAATAGGAAGATCGGTTTAGGGTTGATTAGTGGTAGAAAGGGTGGTTTAGTGTGTGTTTCCCTATAGTGAGTCGTATTAACCTAAGATCGGTGAATACT
NBCTL1_8e66ed27-06_RS0237_Bcl11b__ENSMUST00000066060__4195__30__0.56667__72.9299__1_RS0805_RS0548_T7p_8e66ed27-07	CCTTGATGACGGATAACTCTAGGGTTGATTAGTGGTAGAAAACCTGGGATTTATCTGTAGGCTGGGGGCTGAGGGATGTGATTTGTTAGGAAGAGGGTTTGTAAGGTGAATACCCTATAGTGAGTCGTATTAACCTAAGATCGGTGAATACT
NBCTL1_8e66ed27-06_RS0578_Bcl11b__ENSMUST00000066060__3858__30__0.4__66.3376__0.94404_RS0237_RS0805_T7p_8e66ed27-07	CCTTGATGACGGATAACTCTAGGGTGGTTTAGTGTGTGTTTTCCATAGCATGAAAGTTGAATTCCACACAGAGGGTTGATTAGTGGTAGAAAGGGATGTGATTTGTTAGGAACCCTATAGTGAGTCGTATTAACCTAAGATCGGTGAATACT
NBCTL1_8e66ed27-06_RS0578_Bcl11b__ENSMUST00000066060__4245__30__0.56667__72.9935__1_RS0548_RS0805_T7p_8e66ed27-07	CCTTGATGACGGATAACTCTAGGGTGGTTTAGTGTGTGTTTGGCCAGTTGTCTGCTTGGGACACAGTCAAGAGAGGGTTTGTAAGGTGAATAGGGATGTGATTTGTTAGGAACCCTATAGTGAGTCGTATTAACCTAAGATCGGTGAATACT
NBCTL1_8e66ed27-06_RS0237_RS0578_Bcl11b__ENSMUST00000066060__6392__30__0.46667__69.1765__1_RS0548_T7p_8e66ed27-07	CCTTGATGACGGATAACTCTAGGGTTGATTAGTGGTAGAAAGGGTGGTTTAGTGTGTGTTTCTCAAGGACAAAAGCAGCTGTCGATTCTCTAGAGGGTTTGTAAGGTGAATACCCTATAGTGAGTCGTATTAACCTAAGATCGGTGAATACT
NBCTL1_8e66ed27-06_RS0237_RS0805_Bcl11b__ENSMUST00000066060__3601__30__0.4__66.2389__0.97897_RS0548_T7p_8e66ed27-07	CCTTGATGACGGATAACTCTAGGGTTGATTAGTGGTAGAAAGGGATGTGATTTGTTAGGAAGTTGGCTTCTTGACAAGAAATTACACATGCAGAGGGTTTGTAAGGTGAATACCCTATAGTGAGTCGTATTAACCTAAGATCGGTGAATACT
NBCTL1_8e66ed27-06_RS0578_Bcl11b__ENSMUST00000066060__6684__30__0.4__65.493__0.99866_RS0237_RS0805_T7p_8e66ed27-07	CCTTGATGACGGATAACTCTAGGGTGGTTTAGTGTGTGTTTGGAGGAAGAAAATTAAAGAGGAGTCCACAAAGGGTTGATTAGTGGTAGAAAGGGATGTGATTTGTTAGGAACCCTATAGTGAGTCGTATTAACCTAAGATCGGTGAATACT
NBCTL1_8e66ed27-06_RS0805_Bcl11b__ENSMUST00000066060__3941__30__0.46667__67.8573__0.99953_RS0578_RS0548_T7p_8e66ed27-07	CCTTGATGACGGATAACTCTAGGGATGTGATTTGTTAGGAATTCCTAGAGTCACCCTGGAAAAGATTCTCGAGGGTGGTTTAGTGTGTGTTTGAGGGTTTGTAAGGTGAATACCCTATAGTGAGTCGTATTAACCTAAGATCGGTGAATACT
NBCTL1_8e66ed27-06_RS0548_RS0237_Bcl11b__ENSMUST00000066060__7701__30__0.46667__70.2419__1_RS0578_T7p_8e66ed27-07	CCTTGATGACGGATAACTCTAGAGGGTTTGTAAGGTGAATAGGGTTGATTAGTGGTAGAAATATTCCGCCTTGCCAGTACAAAAGCAAACCAGGGTGGTTTAGTGTGTGTTTCCCTATAGTGAGTCGTATTAACCTAAGATCGGTGAATACT
NBCTL1_8e66ed27-06_RS0805_RS0548_Bcl11b__ENSMUST00000066060__6547__30__0.53333__71.0571__0.9231_RS0237_T7p_8e66ed27-07	CCTTGATGACGGATAACTCTAGGGATGTGATTTGTTAGGAAGAGGGTTTGTAAGGTGAATACAGAGAGACAGAGGGGGAAAATGGAGCAGAAGGGTTGATTAGTGGTAGAAACCCTATAGTGAGTCGTATTAACCTAAGATCGGTGAATACT
NBCTL1_8e66ed27-06_RS0805_Bcl11b__ENSMUST00000066060__7110__30__0.53333__70.6023__1_RS0237_RS0578_T7p_8e66ed27-07	CCTTGATGACGGATAACTCTAGGGATGTGATTTGTTAGGAACCCACTAGGCCCCCATCTTTTAACTGTGTCAGGGTTGATTAGTGGTAGAAAGGGTGGTTTAGTGTGTGTTTCCCTATAGTGAGTCGTATTAACCTAAGATCGGTGAATACT
NBCTL1_8e66ed27-06_RS0805_RS0548_Bcl11b__ENSMUST00000066060__7246__30__0.5__70.5384__1_RS0578_T7p_8e66ed27-07	CCTTGATGACGGATAACTCTAGGGATGTGATTTGTTAGGAAGAGGGTTTGTAAGGTGAATAAGCACTGGCTAGCTTTTATGAGCACAGGAGAGGGTGGTTTAGTGTGTGTTTCCCTATAGTGAGTCGTATTAACCTAAGATCGGTGAATACT
NBCTL1_8e66ed27-06_RS0237_Bcl11b__ENSMUST00000066060__6138__30__0.43333__67.508__0.93177_RS0548_RS0578_T7p_8e66ed27-07	CCTTGATGACGGATAACTCTAGGGTTGATTAGTGGTAGAAAGCCAACAGTTCTTTTTGAGTAGGCCAATTCAGAGGGTTTGTAAGGTGAATAGGGTGGTTTAGTGTGTGTTTCCCTATAGTGAGTCGTATTAACCTAAGATCGGTGAATACT
NBCTL1_8e66ed27-06_RS0548_RS0805_Bcl11b__ENSMUST00000066060__7184__30__0.6__74.1258__1_RS0237_T7p_8e66ed27-07	CCTTGATGACGGATAACTCTAGAGGGTTTGTAAGGTGAATAGGGATGTGATTTGTTAGGAACAGGGTGTCAAAAGGGCAGGGTAACCCTGGAGGGTTGATTAGTGGTAGAAACCCTATAGTGAGTCGTATTAACCTAAGATCGGTGAATACT
NBCTL1_8e66ed27-06_RS0805_Bcl11b__ENSMUST00000066060__4135__30__0.4__65.052__1_RS0578_RS0237_T7p_8e66ed27-07	CCTTGATGACGGATAACTCTAGGGATGTGATTTGTTAGGAATGAGAGAACATTGTTAGTCTCTTCTTTCCCAGGGTGGTTTAGTGTGTGTTTGGGTTGATTAGTGGTAGAAACCCTATAGTGAGTCGTATTAACCTAAGATCGGTGAATACT
NBCTL1_8e66ed27-06_RS0805_Bcl11b__ENSMUST00000066060__4165__30__0.5__71.0041__1_RS0548_RS0578_T7p_8e66ed27-07	CCTTGATGACGGATAACTCTAGGGATGTGATTTGTTAGGAAAAAAGAGAAGCCATCTTGCCAGGAGAAGCCAGAGGGTTTGTAAGGTGAATAGGGTGGTTTAGTGTGTGTTTCCCTATAGTGAGTCGTATTAACCTAAGATCGGTGAATACT
NBCTL1_8e66ed27-06_RS0237_RS0548_Bcl11b__ENSMUST00000066060__3503__30__0.5__71.4611__1_RS0578_T7p_8e66ed27-07	CCTTGATGACGGATAACTCTAGGGTTGATTAGTGGTAGAAAGAGGGTTTGTAAGGTGAATATTCCCTCTACGTCACTTGCGAGTCATTGCTAGGGTGGTTTAGTGTGTGTTTCCCTATAGTGAGTCGTATTAACCTAAGATCGGTGAATACT
NBCTL1_8e66ed27-06_RS0805_RS0237_Bcl11b__ENSMUST00000066060__7462__30__0.56667__73.8739__1_RS0548_T7p_8e66ed27-07	CCTTGATGACGGATAACTCTAGGGATGTGATTTGTTAGGAAGGGTTGATTAGTGGTAGAAAAAGTTGTGGCAGTGTGGAACCCGACCTGAGAGAGGGTTTGTAAGGTGAATACCCTATAGTGAGTCGTATTAACCTAAGATCGGTGAATACT
NBCTL1_8e66ed27-06_RS0578_Bcl11b__ENSMUST00000066060__4215__30__0.46667__69.7762__1_RS0548_RS0805_T7p_8e66ed27-07	CCTTGATGACGGATAACTCTAGGGTGGTTTAGTGTGTGTTTTTACCACTGTAGCAATGGACACCTGGGATTAGAGGGTTTGTAAGGTGAATAGGGATGTGATTTGTTAGGAACCCTATAGTGAGTCGTATTAACCTAAGATCGGTGAATACT
NBCTL1_8e66ed27-06_RS0578_Bcl11b__ENSMUST00000066060__4356__30__0.53333__71.512__0.98872_RS0237_RS0548_T7p_8e66ed27-07	CCTTGATGACGGATAACTCTAGGGTGGTTTAGTGTGTGTTTACTCTTACCAGCTCCTCCGGGAAGAGAGAAAGGGTTGATTAGTGGTAGAAAGAGGGTTTGTAAGGTGAATACCCTATAGTGAGTCGTATTAACCTAAGATCGGTGAATACT
NBCTL1_8e66ed27-06_RS0805_RS0548_Bcl11b__ENSMUST00000066060__5514__30__0.53333__71.099__1_RS0237_T7p_8e66ed27-07	CCTTGATGACGGATAACTCTAGGGATGTGATTTGTTAGGAAGAGGGTTTGTAAGGTGAATACCGACTTTACAGGTTGCTGTGACAGAGCAGAGGGTTGATTAGTGGTAGAAACCCTATAGTGAGTCGTATTAACCTAAGATCGGTGAATACT
NBCTL1_8e66ed27-06_RS0805_RS0237_Bcl11b__ENSMUST00000066060__6637__30__0.6__72.6627__1_RS0578_T7p_8e66ed27-07	CCTTGATGACGGATAACTCTAGGGATGTGATTTGTTAGGAAGGGTTGATTAGTGGTAGAAAGGGAGGACGGAGGGAACATAGATGGGAAGGAGGGTGGTTTAGTGTGTGTTTCCCTATAGTGAGTCGTATTAACCTAAGATCGGTGAATACT
NBCTL1_8e66ed27-06_RS0548_RS0805_Bcl11b__ENSMUST00000066060__4897__30__0.5__70.016__1_RS0578_T7p_8e66ed27-07	CCTTGATGACGGATAACTCTAGAGGGTTTGTAAGGTGAATAGGGATGTGATTTGTTAGGAACTGGTCTTATGGCATTTTCCCGTCCTCTCTAGGGTGGTTTAGTGTGTGTTTCCCTATAGTGAGTCGTATTAACCTAAGATCGGTGAATACT
NBCTL1_8e66ed27-06_RS0237_RS0548_Bcl11b__ENSMUST00000066060__7492__30__0.5__70.607__1_RS0578_T7p_8e66ed27-07	CCTTGATGACGGATAACTCTAGGGTTGATTAGTGGTAGAAAGAGGGTTTGTAAGGTGAATAGCAGGTTCCAATAGGGAGCAACTTTGGGTAAGGGTGGTTTAGTGTGTGTTTCCCTATAGTGAGTCGTATTAACCTAAGATCGGTGAATACT
NBCTL1_8e66ed27-06_RS0237_Bcl11b__ENSMUST00000066060__7588__30__0.56667__73.9486__0.93473_RS0805_RS0548_T7p_8e66ed27-07	CCTTGATGACGGATAACTCTAGGGTTGATTAGTGGTAGAAAAGGTGGAAGGCTGTGTTCGCTTCAGGGTTCAGGGATGTGATTTGTTAGGAAGAGGGTTTGTAAGGTGAATACCCTATAGTGAGTCGTATTAACCTAAGATCGGTGAATACT
NBCTL1_8e66ed27-06_RS0805_Bcl11b__ENSMUST00000066060__3483__30__0.4__65.7816__1_RS0578_RS0237_T7p_8e66ed27-07	CCTTGATGACGGATAACTCTAGGGATGTGATTTGTTAGGAAAGTCATTGCTCAGACTACTACTGGGTTATTAGGGTGGTTTAGTGTGTGTTTGGGTTGATTAGTGGTAGAAACCCTATAGTGAGTCGTATTAACCTAAGATCGGTGAATACT
NBCTL1_8e66ed27-06_RS0805_Bcl11b__ENSMUST00000066060__6587__30__0.53333__71.306__1_RS0578_RS0548_T7p_8e66ed27-07	CCTTGATGACGGATAACTCTAGGGATGTGATTTGTTAGGAAGGCCTCACTGGTCTGAAACGGATGGAATTGAGGGTGGTTTAGTGTGTGTTTGAGGGTTTGTAAGGTGAATACCCTATAGTGAGTCGTATTAACCTAAGATCGGTGAATACT
NBCTL1_8e66ed27-06_RS0237_RS0578_Bcl11b__ENSMUST00000066060__4061__30__0.4__66.1824__1_RS0548_T7p_8e66ed27-07	CCTTGATGACGGATAACTCTAGGGTTGATTAGTGGTAGAAAGGGTGGTTTAGTGTGTGTTTCATTTTATGCAGCCAAATCTACAGCAAAGGAGAGGGTTTGTAAGGTGAATACCCTATAGTGAGTCGTATTAACCTAAGATCGGTGAATACT
NBCTL1_8e66ed27-06_RS0548_Bcl11b__ENSMUST00000066060__3671__30__0.4__67.2565__0.99865_RS0237_RS0805_T7p_8e66ed27-07	CCTTGATGACGGATAACTCTAGAGGGTTTGTAAGGTGAATACACATGCCACTTTTCATTTCAGGACAAAGTAGGGTTGATTAGTGGTAGAAAGGGATGTGATTTGTTAGGAACCCTATAGTGAGTCGTATTAACCTAAGATCGGTGAATACT
NBCTL1_8e66ed27-06_RS0237_RS0805_Bcl11b__ENSMUST00000066060__7513__30__0.56667__74.1834__1_RS0578_T7p_8e66ed27-07	CCTTGATGACGGATAACTCTAGGGTTGATTAGTGGTAGAAAGGGATGTGATTTGTTAGGAAATGACCCTCCAATGGCAAGTGGCAGGTTCCAGGGTGGTTTAGTGTGTGTTTCCCTATAGTGAGTCGTATTAACCTAAGATCGGTGAATACT
NBCTL1_8e66ed27-06_RS0578_Bcl11b__ENSMUST00000066060__5750__30__0.5__69.6571__1_RS0548_RS0805_T7p_8e66ed27-07	CCTTGATGACGGATAACTCTAGGGTGGTTTAGTGTGTGTTTTGAACCGACCAATAGATCCATTCCAGAGGGAGAGGGTTTGTAAGGTGAATAGGGATGTGATTTGTTAGGAACCCTATAGTGAGTCGTATTAACCTAAGATCGGTGAATACT
NBCTL1_8e66ed27-06_RS0578_Bcl11b__ENSMUST00000066060__7837__30__0.43333__68.7999__1_RS0237_RS0548_T7p_8e66ed27-07	CCTTGATGACGGATAACTCTAGGGTGGTTTAGTGTGTGTTTAAACCAAGTGCCCATTCTTAAAAGCAGAGCAGGGTTGATTAGTGGTAGAAAGAGGGTTTGTAAGGTGAATACCCTATAGTGAGTCGTATTAACCTAAGATCGGTGAATACT
NBCTL1_8e66ed27-06_RS0805_Bcl11b__ENSMUST00000066060__7266__30__0.56667__74.3201__0.99845_RS0548_RS0237_T7p_8e66ed27-07	CCTTGATGACGGATAACTCTAGGGATGTGATTTGTTAGGAATGGTGATAGGTGAGCTGGTGAGCACTGGCTAGAGGGTTTGTAAGGTGAATAGGGTTGATTAGTGGTAGAAACCCTATAGTGAGTCGTATTAACCTAAGATCGGTGAATACT
NBCTL1_8e66ed27-06_RS0578_Bcl11b__ENSMUST00000066060__5297__30__0.43333__66.4872__0.90042_RS0237_RS0805_T7p_8e66ed27-07	CCTTGATGACGGATAACTCTAGGGTGGTTTAGTGTGTGTTTCAATATACACCTAGCCATTGTGGCATTCTGAGGGTTGATTAGTGGTAGAAAGGGATGTGATTTGTTAGGAACCCTATAGTGAGTCGTATTAACCTAAGATCGGTGAATACT
NBCTL1_8e66ed27-06_RS0548_RS0578_Bcl11b__ENSMUST00000066060__6537__30__0.53333__71.0694__1_RS0805_T7p_8e66ed27-07	CCTTGATGACGGATAACTCTAGAGGGTTTGTAAGGTGAATAGGGTGGTTTAGTGTGTGTTTGAGGGGGAAAATGGAGCAGACATTCCAAGGAGGGATGTGATTTGTTAGGAACCCTATAGTGAGTCGTATTAACCTAAGATCGGTGAATACT
NBCTL1_8e66ed27-06_RS0578_RS0548_Bcl11b__ENSMUST00000066060__3388__30__0.4__66.3256__1_RS0237_T7p_8e66ed27-07	CCTTGATGACGGATAACTCTAGGGTGGTTTAGTGTGTGTTTGAGGGTTTGTAAGGTGAATAATAATAATAGGTACCTGCACGTACATGCCAAGGGTTGATTAGTGGTAGAAACCCTATAGTGAGTCGTATTAACCTAAGATCGGTGAATACT
NBCTL1_8e66ed27-06_RS0548_RS0805_Bcl11b__ENSMUST00000066060__7770__30__0.43333__67.2909__1_RS0237_T7p_8e66ed27-07	CCTTGATGACGGATAACTCTAGAGGGTTTGTAAGGTGAATAGGGATGTGATTTGTTAGGAATGTAAGAGACAAACCCTCTAGGCAAACAACAGGGTTGATTAGTGGTAGAAACCCTATAGTGAGTCGTATTAACCTAAGATCGGTGAATACT
NBCTL1_8e66ed27-06_RS0578_RS0805_Bcl11b__ENSMUST00000066060__4326__30__0.6__74.0642__1_RS0237_T7p_8e66ed27-07	CCTTGATGACGGATAACTCTAGGGTGGTTTAGTGTGTGTTTGGGATGTGATTTGTTAGGAACGGGTGAGATTCCTTTGCCCTACAGTGCCCAGGGTTGATTAGTGGTAGAAACCCTATAGTGAGTCGTATTAACCTAAGATCGGTGAATACT
NBCTL1_8e66ed27-06_RS0578_Bcl11b__ENSMUST00000066060__5761__30__0.43333__65.1471__1_RS0805_RS0548_T7p_8e66ed27-07	CCTTGATGACGGATAACTCTAGGGTGGTTTAGTGTGTGTTTCCTACATCATATGAACCGACCAATAGATCCAGGGATGTGATTTGTTAGGAAGAGGGTTTGTAAGGTGAATACCCTATAGTGAGTCGTATTAACCTAAGATCGGTGAATACT
NBCTL1_8e66ed27-06_RS0578_RS0548_Bcl11b__ENSMUST00000066060__7080__30__0.43333__68.6154__1_RS0237_T7p_8e66ed27-07	CCTTGATGACGGATAACTCTAGGGTGGTTTAGTGTGTGTTTGAGGGTTTGTAAGGTGAATAAAATGGGAAACAGTGAGACAGACTCTGCATAGGGTTGATTAGTGGTAGAAACCCTATAGTGAGTCGTATTAACCTAAGATCGGTGAATACT
NBCTL1_8e66ed27-06_RS0548_RS0805_Bcl11b__ENSMUST00000066060__6769__30__0.53333__71.0406__0.80334_RS0237_T7p_8e66ed27-07	CCTTGATGACGGATAACTCTAGAGGGTTTGTAAGGTGAATAGGGATGTGATTTGTTAGGAAAGGAGGAGGAGAAAAGAGGAGGAGGAGGAAAGGGTTGATTAGTGGTAGAAACCCTATAGTGAGTCGTATTAACCTAAGATCGGTGAATACT
NBCTL1_8e66ed27-06_RS0578_RS0237_Bcl11b__ENSMUST00000066060__3567__30__0.43333__69.0606__1_RS0805_T7p_8e66ed27-07	CCTTGATGACGGATAACTCTAGGGTGGTTTAGTGTGTGTTTGGGTTGATTAGTGGTAGAAACTTAAATTTCAAAAAAGCAGCACCCCCCCAAGGGATGTGATTTGTTAGGAACCCTATAGTGAGTCGTATTAACCTAAGATCGGTGAATACT
NBCTL1_8e66ed27-06_RS0805_RS0548_Bcl11b__ENSMUST00000066060__3838__30__0.6__74.7231__1_RS0578_T7p_8e66ed27-07	CCTTGATGACGGATAACTCTAGGGATGTGATTTGTTAGGAAGAGGGTTTGTAAGGTGAATATTCCACACAGAGACGCCTCTGTGGCTCAGGAGGGTGGTTTAGTGTGTGTTTCCCTATAGTGAGTCGTATTAACCTAAGATCGGTGAATACT
NBCTL1_8e66ed27-06_RS0237_Bcl11b__ENSMUST00000066060__4970__30__0.6__74.9187__0.89725_RS0578_RS0548_T7p_8e66ed27-07	CCTTGATGACGGATAACTCTAGGGTTGATTAGTGGTAGAAAAGGGGGAGGGGGGTCTGAAAACGATTCTGCAGGGTGGTTTAGTGTGTGTTTGAGGGTTTGTAAGGTGAATACCCTATAGTGAGTCGTATTAACCTAAGATCGGTGAATACT
NBCTL1_8e66ed27-06_RS0793_RS0763_Bdnf__ENSMUST00000053317__2020__30__0.5__70.2922__1_RS0805_T7p_8e66ed27-07	CCTTGATGACGGATAACTCTAGGATGTTATGAGTGTTGGGTGGGTAGTGGGAATGATTTATTTCTCCATCCCTACTCCGGGTGGAACTAAAAGGGATGTGATTTGTTAGGAACCCTATAGTGAGTCGTATTAACCTAAGATCGGTGAATACT
NBCTL1_8e66ed27-06_RS0763_Bdnf__ENSMUST00000053317__2757__30__0.46667__68.1916__1_RS0793_RS1040_T7p_8e66ed27-07	CCTTGATGACGGATAACTCTAGGGTAGTGGGAATGATTTATCCTAAGCAACTTGACACATCATTCCAGAGCAGGATGTTATGAGTGTTGGGTTGGGATAGTATGTGGAAAGTCCCTATAGTGAGTCGTATTAACCTAAGATCGGTGAATACT
NBCTL1_8e66ed27-06_RS0763_RS0805_Bdnf__ENSMUST00000053317__486__30__0.4__65.5414__1_RS1040_T7p_8e66ed27-07	CCTTGATGACGGATAACTCTAGGGTAGTGGGAATGATTTATGGGATGTGATTTGTTAGGAACCACCACTTGGTGTGACTTATGAATCTAATATGGGATAGTATGTGGAAAGTCCCTATAGTGAGTCGTATTAACCTAAGATCGGTGAATACT
NBCTL1_8e66ed27-06_RS1040_Bdnf__ENSMUST00000053317__2827__30__0.46667__68.7545__1_RS0805_RS0793_T7p_8e66ed27-07	CCTTGATGACGGATAACTCTATGGGATAGTATGTGGAAAGTTTTGAGTGTGGTTCTCCAATCGAGAACCTCAGGGATGTGATTTGTTAGGAAGGATGTTATGAGTGTTGGGTCCCTATAGTGAGTCGTATTAACCTAAGATCGGTGAATACT
NBCTL1_8e66ed27-06_RS0763_Bdnf__ENSMUST00000053317__1322__30__0.4__66.0482__0.97739_RS0793_RS0805_T7p_8e66ed27-07	CCTTGATGACGGATAACTCTAGGGTAGTGGGAATGATTTATCCAGCCAATTCTCTTTTTGCTATCCATAGTAGGATGTTATGAGTGTTGGGTGGGATGTGATTTGTTAGGAACCCTATAGTGAGTCGTATTAACCTAAGATCGGTGAATACT
NBCTL1_8e66ed27-06_RS0763_Bdnf__ENSMUST00000053317__291__30__0.5__71.1735__1_RS0793_RS1040_T7p_8e66ed27-07	CCTTGATGACGGATAACTCTAGGGTAGTGGGAATGATTTATAGGTTACCAATGACTGTCCAATTGCCCTGCAGGATGTTATGAGTGTTGGGTTGGGATAGTATGTGGAAAGTCCCTATAGTGAGTCGTATTAACCTAAGATCGGTGAATACT
NBCTL1_8e66ed27-06_RS0763_Bdnf__ENSMUST00000053317__1310__30__0.46667__67.9262__1_RS1040_RS0805_T7p_8e66ed27-07	CCTTGATGACGGATAACTCTAGGGTAGTGGGAATGATTTATCTTTTTGCTATCCATAGTAAGGGCCCGAACATGGGATAGTATGTGGAAAGTGGGATGTGATTTGTTAGGAACCCTATAGTGAGTCGTATTAACCTAAGATCGGTGAATACT
NBCTL1_8e66ed27-06_RS0793_RS0805_Bdnf__ENSMUST00000053317__2747__30__0.46667__70.0999__1_RS1040_T7p_8e66ed27-07	CCTTGATGACGGATAACTCTAGGATGTTATGAGTGTTGGGTGGGATGTGATTTGTTAGGAATTGACACATCATTCCAGAGCCTGCTCTGAAATGGGATAGTATGTGGAAAGTCCCTATAGTGAGTCGTATTAACCTAAGATCGGTGAATACT
NBCTL1_8e66ed27-06_RS0805_RS0793_Bdnf__ENSMUST00000053317__3370__30__0.43333__68.1681__1_RS0763_T7p_8e66ed27-07	CCTTGATGACGGATAACTCTAGGGATGTGATTTGTTAGGAAGGATGTTATGAGTGTTGGGTAGGAGAGTAACCACTAACACATTCACGCTTAGGGTAGTGGGAATGATTTATCCCTATAGTGAGTCGTATTAACCTAAGATCGGTGAATACT
NBCTL1_8e66ed27-06_RS0763_Bdnf__ENSMUST00000053317__1300__30__0.5__69.8632__1_RS1040_RS0793_T7p_8e66ed27-07	CCTTGATGACGGATAACTCTAGGGTAGTGGGAATGATTTATTCCATAGTAAGGGCCCGAACATACGATTGGATGGGATAGTATGTGGAAAGTGGATGTTATGAGTGTTGGGTCCCTATAGTGAGTCGTATTAACCTAAGATCGGTGAATACT
NBCTL1_8e66ed27-06_RS1040_Bdnf__ENSMUST00000053317__241__30__0.53333__72.9549__1_RS0805_RS0763_T7p_8e66ed27-07	CCTTGATGACGGATAACTCTATGGGATAGTATGTGGAAAGTAAGCAGCTTTCTCAACGCCTGTCACTGAGCAGGGATGTGATTTGTTAGGAAGGGTAGTGGGAATGATTTATCCCTATAGTGAGTCGTATTAACCTAAGATCGGTGAATACT
NBCTL1_8e66ed27-06_RS0805_Bdnf__ENSMUST00000053317__21__30__0.53333__73.2677__1_RS0793_RS1040_T7p_8e66ed27-07	CCTTGATGACGGATAACTCTAGGGATGTGATTTGTTAGGAAAGACCGCTGGGGAACTTGTTGCTTTTCTGCAGGATGTTATGAGTGTTGGGTTGGGATAGTATGTGGAAAGTCCCTATAGTGAGTCGTATTAACCTAAGATCGGTGAATACT
NBCTL1_8e66ed27-06_RS0793_RS0805_Bdnf__ENSMUST00000053317__3244__30__0.4__66.5852__1_RS0763_T7p_8e66ed27-07	CCTTGATGACGGATAACTCTAGGATGTTATGAGTGTTGGGTGGGATGTGATTTGTTAGGAATACAGACGGGACTCTTGTAATAAATTGGCAAGGGTAGTGGGAATGATTTATCCCTATAGTGAGTCGTATTAACCTAAGATCGGTGAATACT
NBCTL1_8e66ed27-06_RS1040_Bdnf__ENSMUST00000053317__2219__30__0.46667__70.1528__1_RS0763_RS0793_T7p_8e66ed27-07	CCTTGATGACGGATAACTCTATGGGATAGTATGTGGAAAGTAAAGCAATTTTCCCTGACCCATGCCAGAAGAGGGTAGTGGGAATGATTTATGGATGTTATGAGTGTTGGGTCCCTATAGTGAGTCGTATTAACCTAAGATCGGTGAATACT
NBCTL1_8e66ed27-06_RS0805_Bdnf__ENSMUST00000053317__2629__30__0.5__70.3779__1_RS0763_RS1040_T7p_8e66ed27-07	CCTTGATGACGGATAACTCTAGGGATGTGATTTGTTAGGAACCTGCACTGCCAGGAAATAGTATGTCAGCTAGGGTAGTGGGAATGATTTATTGGGATAGTATGTGGAAAGTCCCTATAGTGAGTCGTATTAACCTAAGATCGGTGAATACT
NBCTL1_8e66ed27-06_RS0793_Bdnf__ENSMUST00000053317__910__30__0.46667__69.157__1_RS1040_RS0805_T7p_8e66ed27-07	CCTTGATGACGGATAACTCTAGGATGTTATGAGTGTTGGGTGTGTACAAGTCCGCGTCCTTATGGTTTTCTATGGGATAGTATGTGGAAAGTGGGATGTGATTTGTTAGGAACCCTATAGTGAGTCGTATTAACCTAAGATCGGTGAATACT
NBCTL1_8e66ed27-06_RS0793_RS0763_Bdnf__ENSMUST00000053317__3776__30__0.56667__73.4731__1_RS0805_T7p_8e66ed27-07	CCTTGATGACGGATAACTCTAGGATGTTATGAGTGTTGGGTGGGTAGTGGGAATGATTTATTCCTGTGAAGCCGATTAACAGACCTGGCCCAGGGATGTGATTTGTTAGGAACCCTATAGTGAGTCGTATTAACCTAAGATCGGTGAATACT
NBCTL1_8e66ed27-06_RS0763_RS0793_Bdnf__ENSMUST00000053317__2908__30__0.4__66.0109__1_RS1040_T7p_8e66ed27-07	CCTTGATGACGGATAACTCTAGGGTAGTGGGAATGATTTATGGATGTTATGAGTGTTGGGTCATATTTGGATCCAAAGTTGCTCCAGGTTAATGGGATAGTATGTGGAAAGTCCCTATAGTGAGTCGTATTAACCTAAGATCGGTGAATACT
NBCTL1_8e66ed27-06_RS0763_Bdnf__ENSMUST00000053317__271__30__0.53333__72.3494__1_RS0805_RS1040_T7p_8e66ed27-07	CCTTGATGACGGATAACTCTAGGGTAGTGGGAATGATTTATATTGCCCTGCTATATAGCGGGCGTTTCCTGAGGGATGTGATTTGTTAGGAATGGGATAGTATGTGGAAAGTCCCTATAGTGAGTCGTATTAACCTAAGATCGGTGAATACT
NBCTL1_8e66ed27-06_RS0805_RS0793_Bdnf__ENSMUST00000053317__629__30__0.46667__70.4815__1_RS1040_T7p_8e66ed27-07	CCTTGATGACGGATAACTCTAGGGATGTGATTTGTTAGGAAGGATGTTATGAGTGTTGGGTTCTTCTCACCTGGTGGAACATTGTGGCTTTATGGGATAGTATGTGGAAAGTCCCTATAGTGAGTCGTATTAACCTAAGATCGGTGAATACT
NBCTL1_8e66ed27-06_RS0763_Bdnf__ENSMUST00000053317__702__30__0.56667__74.2447__1_RS0805_RS0793_T7p_8e66ed27-07	CCTTGATGACGGATAACTCTAGGGTAGTGGGAATGATTTATCTTCTTTCATGGGCGCCGCCTTCATGCAACAGGGATGTGATTTGTTAGGAAGGATGTTATGAGTGTTGGGTCCCTATAGTGAGTCGTATTAACCTAAGATCGGTGAATACT
NBCTL1_8e66ed27-06_RS0763_RS0793_Bdnf__ENSMUST00000053317__1571__30__0.43333__68.1611__1_RS1040_T7p_8e66ed27-07	CCTTGATGACGGATAACTCTAGGGTAGTGGGAATGATTTATGGATGTTATGAGTGTTGGGTGCAAATGACTGTTTCCTTTCAGGTCATGGAATGGGATAGTATGTGGAAAGTCCCTATAGTGAGTCGTATTAACCTAAGATCGGTGAATACT
[truncated: 63,600 more rows]

## Sheet: Sequential FISH Sequences
Name	Sequence
[truncated: 326 more rows]

[truncated: 4 more sheets: NBCTL1 Codebook, NBIPL1 Codebook, Codebook-Readout Mapping, Other Oligo Sequences]
